# Supplementary material for: Multi-omics analysis of diabetic pig lungs reveals molecular derangements underlying pulmonary complications of diabetes mellitus
Source: Dis Model Mech. 2024 Jul 23;17(7):dmm050650. doi: 10.1242/dmm.050650 (PMC11583917; doi:10.1242/dmm.050650)
Supplement: Table S1. Peptides identified and quantified by nano-LC-MS/MS-based DIA proteomics. [file dmm-17-050650-TableS1.xlsx]

## Sheet: Table S1
Supplementary Table 1: Peptides identified and quantified by nano-LC-MS/MS-based DIA proteomics.
Stripped sequence	Genes	Protein group	First protein description	Modification	Charge	Q value	Mass (theoretical)	Intensity.MIDY737	Intensity.MIDY739	Intensity.MIDY740	Intensity.MIDY744	Intensity.WT736	Intensity.WT738	Intensity.WT741	Intensity.WT743	Intensity.WT745	Normalized.intensity.MIDY737	Normalized.intensity.MIDY739	Normalized.intensity.MIDY740	Normalized.intensity.MIDY744	Normalized.intensity.WT736	Normalized.intensity.WT738	Normalized.intensity.WT741	Normalized.intensity.WT743	Normalized.intensity.WT745
AAAAGREPLNNEEELGVAGR	DDRGK1	A0A287BDR8;A0A287BPF3	DDRGK domain-containing protein 1		3	0.000301144	2023.01	215843	217398	90453.1	61308.3	130302	224440	238666	183400	272820	226231	207814	73852.1	69211.6	157440	186941	184421	169835	308608
AAAASAAEAGIATTGTEDSDDALLK	PSMD4	A0A287ADL8	26S proteasome non-ATPase regulatory subunit 4		3	0.000838926	2319.11	608576	539054	466913	442117	522615	692675	632430	545092	464148	627299	522143	405767	510739	601021	570108	512098	532141	522372
AAAASAAEAGIATTGTEGERDSDDALLK	PSMD4	A0A288CG47	26S proteasome non-ATPase regulatory subunit 4		3	0.000838926	2661.27	610141	615061	668312	559699	489928	919983	679167	648549	407192	646330	581732	509552	657898	583690	807953	514739	590826	468800
AAAATGTIFMFR	SERPINA5	A0A480P2B4;F1SCE3	Plasma serine protease inhibitor preproprotein		2	0.000838926	1255.64	231401	74995.9	304417	290898	204684	NA	NA	220927	249276	246473	73044.9	263101	336036	223259	NA	NA	214892	278147
AAAAWALGQIGR	SPAG6	A0A5G2R9Q4;A0A5G2RMX4;C1JEX7	Sperm associated antigen 6		2	0.00110853	1183.65	148916	33249.1	389974	NA	NA	100895	NA	108725	NA	157744	31139.1	326550	NA	NA	81418.3	NA	102813	NA
AAAAWEEPSSGNGTAR	RCC2	F1SUQ8	Regulator of chromosome condensation 2		2	0.00132524	1573.71	186742	NA	207158	60955.6	171162	182144	213965	84133.4	121604	187413	NA	163954	66546	206565	161733	159869	78022.4	131810
AAADLMAYCEAHAK	GNG2	A0A287AYJ4;A0A5G2QAT6;A0A5G2QEX0;A0A5G2R987;I3LJ42	Guanine nucleotide-binding protein subunit gamma	Carbamidomethyl (C)	+2;+3	7.37505e-05;0.00110853	1463.65	257557	249950	429963	278324	288735	224839	652950	709165	636487	273630	240875	356524	313245	347642	203583	484920	649682	668125
AAAEDVNVTFEDQQK	PFDN4	A5GHK3	Prefoldin subunit 4		2	0.000537394	1663.77	1504090	1414730	1790830	1254860	1215970	1871240	1844230	1509650	1269700	1574730	1350310	1459460	1411020	1448660	1616820	1420890	1505000	1492440
AAAEGWSAPILTLAR	RUFY1	A0A5G2QEU1	RUN and FYVE domain containing 1		2	0.000373587	1525.83	994562	NA	802544	NA	NA	1166310	475268	860857	506775	1065350	NA	707659	NA	NA	976348	339029	826713	580318
AAAEVNQDYGLDPK	FH	P10173	Fumarate hydratase, mitochondrial		2	2.44718e-06	1489.7	352966	449949	532601	420509	364854	622747	688651	250745	365221	349745	427576	425437	473444	427379	526633	529395	236295	425560
AAAFEEPENETVVVK	TLN1	A0A287AC34;A0A287BAK1	Talin 1		2	0.000838926	1631.8	42380300	43791800	47269500	31026400	30137500	51424500	61552600	45040600	34793700	43615100	41670900	37541900	36241500	35613700	43079000	44238300	41629400	39864300
AAAGELQEDSGLHVLAR	CTRC	F1SUW3	Uncharacterized protein		+2;+3	0.000838926	1735.89	5020400	4256720	6047050	3006930	3736570	6098540	7376230	5046530	3148220	5155410	3969420	4806930	3393440	4389750	4936620	5272990	4874330	3786950
AAAGLLSIGLR	ACSF2	A0A287B7S7;A0A5G2QGQ5	Acyl-CoA synthetase family member 2		2	0.000838926	1040.63	2031970	3248560	4841020	3079060	2470820	3009300	4896070	3846250	2970190	2183400	3060190	3928740	3812360	2712930	2394920	3424360	3511880	3351650
AAAGLSGADGGADGAVR	RUFY1	A0A5G2QEU1	RUN and FYVE domain containing 1		2	1.27184e-05	1414.68	1900890	2074620	1985080	1699320	1539030	2003330	2174470	1954060	1610010	1972660	1970540	1630340	1889560	1856240	1672880	1660290	1767250	1839260
AAAGQESEGPAVGPPQPLGK	ARID1A	A0A287BLL9;F1STS2	AT-rich interaction domain 1A		2	0.000976778	1859.94	68115.1	NA	NA	NA	22624.3	NA	99789.7	NA	20628.4	73327.4	NA	NA	NA	28937.6	NA	69917.3	NA	22337.3
AAAGTESEPEPGATPR	AP1AR	A0A287A0L6	Uncharacterized protein FAM241A		2	3.75709e-05	1539.72	226020	532920	549460	311698	182635	600597	450347	514156	317010	237986	507141	427601	349691	226199	498493	326211	489989	353721
AAAITSDILESLGR	POSTN	I3LDM1	Periostin		2	0.000838926	1415.76	15703100	13293400	13396400	18363700	11249800	8789190	7568730	18188900	13332400	16274800	12528400	11918700	19283500	12091700	7208340	5429270	16717600	15379100
AAALCNACELSGK	TRAPPC11	A0A287BQB5;F1RT12	Trafficking protein particle complex 11		2	0.000301144	1249.58	94411	100516	84878.4	112402	108320	167714	152993	94050.4	113470	97902.5	98730.7	69035.8	124357	128302	148848	116083	85609.6	123792
AAALEFLNR	STIP1	A0A287A0Q8;I3LNG8	Stress induced phosphoprotein 1		2	0.000838926	1003.55	8032690	8464580	9595150	7873490	7162440	9896580	9962390	7944290	6835900	8351320	7939890	8288070	8934040	8169760	7869470	7708020	7593410	7813390
AAALEFLNRFEEAK	STIP1	A0A287A0Q8;I3LNG8	Stress induced phosphoprotein 1		+2;+3	0.00110853;0.000838926	1607.83	544957	573074	987555	697413	428575	1097237	976131	832842	665526	605915	532273	859797	840987	496203	867311	703479	768805	748319
AAALEQFK	NNT	A0A287AQG1;A0A287B1U9;F1SMG3	Proton-translocating NAD(P)(+) transhydrogenase		2	0.000838926	876.47	1989620	2255760	2527140	1632510	NA	2767690	3071790	2816500	1947200	2014820	2248990	2093680	1848330	NA	2385230	2210680	2464790	2170210
AAALEVLQQQLQVASEAR	NUMA1	F1SUX4	Nuclear mitotic apparatus protein 1		2	0.000112572	1924.04	512343	528607	NA	NA	388835	NA	527382	220902	260454	555695	469424	NA	NA	423298	NA	385779	198605	306957
AAALVLQTIWGYK	CTNND1	A0A287BBS6;A0A287BEQ9	Catenin delta 1		2	3.47878e-05	1432.81	2088460	3636600	2999560	2105300	2543660	3736310	3848160	3017280	2642720	2052090	3208490	2961250	2600220	2801810	2932860	2802320	2902390	2510300
AAAMAAQAEEELR	TOR4A	F1RVY0	Torsin family 4 member A		2	0.000301144	1359.65	652687	686208	654428	220720	485667	820901	670385	578683	227432	634709	638437	534134	245993	593830	678424	495610	552590	253089
AAAMSAVEAATR	PYCR3	A0A287A3W3;A0A287B3A8	Pyrroline-5-carboxylate reductase		2	0.000838926	1147.57	4153360	4419180	5032830	4233540	3555350	4302570	4991840	5169000	3721320	4354400	4084800	4018310	4602850	4265990	3786520	3984490	4778410	4175160
AAAPSPSGAIGGLLEQFVR	MTMR14	A0A287AG95;A0A287ARH3;A0A287B6C9;A0A287BB92;A0A287BBA3;A0A287BIN6	Uncharacterized protein		2	0.00127851	1839.98	67628.1	87495.1	32088.1	NA	27066.6	NA	86715.4	NA	NA	77079.5	73080.9	26808.3	NA	29259.5	NA	60266	NA	NA
AAAQLLQSQAQQSGAQQTK	SEPTIN11	A0A287AFS4;A0A287AIN9;F1RYS5	Septin		+2;+3	0.000301144;4.37801e-05	1956	8653190	8695600	3668910	8268310	6694390	8595910	10959520	9047890	6913490	9271290	8440040	2919190	9350720	8038730	7585970	8326710	8466580	7562600
AAASFNPELLTHVLDGSPENTR	ACOX1	A0A287A7S9	Acyl-coenzyme A oxidase		3	0.000838926	2338.16	309805	378541	359120	342410	253963	NA	463725	253107	313306	336476	364899	327756	385463	276793	NA	345082	224809	341492
AAASHQLPTGSPAAGSECSASPR	JCAD	A0A287BCR9;A0A5K1UUY7;F1RWE1	Junctional cadherin 5 associated	Carbamidomethyl (C)	3	0.000838926	2152	1065220	1217120	1213730	NA	832686	1170710	1601420	1028680	962683	1150700	1140370	937755	NA	1002460	997782	1272630	958437	1081830
AAASLAAVSGAAAAGLGSAQPAELGAHK	IRF2BP2	A0A287AKG8	Interferon regulatory factor 2 binding protein 2		3	0.000838926	2417.27	315290	226702	437482	312996	257241	383656	551892	NA	254839	327568	217055	344710	360461	311720	307508	429569	NA	296076
AAATLLSEK	SLC4A1	K7GR72	Anion exchange protein		2	0.00139492	902.507	36638800	33651400	30260400	33574200	39451000	33711400	29399200	43710800	43851400	39632400	32779000	23966400	36611000	51295000	29159100	21946900	40169500	49220900
AAAVDFTAR	ANK3	A0A287AEE1;A0A287B9B1;A0A287BG84;F1RG02;K7GLA8;K7GNH3;K7GNQ7;K7GSS3	Uncharacterized protein		2	0.000838926	920.472	326117	241054	820029	323581	193246	NA	525430	551238	456427	354221	237697	669519	343989	238835	NA	387559	495707	494900
AAAVGSAAGPGGLVAGK	ACADS	A0A287A8Y8	Short-chain-specific acyl-CoA dehydrogenase, mitochondrial		2	0.000693001	1352.74	74221.4	269143	NA	NA	177224	197172	472684	NA	311847	77762.1	258914	NA	NA	217063	164987	361415	NA	354122
AAAVHLLQ	TTC38	A0A287AH70;A0A287ANX1	Tetratricopeptide repeat protein 38		2	0.00167852	821.476	52415	NA	93614.2	NA	NA	NA	49728.7	55885.9	NA	54105.3	NA	76755	NA	NA	NA	39663.1	51890.8	NA
AACELLGQLR	APRT	F1S6K5	Adenine phosphoribosyltransferase	Carbamidomethyl (C)	2	0.000838926	1072.57	4332670	5814730	6638010	5229160	4331740	5897710	5958900	5204590	3769040	4553840	5554280	5643490	5991530	4842110	5016920	4591530	4863760	4401700
AACLLDGVPVALK	NEK7	A0A287BE42	NIMA related kinase 7	Carbamidomethyl (C)	2	0.000838926	1268.72	62490.8	75624.4	115817	31369.1	43204.5	99570.8	99485.3	45673.9	55227.5	66905.4	70661.6	99601.8	38862.5	50439.8	79527	67967.4	43698.6	60241.9
AACLPLPGYR	LCP1	A0A286ZYQ4;A0A287ANV7	Lymphocyte cytosolic protein 1	Carbamidomethyl (C)	2	0.000838926	1059.55	23772400	21652900	30927200	7608430	NA	36077600	31104300	25253400	21653200	24644500	21569600	25176400	8551910	NA	29834200	22601600	23965600	24211500
AADAEAEVASLNRR	TPM3	A1XQV4	Tropomyosin alpha-3 chain		2	0.000838926	1471.74	128533	222570	404218	320710	NA	70225.3	501994	301690	334568	134873	212568	331482	370815	NA	61260	362238	280329	386793
AADAMAHVAGFTVAHDVSAR	LOC100522130	A0A287AAP0	Fumarylacetoacetate hydrolase domain-containing protein 2		+3;+4	0.000838926;0.00417623	1995.96	1232460	933029	1441761	NA	1102640	1216130	2336532	927898	634607	1269030	877922	1182003	NA	1299740	981623	1650151	908290	758118
AADAVEDLR	PACSIN2	A0A287A178;A0A480MPL1	Protein kinase C and casein kinase substrate in neurons 2		2	0.000838926	958.472	3941960	8635610	9577770	3333560	3719290	8345210	4779310	4357340	3256450	4035130	8239310	7777170	3710090	4637790	7246930	3656530	4106010	3637520
AADDLLDGQDYQR	USP10	A0A5G2R8E7;F1S5V0	Ubiquitin carboxyl-terminal hydrolase		2	0.000838926	1478.66	310613	290512	387269	213477	225948	224687	370010	278691	314254	313144	273204	325066	239199	254759	193965	280690	259821	362537
AADEEAFEDNSEEYIR	CSE1L	I3L918;I3LPP4	Chromosome segregation 1-like protein		2	7.15228e-05	1886.78	769408	730671	896519	686301	774105	1283630	935499	910351	551018	801106	723164	765815	799554	872940	1058930	742777	865150	649394
AADFQLHTHVNDGTEFGGSIYQK	VDAC3	Q29380	Voltage-dependent anion-selective channel protein 3		3	8.53511e-05	2534.18	95037.4	NA	447052	NA	327260	440591	547525	396291	99865.8	99681.9	NA	367192	NA	361236	386299	391971	358383	111455
AADGTWEPFALGK	TTR	P50390	Transthyretin		2	0.000838926	1361.66	12159100	11141300	14226100	21794300	16105300	12017700	15778200	13282800	16803300	13038800	10502400	12983000	25961600	18210300	9523750	11943600	12058000	18639300
AADLQLEMTR	BCAT2	F1RL81	Branched-chain-amino-acid transaminase		2	0.000838926	1146.57	975215	1240690	1433250	759860	914879	1264170	1481940	676145	905569	987203	1156650	1129970	880474	1048490	1027280	1073550	643247	1092720
AADMLSGPR	ALDH4A1	I3LNB4	Multifunctional fusion protein		2	0.000838926	916.444	1598370	1678360	3101950	1640150	1227550	2460150	4214230	2285000	2020400	1780500	1706640	2419710	1796740	1624690	2248950	3092360	2046920	2169160
AADPDPDAELDPSAPPPAR	PPP1R12C	I3LEG2	Protein phosphatase 1 regulatory subunit		2	0.000301144	1900.88	311220	NA	394476	219921	NA	NA	NA	290817	NA	323149	NA	320814	247849	NA	NA	NA	287925	NA
AADPNSIFLIDHAWTCR	TTLL12	A0A5G2QLE8;F1SJR7	Tubulin tyrosine ligase like 12	Carbamidomethyl (C)	3	0.00110853	1928.92	112605	64419.3	NA	NA	183715	380284	345847	131927	NA	126202	63972.9	NA	NA	215830	301805	238565	122944	NA
AADQFDIYSSQQNK	C2H5orf24	A0A286ZVC5;A0A480EPF8	Chromosome 2 C5orf24 homolog		2	2.03682e-05	1613.73	129560	397564	294489	227503	206980	349749	362033	393526	200031	132673	367858	236781	261711	235061	294312	247558	348960	243760
AADQLRDQLEK	MYH14	I3LV99	Myosin heavy chain 14		+2;+3	5.93584e-05;0.00132524	1285.66	372560	486328	561956	560733	264147	764825	735886	810198	574133	389861	461794	460395	640366	314196	662142	561810	746493	656865
AADTIEALQK	ATP11A	A0A287B7D1;A0A5G2QQN4;A0A5G2R2M4;A0A5G2R3A8;A0A5G2RMH9;A0A5G2RMR3	Phospholipid-transporting ATPase		2	0.00414362	1058.56	235281	171845	NA	NA	157306	168287	NA	NA	NA	240862	161806	NA	NA	189724	142920	NA	NA	NA
AADVSPMPQPQPSEAR	TMEM102	I3LIU7	Transmembrane protein 102		2	0.000838926	1679.79	17800.1	NA	28991.3	24082.9	NA	NA	62360	25897.3	12977.7	19056.3	NA	23626.3	26659.7	NA	NA	45550.4	23065.1	14366.2
AAEAHVDAHYYEQNEQPTGTCAACITGGNR	ADK	A0A286ZZS1;A0A287ASQ2;A0A5G2QS82;A0A5G2R0F5;A0A5G2RCX2	Adenosine kinase		4	0.000127127	3176.37	344525	411493	448993	425034	465897	548569	324401	448262	379999	346951	382975	375807	465787	566578	447970	258448	425947	437709
AAEAPFVINAVIR	TMEM231	F1S455	Transmembrane protein 231		2	0.00110853	1369.77	228642	97025.4	403066	NA	83553.6	409004	383202	215241	NA	246519	91323.8	352377	NA	94333.8	322321	289306	195991	NA
AAECNIVVTQPR	DHX9	K7GND3	DEAH box protein 9	Carbamidomethyl (C)	2	2.49787e-05	1299.66	6252060	7331110	8295480	6042360	6156900	8170420	9144580	7003380	5328670	6573240	7204340	6655890	6723340	7384470	7149090	7175120	6548440	5906750
AAEDLFVNIR	NCKAP1	A0A287AJY4	NCK associated protein 1		2	0.000838926	1146.6	462999	685889	1165810	766211	285423	978055	1146570	769191	1010580	478781	632443	967663	906776	338569	757461	892715	756722	1162450
AAEELASGHLASAFAASQEAVTSSER	PIGS	I3LLF3;I3LRK9	Phosphatidylinositol glycan anchor biosynthesis class S		3	2.13376e-05	2589.23	314895	294148	99208.4	NA	244069	383041	269902	NA	NA	323898	271300	82193.6	NA	289515	310576	211991	NA	NA
AAEEVGYPVMIK	ACACA	A0A287AU59	Acetyl-CoA carboxylase 1		2	0.000838926	1305.66	115778	63127.3	81583	NA	95548.8	160762	143084	130309	NA	124239	61098.9	69622.8	NA	111286	136438	109118	121660	NA
AAEFGESPSEQR	SVIL	A0A287AXE7	Supervillin		2	0.000838926	1306.58	1175530	893317	1319230	978134	700330	1144070	1876230	1102410	1002040	1191530	868901	1052760	1124940	914567	1059250	1455250	1037270	1111110
AAEFLAACAGGDLDEAR	PPP1R12C	I3LEG2	Protein phosphatase 1 regulatory subunit	Carbamidomethyl (C)	2	0.000373587	1678.76	72439	121499	107398	63990.4	NA	37894	44200.9	NA	42455.6	75149	114235	91852.6	71005.1	NA	32661.4	35862	NA	49809.8
AAEGPKPVGNAQPSGFLK	MYLK	A0A287A9M0	Myosin light chain kinase, smooth muscle		+2;+3	0.000838926	1766.93	2.09684e+06	2636642	2301546	1667393	918473	1276940	2930304	1.48609e+06	1.85659e+06	2.15651e+06	2482708	1894439	1900900	1.09951e+06	1062610	2298044	1.38853e+06	2.06743e+06
AAEHEVPLQER	RELCH	A0A287AJI7;A0A287AQ39	LisH domain and HEAT repeat-containing protein KIAA1468 isoform b		3	0.0013294	1277.64	193952	195351	381043	181050	178612	229391	310670	261917	124463	206181	177727	295421	204326	209414	189266	227079	239156	152773
AAEIASSDSANVSSR	PIK3CB	A0A287B5R5;A0A5K1VGE3;I3L5R8	Phosphatidylinositol-4,5-bisphosphate 3-kinase catalytic subunit beta		2	4.24412e-05	1463.69	269369	194892	205840	212403	169090	419369	350440	278241	215260	273653	177662	170140	239864	201754	358513	252262	257839	239859
AAEISVPADLDK	UTRN	A0A5G2QSI7;K9J6K2	Uncharacterized protein		2	6.31188e-05	1227.63	2477480	3093900	2736840	1811730	2674080	3015000	3546770	3020980	2415990	2555210	2997750	2238790	2030080	3237670	2536900	2693920	2699960	2819720
AAELEEELK	PPP1R12C	I3LEG2	Protein phosphatase 1 regulatory subunit		2	0.000838926	1030.52	694683	366156	849786	518198	563605	NA	854316	613070	465276	696011	337523	709295	571927	655324	NA	663889	582682	539829
AAELETDIR	PRPF6	A0A286ZT56;A0A287ATC4;I3L7Q4	PRP6 homolog		2	0.000838926	1016.51	858308	979742	1440740	1176210	774617	1043670	1211260	1206450	924414	883698	972291	1174070	1310110	955383	940235	888715	1101980	987795
AAELIANSLATAGDGLIELR	PHB	F2Z543	Prohibitin		+2;+3	0.000537394;4.35115e-05	1997.08	1264753	2077483	1479534	1507144	1230149	1947387	2621704	1883859	1410200	1327911	1821309	1384908	1792834	1323104	1616277	2047324	1866967	1512308
AAEMLIFGK	ECI2	F1RWZ4	Enoyl-CoA delta isomerase 2		2	0.000838926	978.521	291789	304742	493794	250010	284000	389171	374666	344275	347291	304852	272219	408023	306517	317781	304049	290906	324795	411669
AAEMLSQLDLFSR	IGBP1	K7GQ35	Uncharacterized protein		2	4.35914e-05	1479.74	1155860	1345900	1072810	739299	881714	1660040	1444190	1276010	889321	1264360	1203490	941110	901852	950452	1393870	1038900	1145900	1042630
AAEMMASLLK	KIF5B	F1RWC5	Kinesin-like protein		2	0.000838926	1063.54	47867.6	NA	107125	74356.3	78246.9	104080	111221	39841.1	48590.4	51800.6	NA	85681.8	84858.3	96547.8	84185.6	85538.5	35713	55769.4
AAEPLEEAVR	CARS1	F1RYA3	Cysteinyl-tRNA synthetase		2	0.000838926	1083.56	1470380	1583950	2217010	1526600	1530990	1756520	1802540	1840020	1305850	1522100	1464810	1767640	1669880	1833830	1549010	1410730	1695000	1465410
AAEPLLTLER	NEMF	A0A5G2QRE8;F1SHY2	Nuclear export mediator factor		2	0.000838926	1111.62	314016	350302	244536	207929	319672	260251	471093	321644	63891.3	332325	327205	210382	232615	346430	215736	376376	314896	75053.4
AAEQVVQEALR	HIP1	F1RKC0	Huntingtin interacting protein 1		2	0.000537394	1212.65	1189550	1213340	1556280	915796	988852	1204410	1555070	1257220	1075420	1184060	1134420	1278330	1100490	1124990	1018260	1118060	1166820	1259750
AAEVETQLR	EHBP1L1	A0A5G2QHU5	EH domain binding protein 1 like 1		2	0.000838926	1015.53	837108	1018910	1129490	715868	582967	1256990	1377410	982396	NA	855286	994857	888285	795883	713798	1081100	1034480	904246	NA
AAEVGDEFLGDFVVGER	CLIP2	A0A286ZX08	Uncharacterized protein		2	0.000976778	1808.86	145943	187583	44730.4	100224	136879	NA	246642	219686	235708	148427	167012	39860	118420	146155	NA	185951	206819	234665
AAEVLLLQQR	PPL	F1RK90	Periplakin		2	0.000838926	1139.67	3861100	4260850	5455490	4179730	NA	3532480	7356390	5655930	4760560	4161320	4254010	4468130	4697900	NA	2988110	5508690	5404550	5213520
AAEVSRPSLSETLLQR	INPP5D	A0A287ABR0	Phosphatidylinositol-3,4,5-trisphosphate 5-phosphatase		3	0.000838926	1755.95	212235	330350	350342	NA	209889	419275	391465	NA	100307	227355	312943	266048	NA	252481	362990	291293	NA	116668
AAEVTIQSTGTFSK	A2M	A0A5G2Q8I9;F1SLX2;K7GQ48	Uncharacterized protein		2	0.000838926	1438.73	31559000	35324300	28859900	53547500	60111000	38760200	33864000	45966600	45295700	32460900	34461100	23206400	61486400	73162800	33141900	25925500	42963100	47147300
AAFALGGLGSGFASNK	CAD	I3LLT2	Aspartate carbamoyltransferase		2	3.47877e-06	1466.75	445611	590936	719014	419079	362031	699993	664023	548152	346381	486856	567885	616885	499530	427715	553014	474714	504029	392208
AAFAPFGR	TIA1	I3LRX5	TIA1 cytotoxic granule associated RNA binding protein		2	0.000838926	835.434	170324	426051	590698	457385	91382	304670	828005	682220	208467	178677	409290	476705	545076	102986	238444	648602	634482	222963
AAFDDAIAELDTLSEESYK	CRK	A0A287A2R9	14_3_3 domain-containing protein		3	0.00132524	2086.96	452689	1952290	1795000	800497	449056	1129770	2047210	1459660	2329280	514290	1656670	1467170	1119440	483304	1097030	1422780	1405210	1790490
AAFFAER	LRBA	A0A287A3N7;A0A287AAK0;A0A287BIY7	LPS responsive beige-like anchor protein		2	0.00328302	810.402	63773.4	56285.3	NA	62456.9	NA	37349.1	122899	NA	NA	65810.1	53936.2	NA	69223.1	NA	32271.1	95567.7	NA	NA
AAFGLSEAGFNTACVTK	SDHA	Q0QF01	Succinate dehydrogenase [ubiquinone] flavoprotein subunit, mitochondrial	Carbamidomethyl (C)	2	0.000838926	1685.81	2298080	2232790	2154750	1998130	2040770	2831330	3012780	2543670	2031750	2325080	2115810	1819810	2386800	2434120	2170360	2360580	2422930	2387810
AAFIDNLCGPR	ECM1	A0A287BHL7;I3LC64	Extracellular matrix protein 1	Carbamidomethyl (C)	2	0.000301144	1175.58	1168360	597823	1182700	1102370	931506	1290910	1870080	1447020	1753460	1216850	587029	1007010	1285870	1049410	1057210	1484820	1375030	2066510
AAFIGIGLPEPK	DPYD	Q28943	Dihydropyrimidine dehydrogenase [NADP(+)]		2	0.00159566	1211.69	104679	90588	133736	NA	NA	221561	66869.4	163805	NA	112161	88463.2	111551	NA	NA	180377	46946.8	156287	NA
AAFLQYCR	NUP133	A0A287AEM6;A0A287AHL6;A0A5G2QNP8	Nucleoporin 133	Carbamidomethyl (C)	2	0.000838926	970.469	62418.2	229387	249199	107464	85598.1	174690	203496	276486	84791.5	63585.1	216099	202247	123736	94177.8	146365	146171	253532	101875
AAFLSMTDIK	SFTPD	Q9N1X4	Pulmonary surfactant-associated protein D		2	0.000838926	1095.56	3862720	4367270	5891490	2643140	3664240	5518000	6041300	4628950	2976970	3973160	4036260	4865560	3187670	4298720	4421820	4734360	4391620	3335260
AAFQLGSPWR	ALDH2	Q2XQV4	Aldehyde dehydrogenase, mitochondrial		2	0.000838926	1131.58	31163600	30299700	36163200	20390700	23281400	25332400	34281700	33252300	17746600	31827700	28232600	29423800	25800100	25392200	20070400	25028800	31785500	20576000
AAFQSLLDAQADEAVLDHPDLK	COMMD3	F1RVH4	COMM domain-containing protein 3		3	2.43515e-05	2366.18	153391	NA	169238	96312.3	NA	131809	276838	156180	132890	158679	NA	152356	102772	NA	106586	199001	145541	145345
AAFSNALEPDFK	DAG1	Q29243	Dystroglycan 1		2	1.85326e-05	1308.63	4362740	3481940	3810860	2993140	3810590	3876800	4532190	4254900	3372480	4282390	3602630	3003330	3314710	4327590	3184490	3356150	3928470	4138450
AAFVAYALAFPR	EEF1D	A0A480KYX1	Nicotinate phosphoribosyltransferase		2	1.63838e-05	1295.7	985936	1134270	1256510	706367	1155380	1425050	1181170	973232	830122	991178	1089930	1150730	846457	1253830	1165030	858109	938378	988730
AAFVLPEFAR	SRM	I3LPB8	Spermidine synthase		2	0.000838926	1119.61	1172710	1203820	1518810	1422960	1088230	1704700	1416210	1544360	1117000	1262870	1165500	1311270	1704660	1260420	1393340	1025950	1437940	1284290
AAFVSEQGQR	ITGA3	K7GKU7	Integrin subunit alpha 3		2	0.000838926	1091.54	14695600	13638500	12686800	7440820	13429300	9959470	10918000	11100500	10583800	14968200	12896600	10555000	8429460	16355100	8538230	8505760	10115800	11552800
AAFYHQPWAQEAVGR	SMARCD2	A0A5G2QSD5;A0A5G2R573	SWIB/MDM2 domain-containing protein		3	0.00203883	1729.83	70641.9	NA	NA	75470.8	NA	NA	NA	132194	49555.2	75392.3	NA	NA	89411.7	NA	NA	NA	119600	57836.2
AAGAAGVPADAGGEQVR	CEP170B	A0A287AKA8;A0A5G2RBD0;F1S971	Centrosomal protein 170B		2	0.000237473	1495.74	350072	431733	560900	477907	NA	134903	454904	155371	295683	352732	405579	454144	537197	NA	119232	352404	144683	333447
AAGAEEYAQQEVVK	CNP	A0A286ZZ12;A0A287A9L8	2',3'-cyclic-nucleotide 3'-phosphodiesterase		2	1.39151e-06	1491.72	543543	524633	585413	375545	351440	711160	615512	588154	435560	568800	504593	476394	422073	426580	590739	474345	549474	492946
AAGAGGAEDQYGFLTTAAK	MAP1B	A0A286ZJQ4;A0A287BL20	Microtubule associated protein 1B		2	2.67431e-05	1797.85	405633	327392	589705	265194	194899	465778	564945	303243	226142	416365	309040	507341	298098	212278	386108	453148	296092	266048
AAGAPITQEGLLPPPTPIPSVLQGNQIVP	MVP	I3LQ79	Major vault protein		3	0.000976778	2874.59	283656	379565	302653	250594	333956	346768	361933	272796	255304	329309	319972	246783	350210	360856	341689	251440	258979	197923
AAGATELPSGSLLDK	SHROOM2	K7GQZ0	Uncharacterized protein		2	6.07184e-05	1428.75	197120	367146	369206	226158	141636	303026	362235	NA	254772	205496	346923	317314	271073	161846	249150	275864	NA	273956
AAGCDFTNVVK	RIDA	A0A286ZNH3	2-iminobutanoate/2-iminopropanoate deaminase	Carbamidomethyl (C)	2	0.000301144	1123.53	1157340	1273620	2356750	1556290	1403700	2033080	2253170	1968720	1253600	1189280	1236150	1902360	1787020	1708490	1786930	1723300	1828190	1311340
AAGFSDPLLACGTDGVGTK	GART	I3LP37	Trifunctional purine biosynthetic protein adenosine-3	Carbamidomethyl (C)	2	0.00127851	1778.85	87338.3	191528	320174	NA	NA	241404	175684	69494.8	97633.5	91032.2	181915	280173	NA	NA	183988	136842	66360	114645
AAGHSGGGCISQGQSYDTDR	FN3KRP	F1RZZ3	Protein-ribulosamine 3-kinase	Carbamidomethyl (C)	3	3.65281e-05	1965.82	192617	20935.6	NA	31632.9	20493	NA	279581	NA	NA	199540	18527.2	NA	34926.8	22051	NA	230251	NA	NA
AAGLATMISTMRPDIDNMDEYVR	SF3B1	A0A286ZHW0	Splicing factor 3B subunit 1 isoform 1		3	0.000838926	2569.2	307388	504018	449833	227665	339032	397808	625433	417796	364559	333398	447947	390580	279113	359802	335992	460959	381554	391489
AAGLEPVGHYEEVELTETSVNPGPER	RPS6KB2	F1RUZ0	Non-specific serine/threonine protein kinase		3	0.000373587	2779.33	29226.8	91727.6	88733.8	NA	21026.7	41506.8	62309.4	63222	NA	29784.7	86445.9	74144.2	NA	24842.1	35903.9	50473	58979.4	NA
AAGLLSTYR	COL15A1	A0A287AFT5;A0A287AX97;F1SSE8	Collagen type XV alpha 1 chain		2	0.000838926	950.519	3990150	4464420	4828010	2693900	2357330	2830520	4438800	3576170	2990300	4125340	4155310	3967170	3032680	2736260	2480310	3634250	3591700	3439770
AAGPLLTDECR	MACROD1	A0A286ZRX4;A0A480XNH5	Mono-ADP ribosylhydrolase 1	Carbamidomethyl (C)	2	0.000301144	1144.55	1045690	1281970	1761400	824966	745236	619505	1618740	1257290	493686	1084440	1236750	1426190	888778	898701	532750	1225630	1158190	572154
AAGPQAGPGPGPDVR	WFS1	A0A287BFZ3	Wolframin ER transmembrane glycoprotein		2	0.000537394	1345.67	446634	470405	697896	150550	450365	447628	526688	715899	563093	478068	439540	539209	164511	543771	376613	402932	669558	607505
AAGQYSTSYTQQK	OPA1	A0A286ZLB3;A0A5G2QQR2	Dynamin-like 120 kDa protein, form S1		2	0.000838926	1431.66	65010.6	39882.6	134055	NA	40992	91616.8	154947	54228.5	75851.7	65488.2	38560.5	110884	NA	50051	78093.5	119864	53466.9	84254.6
AAGSGELGVTVK	FLNB	A0A286ZPG4;A0A287BLE0	Filamin B		2	0.000838926	1087.59	2390540	2224870	3138750	2009190	1821780	1709210	2988500	2878310	1911780	2551310	2142440	2636190	2219140	2274610	1486070	2273010	2693810	2135490
AAGTCLEPYPEEK	MICU1	A0A286ZLA2;A0A287ANA6;A0A287AXE8;F1SU87	Mitochondrial calcium uptake 1	Carbamidomethyl (C)	2	0.000838926	1406.64	289480	288426	241717	171590	60005.2	343117	277346	325170	134305	291728	278986	199891	184588	72361.9	292239	205577	310446	155795
AAGVNVEPFWPGLFAK	RPLP1	F1SIT7	60S acidic ribosomal protein P1		2	0.000838926	1701.89	17287600	15969400	16625100	15351700	16581300	16644200	21313400	17691100	13441900	17596800	14156800	15862600	18560600	16487800	13649500	16755900	17230400	13657300
AAGVPSATITWR	HSPG2	F1SU03	Heparan sulfate proteoglycan 2		2	0.000751001	1228.66	18787000	18112000	18790900	12118600	10304600	18113000	20060900	19085000	13455300	20481600	17595000	16132300	13826500	12210700	15067500	15047100	18148900	15588100
AAGVVLEMIR	RUVBL2	A0A481C216	RuvB-like helicase		2	0.000838926	1057.6	2198060	2499590	2826130	1894190	1752400	2549740	2711960	2206500	1729450	2317790	2409780	2277020	2309120	2002750	1991930	2110070	2130690	2161600
AAHEEELAGLNAQAACAPR	NES	I3LNY6	Nestin	Carbamidomethyl (C)	+2;+3	5.59737e-06;3.38422e-05	1920.91	1.05823e+06	1130212	954060	1.03355e+06	971100	1282966	1133201	1431186	966933	1.08597e+06	1082016	770463	1.21084e+06	1192974	1076318	872382	1.31632e+06	1.09042e+06
AAHFFSTLK	AGK	A0A5G2QSQ5;A0A5K1TV98;B8XSJ0	Acylglycerol kinase		2	0.00209277	1020.54	70303.8	NA	NA	NA	NA	NA	NA	NA	105779	71450.8	NA	NA	NA	NA	NA	NA	NA	124551
AAHLCAEAALR	PA2G4	A0A286ZYQ6	Peptidase_M24 domain-containing protein	Carbamidomethyl (C)	2	0.000838926	1124.58	958024	1361550	1546590	1187800	982044	1603650	1679290	1393910	1105110	978764	1310200	1215170	1355940	1279870	1469900	1288870	1288010	1223190
AAHSEGNTTAGLDMK	CCT2	A0A5G2QMG1;F6Q936	CCT-beta		+2;+3	1.39151e-06;0.000537394	1501.68	1530317	1384876	1791388	1.2681e+06	894889	1790761	1719449	1832547	1271713	1609450	1314333	1381743	1.42711e+06	1108342	1475736	1240708	1678435	1550779
AAHVFFTDSCPDALFNELVK	STXBP1	F1RS11	Syntaxin binding protein 1	Carbamidomethyl (C)	3	3.47877e-06	2223.07	215508	300984	183065	123139	159744	248997	355706	257969	260921	222038	267906	162785	146618	173246	205408	264032	240826	257823
AAIEAFNK	SRP68	A0A5G2RD86;F1RW08	Signal recognition particle subunit SRP68		2	0.000838926	862.455	300491	NA	467735	295528	303863	484769	299850	316548	423351	313771	NA	382943	328772	376354	420986	224915	290391	457798
AAIEEDEALLGFQEDR	EVPL	F1RW07	Envoplakin		2	9.76447e-05	1804.85	953655	788684	1266300	818167	608034	950302	920108	1744870	424954	1002220	753226	1155800	973403	687505	736884	655815	1579280	459737
AAIEPLEQTEYLNK	SYNE2	A0A287BGF1;A0A5G2QYB2;I3LTM2	Spectrin repeat containing nuclear envelope protein 2		2	5.40813e-05	1617.82	409155	389664	454756	334652	406626	346212	485961	382096	326323	423182	372406	393929	377397	468539	273431	378327	371621	366938
AAIEYGTEEDVVK	NBEA	A0A5G2QCD1;A0A5G2QMR9;A0A5G2RA31	Neurobeachin		2	0.00110853	1422.69	51708.5	53851.1	54850.1	38969.3	NA	NA	104647	NA	49081.4	53868.9	50802.7	45476.2	43819	NA	NA	84651.8	NA	55511.2
AAIISAEGDSK	PHB	F2Z543	Prohibitin		2	0.000838926	1060.54	6384250	6994040	7765550	5564160	5355490	6581390	7479390	6570810	5389070	6866920	6698840	6215500	6179870	6592030	5595460	5669140	6054680	5783860
AAILEAAPK	RRBP1	A0A287BPI2;A0A5G2QT87;I3LGC2	Ribosome binding protein 1		2	0.00139492	882.517	256712	299839	283710	171442	229383	310385	269316	161834	159514	277338	291258	236505	188703	292386	269536	205001	150058	180020
AAILPTSIFLTNK	PRMT5	A0A287A026;A0A287A456;A0A287A8X4;A0A5G2QRI8;I3LPP8	Protein arginine N-methyltransferase 5		2	0.000838926	1387.81	890267	932815	1019490	1017330	886743	1133550	1065250	886679	855254	920961	884285	916756	1056580	955097	933062	827623	826316	920812
AAILPTSIFLTNKK	PRMT5	A0A287A026;A0A287A456;A0A287A8X4;A0A5G2QRI8;I3LPP8	Protein arginine N-methyltransferase 5		3	0.00119288	1515.9	65049.1	146270	177714	113384	99413.4	122807	55111.4	62685.5	NA	67573.2	138549	148133	134588	118361	93833.9	44739.1	58984.7	NA
AAIMGAPGSGK	AK3	A0A5G2QPK4	GTP:AMP phosphotransferase AK3, mitochondrial		2	0.000838926	958.491	5351280	5915590	7341690	5395140	4391970	6653050	7072770	5376580	4338120	5765610	5633870	5878880	6061740	5394820	5639750	5406770	4921930	4707770
AAIQSQLDGVR	EXOC3	A0A480TWJ1	Exocyst complex component 3		2	0.000301144	1156.62	841268	483195	777706	820843	722232	768527	1076330	1068670	925952	872014	457470	633816	892592	866499	646149	868349	997176	1041810
AAISGENSGLVR	ITIH1	Q29052	Inter-alpha-trypsin inhibitor heavy chain H1		2	0.000838926	1172.61	4684230	2160500	7121190	14448700	8466080	4950030	8754540	7828960	9698500	5400430	2139010	5437580	15813600	11253500	4525420	6325820	7101390	10370600
AAISLAPGPPPFGLEWR	ZBTB22	A0A287A1Y1;A0A5G2R356;F1RZT0	Ig-like domain-containing protein		2	0.000838926	1777.95	2522220	NA	3720180	1702860	3297210	4484080	3213270	2970930	3183540	2600770	NA	3495820	1996620	3478020	3592970	2490680	2895260	3525320
AAISSGIEDPVPTLHLTER	CNOT3	A0A287AE28	CCR4-NOT transcription complex subunit 3		3	0.00110853	2005.05	455043	405821	341102	NA	NA	NA	366620	153419	266049	484519	389446	270416	NA	NA	NA	273963	137991	308312
AALAATLEEFK	SPECC1L	A0A286ZN90;A0A287B281	Cytospin-A		2	0.000537394	1162.62	1153260	1172620	996640	768877	1084390	1051290	1170950	660891	896382	1180920	1097950	881423	922303	1237760	799347	912063	631416	1049110
AALADVLR	EML4	F1S4U9	EMAP like 4		2	0.000838926	827.486	1534950	1556990	1677800	1442440	1341420	1476590	1469020	1374150	1188920	1625990	1480130	1288010	1688020	1589100	1279460	1112910	1272870	1366340
AALAHSEEIAASQAAAAK	PLEC	A0A287BNK7	Plectin		+2;+3	8.21756e-05;0.000838926	1708.87	9213070	10360230	9440310	9120403	7701436	9330570	13227490	9908080	9692130	9498700	9946470	7426103	9918080	9475310	8528140	9860410	9078680	10478600
AALAQLEDAFR	PLIN4	A0A287AV63;F1S7K4	Perilipin 4		2	0.00110853	1203.62	183115	78982.2	108766	36662.3	NA	NA	339256	48036	46924.4	202833	73207.2	94545	43861.4	NA	NA	240498	44393.1	53138.5
AALAVGSPGPGGGSFAR	SHANK3	A0A287ASF0	SH3 and multiple ankyrin repeat domains 3		2	4.07977e-05	1470.76	1574500	1681300	1745580	917457	1507390	1530670	1853150	1728400	1795560	1722150	1604340	1405430	985769	1924780	1326330	1360750	1604260	1973240
AALDAFGR	HSD17B4	I3LEF8	Hydroxysteroid 17-beta dehydrogenase 4		2	0.000838926	819.424	1232320	1809090	2003510	1298810	1751570	1775170	2038840	1961910	1314510	1278470	1731780	1636740	1468680	2058280	1568390	1649700	1976120	1511300
AALDCSTSHLDEFYSDPHAVAGALK	ARHGAP17	A0A287AK45;A0A287BC86	Rho GTPase activating protein 17	Carbamidomethyl (C)	+3;+4	0.00918582;0.000838926	2617.21	104173	NA	180250	81635.1	116609	262376	122354	94851.2	97817.2	104308	NA	144407	93387.1	125972	210637	90806.8	90747.1	125074
AALDEQFEPQK	HPGD	D0G6X9	15-hydroxyprostaglandin dehydrogenase		2	0.000838926	1274.61	576689	461189	912592	583325	225431	932780	757191	1096860	NA	587953	447258	732826	661311	264712	794102	597733	1050950	NA
AALDKPTAELK	PLPBP	F1RX84	Pyridoxal phosphate homeostasis protein		2	0.000693001	1155.65	204925	193659	NA	NA	146119	239747	170370	194575	110985	221073	185324	NA	NA	178423	204599	129472	177655	120442
AALDSGVFQSVWVSTDHDEIENVAK	CMAS	A0A287BS35;A0A5G2QLT5	CMP-N-acetylneuraminic acid synthase		3	0.000838926	2716.3	362871	515241	598972	431915	400616	555250	721476	576170	496593	389604	489022	528155	453502	440966	463633	517271	537471	530742
AALEALGSCLNNK	SHMT2	A0A287BKR2;A0A5G2R6D0;A0A5G2R9A2	Serine hydroxymethyltransferase	Carbamidomethyl (C)	2	9.50817e-05	1302.66	414435	408124	546107	NA	189700	786629	958011	552247	239003	411427	390345	456601	NA	223451	674350	700692	537566	269759
AALEALLGR	SYNM	A0A287B600	Synemin		2	0.000838926	912.539	3378160	3582260	3192540	3802820	2522220	2408840	7624950	2195090	2262430	3565480	3449560	2609190	4627080	2880210	1881850	5932680	2122450	2760010
AALEAQNALHNIK	CELF2	F1RUN0	CUGBP Elav-like family member 2		+2;+3	4.83457e-06;0.00110853	1391.75	583248	481158	567142	320271	392307	748052	647800	489586	212085	587592	458681	464261	369998	473505	633647	476578	460348	236631
AALEAQNALHNMK	CELF1	A0A286ZW77;A0A286ZWG9;A0A287A4M6;A0A287A7H4;A0A287B4N3;F1SID9	CUGBP Elav-like family member 1		+2;+3	2.45226e-05;0.00110853	1409.71	49327.6	36222.1	188278	57878.8	29495.5	42808	59675.6	99472.2	27746.1	53015	35287.5	150321	65571.5	35661.9	37750.5	45217.6	91181.7	30800.5
AALEEEVR	SIPA1	A0A5G2QEB2;A0A5G2QY74;F1RRK2	Signal-induced proliferation-associated 1		2	0.00134098	915.466	8650460	9665160	9571070	8950440	6371660	7960360	14246800	8356290	9847460	8786680	9182910	7819100	10148200	8275690	7323760	11018700	7841640	10919300
AALEEVEGDVAELELK	ACAP2	A0A287BBP8	ArfGAP with coiled-coil, ankyrin repeat and PH domains 2		2	0.00110853	1713.87	123054	NA	78721.1	162270	317591	201876	311964	NA	260927	127883	NA	69746.2	197200	341430	168496	226640	NA	316617
AALEEVYPDLTPEETRR	XRN2	A0A286ZPU3;F1SAU5	5'-3' exoribonuclease		3	0.000838926	1987.99	68335.7	108912	139584	73057.3	113556	NA	273882	139783	10035.1	73720.1	105013	117060	82369.7	129551	NA	208866	130505	11580.4
AALEQDMAFWYGPR	HMOX1	P32394	Heme oxygenase 1		2	0.000838926	1653.76	1278910	1728020	1737600	1224030	976069	2481750	2221670	1886610	1240700	1293070	1603740	1582750	1552040	1068490	2050100	1617520	1837610	1466920
AALEQLLK	SYMPK	F1RM40	Symplekin		2	0.000838926	884.533	139559	135021	401255	159057	NA	133995	152624	272461	185211	150461	129835	339817	179429	NA	107955	112618	239748	213198
AALEVSSIIK	ARFGAP3	A0A287BQU4;A0A5G2QPF4;A0A5G2QYF9	ADP ribosylation factor GTPase activating protein 3		2	0.00139492	1029.61	136611	156232	NA	462524	241553	628183	789695	300801	395421	140888	151490	NA	532234	276131	525573	579736	283333	459416
AALGTDPTPGGIR	MVD	A0A287A225;A0A287AB49	Diphosphomevalonate decarboxylase		2	0.000838926	1224.65	499462	617302	537561	842501	546087	995168	1204660	784821	692732	521564	595185	419616	944087	668845	856074	910140	736164	779857
AALGYDYK	HCLS1	A0A480K0V3;A0A5G2RI34;F1SPE8	Hematopoietic cell-specific Lyn substrate 1		2	0.000838926	899.439	1955340	1794060	1891470	1258710	1462630	2760940	3018310	1742440	1724180	2085330	1781640	1543710	1387120	1804260	2428810	2202640	1544640	1880580
AALGYDYKGETEK	HCLS1	A0A480K0V3;A0A5G2RI34;F1SPE8	Hematopoietic cell-specific Lyn substrate 1		+2;+3	1.60493e-06;0.000838926	1443.69	564182	377599	590616	456440	31519.2	1449096	1299258	710982	492071	601942	353994	475162	498092	37713.6	1262430	955048	643663	548421
AALIEAGMPQGAEDK	UBE2O	A0A287B778	Ubiquitin conjugating enzyme E2 O		2	0.00236563	1499.73	117836	NA	113907	100402	84232.5	NA	84454.9	NA	102476	121826	NA	95041.2	113962	112264	NA	61016.8	NA	116644
AALLAQLEPLEPEALR	UAP1L1	A0A287AAG0	UDP-N-acetylglucosamine pyrophosphorylase 1 like 1		2	0.000373587	1732.97	537357	NA	NA	246914	473579	NA	NA	302689	NA	542110	NA	NA	300111	508475	NA	NA	290231	NA
AALLDQIR	WASL	A0A287ATX4;A0A5G2QSR4;F1SMK2	Neural Wiskott-Aldrich syndrome protein		2	0.00139492	898.524	666655	754748	972751	601741	540863	355262	1195820	1080020	481913	710527	735943	798224	657475	681269	319868	824853	923460	517175
AALLELWNR	SPTA1	A0A5G2Q8C3;A0A5G2R924	Spectrin alpha, erythrocytic 1		2	0.000838926	1084.6	4845320	4855130	4339290	4986020	5319320	5305780	4731550	5155630	5317800	5405230	4874420	3804730	5971680	6306980	4170200	3250380	4833820	5649440
AALLELWNRR	SPTA1	A0A5G2Q8C3;A0A5G2R924	Spectrin alpha, erythrocytic 1		3	0.00139492	1240.7	431450	392654	369205	225048	573542	551206	310092	215419	196856	453980	378525	292088	274670	656094	446815	241466	212318	236375
AALLEQALSNAR	MACF1	A0A287AEG1;A0A287BDC2	Microtubule actin crosslinking factor 1		2	0.000301144	1255.69	246780	317546	NA	284295	401588	395349	NA	NA	529399	243357	330976	NA	311573	466967	331801	NA	NA	603389
AALLGLLHR	HADHB	A0A287BPJ7;A0A5G2QGB1;F1SDN2	Trifunctional enzyme subunit beta, mitochondrial isoform X1		2	0.000838926	962.602	10661400	10921300	12123300	9145290	6865480	11703600	15012500	10587100	6638330	11116300	10322900	10232600	10673900	7805200	9686960	11806600	9914840	7604040
AALLNFDEFAVSK	FHOD1	A0A287AI85	Formin homology 2 domain containing 1		2	1.46109e-05	1423.73	1220590	1559840	1445210	1351140	1392170	1484600	1539120	1793670	1401770	1295940	1484280	1258960	1458410	1560860	1235660	1070960	1634250	1651120
AALLNQHYQVNFK	EPRS1	A0A286ZQW0;F1S9K5	Glutamyl-tRNA synthetase		3	0.000838926	1544.81	503197	484225	353899	NA	389638	688977	840140	NA	NA	530146	464641	292966	NA	479935	596526	627011	NA	NA
AALMESQGQQQEER	NUMA1	F1SUX4	Nuclear mitotic apparatus protein 1		2	0.000838926	1603.73	2089950	2260190	2653460	1681380	1813620	2291580	2537650	2081580	1658100	2254940	2158950	2156200	1915310	2182180	1944890	1998310	1930890	1819980
AALNALQPSDFR	VMA21	A0A287A012;F1S2E1	Vacuolar ATPase assembly integral membrane protein VMA21		2	0.000112272	1301.67	676695	746578	486476	262274	NA	NA	NA	555885	NA	693669	704729	426808	300780	NA	NA	NA	538511	NA
AALNEIENR	STX11	F1S731	Syntaxin 11		2	0.000838926	1028.53	1604100	1667170	1554440	646883	1170260	2051050	1984060	2036470	1690500	1728800	1606150	1291450	718395	1488360	1776490	1514210	1893830	1870500
AALPLTTSDTK	HUWE1	F1RUH0	HECT-type E3 ubiquitin transferase		2	0.000838926	1116.6	1087650	1132310	1865990	1302670	1132340	1534860	899360	1462550	1350750	1132400	1096070	1523770	1451670	1384570	1314990	681179	1371480	1530950
AALPYFPR	OLFML3	F1SBR6;H6UWK6	Olfactomedin-like domain-containing protein		2	0.000838926	933.507	4790910	5757910	NA	6833200	NA	3922270	8753620	NA	4588900	5099000	5437490	NA	7567530	NA	3161640	6881200	NA	5060050
AALQELLSK	RPS25	F2Z5G8	40S ribosomal protein S25		2	0.000838926	971.565	4296200	5403290	6450230	3153550	4322360	5611420	7913610	5019510	3192250	4577390	5070940	5430620	3806810	4898710	4617690	6134990	4728020	3778120
AALQSTTLQSLGLTGGSATIR	ASPSCR1	A0A287BCG1	ASPSCR1 tether for SLC2A4, UBX domain containing		3	0.00139492	2045.11	93508.1	68512	123142	96112.1	23246.9	109247	90014.8	43186.6	NA	100192	66161.6	103904	113475	25644	88729.3	63196.5	41204.5	NA
AALQTAPESADDSPSQLSK	FOXO3	F1RT23	Forkhead box O3		2	0.00227996	1914.92	124755	NA	179557	125985	NA	71094.5	72062.3	54126.3	NA	130128	NA	147806	142547	NA	58963.4	55252.9	49971.4	NA
AALSEEELEK	EIF4G1	A0A286ZZG7;A0A287BR08;I3LMH4	Eukaryotic translation initiation factor 4 gamma 1		2	0.00134098	1117.55	4264100	3953110	3441220	4686150	3308400	4056360	5193700	2956800	4276420	4488190	3897020	2804410	5009930	4128240	3474910	3793690	2711090	4675160
AALSEMVEYITHSR	PPP2R5C	A0A287A9P4;A0A480SUS1;A0A5G2RCB5;A0A5G2RF70;F1S9Y5	Serine/threonine-protein phosphatase 2A 56 kDa regulatory subunit		3	0.00361052	1605.78	94861.3	NA	NA	NA	NA	89686.5	71643.1	91181.5	NA	103052	NA	NA	NA	NA	74888.2	51146.3	85549.3	NA
AALSGSYVNFGVFR	XPO7	A0A286ZUU8;I3LJC4	Exportin 7		2	0.00254511	1486.76	22841.7	71411.3	102427	NA	NA	21402.9	NA	41476.3	56259.6	24284.6	69309.9	90140.4	NA	NA	17250.8	NA	37326.6	59932.7
AALTLAMADR	SYNM	A0A287B600	Synemin		2	0.000838926	1031.54	1795700	1914450	1878140	2324180	1300680	1277050	4823950	781047	1544800	1926980	1784360	1467510	2717330	1562380	1105780	3589140	701685	1801640
AALTMFSAVMR	HSD17B2	A0A287BB42	Estradiol 17-beta-dehydrogenase 2		2	0.000838926	1196.6	116682	176368	1261240	46094.5	50075.5	377037	264527	255310	NA	125582	175098	1116630	56132.7	59664.2	309513	181038	238649	NA
AALVDLEPGTMDSVR	TUBB6	A0A287B749	Tubulin beta chain		2	1.86483e-05	1572.78	2954030	3154120	3583830	4233070	2289430	3806150	6220220	3736420	3450810	3037980	2909120	2949300	5134510	2505310	3031540	4843530	3538660	4014420
AALWTDSR	XPNPEP2	Q95333	Xaa-Pro aminopeptidase 2		2	0.000838926	918.456	813440	788057	1305320	98440.3	471328	925499	798876	682763	670313	852012	749492	1069050	109674	564565	780154	627640	649977	695636
AALYIIGDK	SBF1	A0A287B8L8;F1RXT5	SET binding factor 1		2	0.00110853	962.544	105487	50756.3	103488	NA	NA	NA	68583	60020.6	27551.3	111710	50339.3	84815.8	NA	NA	NA	50075.3	57121.3	30780.9
AAMEALVVEVTK	DHX9	K7GND3	DEAH box protein 9		2	7.01022e-05	1259.68	765201	1539300	1470380	1018710	914771	1503220	1939240	1442600	1070630	791295	1449010	1187380	1266570	993814	1194240	1424670	1357670	1265460
AAMEALVVEVTKQPDIISQLDPVNER	DHX9	K7GND3	DEAH box protein 9		3	0.00127851	2864.5	90246.8	178356	NA	NA	183373	186984	NA	NA	121871	90155.2	157738	NA	NA	196498	147964	NA	NA	124805
AAMEPIVISAK	TLN1	A0A287AC34;A0A287BAK1	Talin 1		2	0.000838926	1128.62	38934100	40283800	39208300	28989600	26115500	43072200	55779100	41117800	29480200	39826100	38840300	32529000	32613300	32062300	36563500	41884700	35870300	33883300
AAMGLGAQGLLLSR	ILVBL	A0A286ZIW5;F1SAN6	2-hydroxyacyl-CoA lyase 2		2	2.57845e-05	1356.75	736089	878794	975748	505919	487294	857264	786342	646662	609689	788853	873595	794062	616395	602252	641118	559162	586000	683211
AAMPPQIIQFPEDQK	MYLK	P79280	Myosin light chain kinase, smooth muscle (Fragment)		2	0.00139492	1711.86	218113	NA	1239480	NA	356746	835733	NA	NA	NA	232582	NA	1063270	NA	399328	642368	NA	NA	NA
AAMQFGDTEIK	HSPA12B	F1S8C1	Uncharacterized protein		2	0.000485861	1209.57	1754700	1421010	3107970	2140420	1768840	2458500	3452540	3319630	2458170	1924700	1420480	2450330	2446270	2147500	2091740	2307080	2937880	2779670
AAMVQFDR	COG6	A0A286ZL68;A0A287AX83;F1RS21	Conserved oligomeric Golgi complex subunit 6		2	0.00169095	936.449	108264	119536	188035	NA	NA	173230	77688.9	NA	NA	106600	114379	149808	NA	NA	144958	59692.1	NA	NA
AANAAENDFSVSQAEMSSR	ABCF1	Q767L0	ATP-binding cassette sub-family F member 1		2	0.000301144	1983.86	378515	295336	464308	56049	172916	358751	348481	270554	94234.3	392645	279774	383301	62747	209468	302589	265261	241803	109332
AANAYGISDPSQISDPVK	ROBO1	A0A287B9C7;A0A287BIX9;A0A5G2QXU6;A0A5G2R9X0;A0A5G2R9Y1;A0A5G2RCG2	Uncharacterized protein		2	0.00127851	1831.9	18244	NA	NA	NA	NA	49461.1	88160.8	NA	63776.4	19479.1	NA	NA	NA	NA	41267.3	67915.7	NA	73988
AANDAGYFNNEMAPIEVK	ACAA2	D0G0B3;F6PZX4	3-ketoacyl-CoA thiolase, mitochondrial		2	0.000301144	1952.89	907731	917649	976586	643016	505875	1211790	1100260	960995	622205	918821	862959	813991	762008	599979	938480	892075	907927	728785
AANGVVLATEK	PSMA2	I3LAB6	Proteasome subunit alpha type		2	0.000838926	1071.59	1974030	2188630	2930640	2199250	1815690	2531600	3106470	2329640	2171890	2073360	2153860	2341150	2505920	2166220	2197600	2364850	2150780	2345470
AANILVGENLVCK	YES1	A0A287BQX1;A0A5G2QU81	Tyrosine-protein kinase	Carbamidomethyl (C)	2	3.7871e-05	1342.73	280965	384544	136412	238628	323867	329592	405449	290858	220144	300215	364424	119100	262617	379943	273258	313444	283975	253786
AANLVISNWNQQIK	NOSTRIN	A0A5G2QEY8	Nitric oxide synthase trafficking		2	1.39151e-06	1597.86	451390	538282	585487	193599	440938	658044	528547	260185	222554	475853	501598	479339	233875	504526	533877	411241	248510	263544
AANPGCFLEDFVR	RAB3GAP1	F1S0D4	Rab3 GTPase-activating protein catalytic subunit	Carbamidomethyl (C)	2	0.000301144	1437.67	101435	74038.2	155786	127366	95871.1	141945	109546	78077.5	113632	102712	66668.2	142271	155423	102595	116790	82066.8	73514.1	114298
AANSLEAFIFETQDK	HYOU1	A0A286ZIH0;A0A287BGS6;F1SAI8	Hypoxia up-regulated 1		+2;+3	0.000838926;0.00203883	1682.82	1215613	1132666	1287507	930250	1149871	1829585	1851009	1.22386e+06	1091830	1253933	1034401	1118419	1136300	1233019	1542504	1365078	1.11784e+06	1172900
AANSSASYSGTTLDLK	LIMCH1	A0A287BNN8	LIM and calponin homology domains 1		2	3.16584e-05	1584.76	1123880	1398990	1249840	1016120	1133170	1192040	1428090	1092620	933850	1160060	1323700	1020880	1145790	1324230	1029970	1107940	1090050	1088930
AANVLLSEHGEVK	STK24	A0A287B0C4;A0A287B723;A0A5G2QR71;A0A5G2RG17;F1RP42	Serine/threonine kinase 24		+2;+3	3.30364e-05;0.000838926	1365.73	2256540	2245152	2197269	1970063	1863805	2330634	2835360	2393792	1832859	2356000	2161271	1832886	2214743	2331602	2023323	2181067	2239364	2047447
AANVLVSESLMCK	LYN	F1RT53	Tyrosine-protein kinase	Carbamidomethyl (C)	2	0.00203883	1363.68	271911	NA	NA	NA	NA	677185	461223	NA	NA	280315	NA	NA	NA	NA	561355	367507	NA	NA
AAPAAAFPK	PALLD	F1RIW3	Palladin isoform X1		2	0.000838926	842.465	3365880	4554560	NA	4028220	2852920	2334380	NA	3697390	2886680	3556950	4258020	NA	4524400	3539410	2111130	NA	3397530	3227330
AAPAAYDASDTHLQILGKPVMER	GAMT	A0A286ZU36	Guanidinoacetate N-methyltransferase		+3;+4	0.000838926;0.00110853	2453.24	318119	279210	739647	389752	174169	342337	415389	508463	450323	342335	266963	622198	435798	197066	288185	311441	455680	518314
AAPAEPPEAPDATAAGGATSK	TKFC	F1RKQ4	Triokinase/FMN cyclase		2	0.000373587	1878.9	253088	NA	NA	NA	474979	NA	NA	NA	NA	273668	NA	NA	NA	635480	NA	NA	NA	NA
AAPAGPPRPSSSGYK	ZNF185	F1S2C9	Zinc finger protein 185 with LIM domain		+2;+3	0.00506003;0.000838926	1441.73	1287750	981763	1889240	1351950	871832	1915850	NA	261322	1219890	1293520	809729	1432050	1534820	916759	1320290	NA	231874	1539520
AAPAPPVASPR	RAB11FIP1	A0A287AW49	Uncharacterized protein		2	0.000838926	1032.57	533012	666823	NA	661296	457837	NA	NA	909642	137972	553018	622825	NA	737074	538937	NA	NA	860354	154801
AAPAPTPSSTININTSTSK	CACUL1	A0A287BHU8;A0A5G2QSF8;A0A5G2QVJ1;A0A5G2QXL2	CDK2 associated cullin domain 1		2	0.00127851	1856.95	51287.6	73991.9	80011.7	NA	NA	57138	36699	NA	NA	52651.9	70735.4	66432.9	NA	NA	46923.7	28675.7	NA	NA
AAPEINNIIEEATEFVK	FUNDC1	F1RWZ9;K7GMY2	FUN14 domain containing 1		2	0.000537394	1886.96	83775.7	182794	226533	NA	78003.9	181928	147437	114014	125227	103581	145331	186211	NA	84920.1	179630	109731	107991	95398.4
AAPFLECQGR	COL4A4	A0A286ZWF0;A0A286ZXV9;A0A287AZF2;A0A287B821;A0A287BI02;A0A5G2QYA1	Collagen type IV alpha 4 chain	Carbamidomethyl (C)	2	0.000838926	1090.52	3573590	2475200	3993950	1939190	2754100	4773290	3320010	5006500	3878140	3672200	2404460	3316060	2221960	3356070	4094450	2539260	4519090	4053430
AAPGAEFAPNK	NONO	A0A287AW58;A0A287B3Y2;A0A287BK25;A0A287BP90;I3LSU1	Non-POU domain containing octamer binding		2	0.000838926	1071.53	13217200	17000000	19417100	15415500	12759900	16595800	19377300	16361200	14522300	14100100	15913700	16197300	16775600	15296300	14443100	14253400	14701600	16180300
AAPGGAAPTIFSR	SPAG8	A0A287BA79	Sperm associated antigen 8		2	0.000838926	1214.64	2061030	2174030	3393520	2404440	1304170	2556770	3352980	2813480	2113170	2073410	1995490	2747050	2727510	1487540	2081800	2416560	2767450	2538800
AAPLAGFGYGLPISR	PDK3	A0A287AHT1;F1SPY2;K7GP45	Protein-serine/threonine kinase		2	6.09521e-07	1488.81	146242	203301	246871	190127	87848.1	364055	290438	190815	NA	162396	198039	229746	213693	96096.8	299387	217366	169989	NA
AAPRPAPAAQPPAAAPPSAVGSPAAAPR	CHCHD2	F1RIU9	Coiled-coil-helix-coiled-coil-helix domain-containing protein 2		3	0.000693001	2514.35	3197340	3704370	5437630	4111820	3448610	4818020	5958310	4492890	3835510	3374130	3620050	4369530	4582380	4174240	4298320	4737620	4188130	4266920
AAPSAEFSVDR	SPON1	A0A287AGN9;F1S981	F-spondin		2	0.00110853	1148.55	1219660	576081	1193730	NA	537219	NA	1325590	1086650	1273280	1229120	555928	987536	NA	621565	NA	997130	1038370	1511910
AAPSEAPGHNYESLQVTAVQK	ECH1	A0A287AE42;I3LJJ4	Enoyl-CoA hydratase 1		3	0.000775555	2196.08	39859	44549.6	NA	NA	NA	77598.1	NA	74231.1	NA	40676	42761.1	NA	NA	NA	63279.6	NA	69430	NA
AAPSPAPAEATPPKPGEAEVPAK	BAG3	F1S415	BAG cochaperone 3		3	9.97565e-06	2182.13	147428	464804	868153	493637	361334	204877	668079	NA	81420.3	164425	473257	677805	532088	476252	189715	493961	NA	87722.7
AAPSPGGLDDSTLPLVDK	ARVCF	A0A287BPX8;A0A480JXK1	ARVCF delta catenin family member		2	0.00139492	1751.89	184548	117735	NA	NA	NA	NA	326786	NA	66202.1	196503	115120	NA	NA	NA	NA	245684	NA	77008.9
AAPVSLAGLATVR	DAB2IP	A0A287AFX0;A0A5G2Q9F3;A0A5G2QPI5;F1SMD1	DAB2 interacting protein		2	0.000301144	1224.72	113183	152190	357551	197081	85124.1	NA	479123	110391	488311	115218	148873	295818	242661	99887.6	NA	352947	102957	567328
AAQAETAAQSAAAGSQGQEQDVR	SHPK	F1RLI9	Sedoheptulokinase		3	0.00110853	2244.04	436832	277725	NA	265009	207788	432972	263692	195074	NA	453266	263861	NA	294676	250615	371066	197459	176732	NA
AAQGAPQPSLYQIR	FLII	A0A286ZRM3;A0A480NQ08	FLII actin remodeling protein		2	0.000838926	1498.79	1594390	1337070	NA	1332530	1411960	2078960	2143210	1838480	1107990	1667480	1266540	NA	1561390	1664350	1772090	1499990	1713980	1309260
AAQIFITELTLR	NFYC	A0A286ZI30;A0A286ZIS8;A0A287A4V8;A0A287AAU5;A0A287AH72;A0A287BGU0;A0A287BMG3;F1SF75	Nuclear transcription factor Y subunit gamma		2	0.000301144	1374.79	109243	350594	317737	105226	77421.9	224994	330647	254447	206007	120419	329032	277872	110952	85487.5	186916	235072	231660	229123
AAQKPDILTTGSGNPIGDK	CAT	O62839	Catalase		+2;+3	0.000113815;0.000485861	1881.98	22620300	22533100	28748310	23019000	18097390	23948270	17335110	23066140	21216000	23420070	21547190	23406120	25093550	22255990	19596590	13818600	21317420	24523930
AAQLATEIADIK	EEA1	A0A5G2RJ76	Uncharacterized protein		2	2.79332e-05	1242.68	581079	1076760	800853	793185	416088	714522	711501	904625	477236	598480	1013610	688943	885952	458006	591489	569198	881996	559428
AAQLCGAGVAAVVEK	HK3	K7GS73	Hexokinase	Carbamidomethyl (C)	2	0.00323833	1385.73	80748.9	NA	372764	NA	118090	261241	429328	111517	NA	83057.9	NA	311582	NA	134288	211509	307480	99526	NA
AAQLDGLEAR	LAMB2	A0A287AWV5;F1SPT5	Laminin subunit beta-2		2	0.000838926	1042.54	13894600	11201100	12737800	9848630	7151660	13942700	15774800	16076300	11700600	14511100	10792200	10318400	11036100	8641160	11563600	11997900	15029000	13261600
AAQLLDVR	HOMER3	F1S8D2	Homer protein homolog 3 isoform X1		2	0.000838926	884.508	116322	594070	550023	692112	494400	561066	1051810	515889	779001	117920	576593	445159	800531	592975	478385	811134	482004	810846
AAQLPYDVQHADIDYMDK	MGAM	A0A287A042	Maltase-glucoamylase		3	0.000301144	2091.96	165006	363610	679621	1931440	1051360	503658	200774	NA	1203470	167348	358060	566697	2167190	1161680	415625	159450	NA	1397190
AAQNSGEAEYIEK	LAMB1	F1SAE9	Laminin subunit beta 1		2	3.95245e-06	1408.65	1179220	1258770	1271670	812719	861893	1366980	1434350	1322160	1016660	1222310	1218650	1009450	927572	1069830	1257660	1128180	1220440	1111140
AAQPETAEEVTDLK	SHTN1	F1S4S1	Shootin-1		2	0.000838926	1500.73	319879	300955	492690	NA	381313	NA	547536	322599	69358.6	321509	295187	390232	NA	454485	NA	408113	304051	81024.3
AAQQEEGWFR	RASA4B	A0A287BB88;A0A287BDX0;A0A287BT22;A0A5G2RDI4;I3LAT0	Uncharacterized protein		2	0.00429973	1220.56	141037	79521.2	460034	196573	NA	394384	185286	NA	NA	140161	75263.3	386582	220732	NA	339407	139638	NA	NA
AAQQQEDQEEEEEEEDEQALHR	IGBP1	K7GQ35	Uncharacterized protein		3	2.10705e-06	2669.1	159665	94340.8	171318	NA	46075.8	200533	204114	128551	25310.6	162162	93436.7	141933	NA	55394.5	182201	145130	116196	28262.6
AAQSLLACGVALGVLRPNYEVK	PGLYRP1	A0A286ZI97	Peptidoglycan-recognition protein	Carbamidomethyl (C)	3	4.66158e-05	2271.24	2679290	2401030	4557490	1249150	1895000	5700520	6251380	3368720	1734920	2926090	2333640	4109060	1430650	2075320	4779570	4758430	3023580	1817910
AAQTAEDAMQIMEQMTK	CLIP1	A0A287BD91	CAP-Gly domain containing linker protein 1		2	0.000976778	1895.84	613563	389825	680972	275680	NA	696883	1159000	614241	448811	678765	348576	595163	336710	NA	591524	854211	559136	482140
AAQTLLWTELVR	NDUFS8	A0A286ZUN9;A0A287BDC0;A0A287BJQ2	Complex I-23kD		2	6.81282e-09	1399.78	1545220	1818820	1770900	1781050	1548200	1997840	2335310	2094620	1604150	1737080	1627180	1565870	2221670	1668900	1677510	1710250	1883190	1895290
AAQVAQDEEIAR	CCDC50	A0A286ZUX4;A0A287A152;A0A287AUT7;A0A5G2QER5;A0A5G2QUS2;A0A5G2QWS7	Coiled-coil domain containing 50		2	5.07635e-05	1299.64	767458	875729	1039520	832447	669717	1110990	1247630	920116	726698	818237	856027	824460	934588	815195	955525	938728	851818	817600
AAQVEQVLLTEQAQFGR	LTF	P14632	Lactotransferrin		+2;+3	0.000976778;0.000838926	1886.98	10401750	9019250	15161420	4846180	6916320	24502880	9885570	6779660	3813460	11208860	8502060	13824360	5680920	7838640	19620840	7355810	6180870	4230150
AAQVFISTR	FMO2	F1S6B6	Dimethylaniline monooxygenase [N-oxide-forming]		2	0.000838926	991.545	8247080	13572400	22564700	6492240	9420500	12318000	13108600	11353700	7391850	8650980	12984800	18518700	7339520	11382500	10216100	10124400	10499700	8383240
AAQVMGPPDR	FUBP3	A0A287AVF4;A0A5G2QHD9;F1S0X8	Uncharacterized protein		2	0.000838926	1040.51	337795	NA	527798	614555	NA	NA	829187	226183	266710	363949	NA	407529	676596	NA	NA	632694	210870	299831
AASAAFQENVGR	TBCD	F1RZZ1	Tubulin-specific chaperone D		2	0.000838926	1219.59	756595	883578	977831	832566	597970	1062640	1266330	984446	774796	824572	867606	726965	924935	781777	971414	881736	903529	827080
AASASPQSESACETHTQLR	JCAD	A0A287BCR9;A0A5K1UUY7;F1RWE1	Junctional cadherin 5 associated	Carbamidomethyl (C)	3	0.00139492	1972.89	122691	426864	NA	NA	386481	81530.1	240517	NA	NA	127388	390045	NA	NA	454731	67269.1	174668	NA	NA
AASAYAVGDVK	PRKAR2A	A0A287AEK2	cAMP-dependent protein kinase type II-alpha regulatory subunit		2	0.000838926	1050.53	3455530	3881700	3935490	3065050	2585920	3526780	3579800	3013830	2780060	3640870	3687430	3284980	3427050	3171000	3198310	2694280	2761020	3045910
AASDIAMTELPPTHPIR	CRK	A0A287A2R9	14_3_3 domain-containing protein		3	0.000301144	1818.93	5769300	NA	9434230	7148250	NA	8069950	NA	8717780	NA	6256620	NA	7242420	8279950	NA	6995000	NA	7803720	NA
AASECEEAGFR	C7	Q9TUQ3	Complement component C7	Carbamidomethyl (C)	2	6.71477e-05	1168.48	476624	427082	506722	1032040	542366	668964	439829	587816	789334	506693	419157	401620	1153290	675847	581124	330902	542679	920529
AASFLLALEPELEAR	RPN1	Q9GMB0	Dolichyl-diphosphooligosaccharide--protein glycosyltransferase subunit 1		+2;+3	0.000838926;0.00110853	1628.88	2307330	3184140	3192370	4996370	2437590	7752130	8663120	7209500	6050500	2322050	2789250	2969320	6086370	2418550	6293110	6772130	7026700	6166760
AASGDSPDDAQPGPSAGPAGK	NOSIP	A0A5G2QVZ0	Nitric oxide synthase-interacting protein		2	3.91818e-05	1851.82	425597	481020	432547	191840	165221	499014	617359	398963	415454	452152	450341	333634	215306	201925	411358	435874	380210	451023
AASGFNAAEDAQTLR	ANXA4	P08132	Annexin A4		2	0.000301144	1520.72	21715800	18973500	22286400	16462600	17885900	22083600	22340000	16816100	13326300	21189300	17613400	17335200	18363800	21962400	18358100	15873700	15927200	14830300
AASGFNAAEDAQTLRK	ANXA4	P08132	Annexin A4		+2;+3	0.000537394;0.000838926	1648.82	3798384	3924158	5588004	4030647	3732246	4466570	4335316	3512764	3320224	3960630	3899458	4595530	4438725	4530998	3825806	3151445	3112313	3653635
AASGTKEDPNLVPSITNK	COX5B	Q5S3G4	Cytochrome c oxidase subunit 5B, mitochondrial		+2;+3	0.00169095;0.000838926	1840.95	503846	209296	714167	402157	363081	703483	881256	478211	428904	521568	198922	569411	436700	415669	622047	704248	439555	487781
AASITSEVFNK	SUPT16H	F1S8K5	FACT complex subunit		2	0.000838926	1165.6	653283	794038	1282600	733666	601275	1045740	1243160	785806	709119	656198	749183	1045130	843274	682848	849780	890336	771468	856526
AASIYSSWAEEQR	GBF1	F1S8S9	Golgi brefeldin A resistant guanine nucleotide exchange factor 1		2	0.000838926	1496.69	101581	104441	215849	NA	180557	235434	256503	152713	35790.2	105943	103192	180062	NA	203411	191348	206617	149129	41982.1
AASLAASLTR	SUN2	A0A286ZN31;A0A287BIL5	Sad1 and UNC84 domain containing 2		2	0.000838926	959.54	4302400	4924270	5649970	3745980	4177840	5683910	5666440	5997230	4372510	4279200	4724030	4648600	4146980	4893810	4819710	4354080	5532560	4932320
AASLHWTGER	SDHD	A5GZW8	Succinate dehydrogenase [ubiquinone] cytochrome b small subunit, mitochondrial		2	0.000838926	1126.55	513978	396253	363556	238775	330479	305237	393298	527390	371523	539330	372669	298138	266975	412251	264715	303249	483812	407051
AASLLEHHAVQLCQQTGR	CCDC22	A0A5G2RD19	Coiled-coil domain-containing protein 22	Carbamidomethyl (C)	3	5.74783e-05	1960.99	34055.4	49226.9	95497.8	36451.8	40028.6	140106	203861	98318.3	58697	34352	48334.9	79034.8	41566.9	48548.4	120844	147863	87028.9	65427.8
AASSANLLLR	EML3	F1RPX2	EMAP like 3		2	0.00667171	1014.58	84727.3	NA	NA	NA	NA	142727	NA	NA	NA	82673	NA	NA	NA	NA	117872	NA	NA	NA
AASSIYINSR	CAPN5	F1SUK6	Calpain 5		2	0.000838926	1080.56	579001	624062	825184	574211	380726	1256110	1619520	539559	1112260	643251	634186	647419	627335	501923	1162670	1197180	484053	1196010
AASVAESCINYQQGTPHK	LXN	I3LN84	Latexin	Carbamidomethyl (C)	+2;+3	5.8773e-05;0.000237473	1902.89	1011030	910745	980142	1803000	909748	2221059	2841941	1094800	1.09174e+06	1065250	866086	811229	2044684	1.11659e+06	1985238	2119480	1004290	1188811
AASVGLMR	LOC110258310	A0A286ZQJ9	C1q domain-containing protein		2	0.000838926	803.432	2211670	2548290	3392050	8761390	5311460	3715190	2373640	4257180	4953230	2457090	2573560	2589040	9571950	7051890	3396500	1718220	3827760	5317940
AASVPVEFQEHHLSEVQNMASEEK	IDH3B	Q1G1K7	Isocitrate dehydrogenase [NAD] subunit, mitochondrial		+3;+4	0.000301144;0.00012033	2695.25	998576	1121355	976710	996083	1216857	1531338	661276	1103559	1004738	1021037	1052626	794477	1174753	1387117	1257869	465501	1060346	1152904
AASVVQPQPLVVVK	BRD4	A0A286ZYX7;I3L6E5	Bromodomain containing 4		2	0.000237473	1433.86	309449	218632	304795	NA	279794	312964	401221	325858	216083	317117	213249	252166	NA	321823	265247	289026	304122	240161
AATAAADFTAK	STRAP	A0A480YLE4;I3LEQ7	Serine-threonine kinase receptor-associated protein		2	0.000838926	1036.52	1881660	2221220	2507890	2068610	1434390	2483780	2854750	2467100	1829090	1992570	2164400	2049690	2360340	1714830	2171190	2146430	2298050	2089050
AATEALGEKPPENTPVAGYDIMK	MPRIP	A0A287B1F6;A0A287BJB6	Myosin phosphatase Rho interacting protein		3	0.000838926	2401.18	316005	NA	NA	314906	212470	NA	419858	497053	525558	337399	NA	NA	350859	247219	NA	328505	474457	604824
AATESFASDPILYR	PKM	A0A287B7L9	Multifunctional fusion protein		2	5.56604e-06	1539.76	2268840	2029080	2087340	1781750	1535900	2469780	2679790	2453170	1381010	2466910	1942450	1654790	2062160	1833160	2068220	2077000	2222520	1608790
AATESFASDPILYRPVAVALDTK	PKM	A0A287B7L9	Multifunctional fusion protein		3	0.00113853	2434.27	28968200	27227600	33749600	26065900	27800000	34067200	39737300	33139800	27102900	31225800	26463400	30367700	29174800	30709000	28573700	29642600	29820000	27819900
AATFFGCIGIDK	ADK	A0A286ZZS1;A0A287ASQ2;A0A5G2QS82;A0A5G2R0F5;A0A5G2RCX2	Adenosine kinase	Carbamidomethyl (C)	2	0.000838926	1241.61	346812	635134	723514	562395	420497	629633	863459	672512	720490	371056	591050	621464	673331	484415	502035	641486	616911	801929
AATGEEVSAEDLGGADLHCR	MCCC2	A0A287B773	Methylcrotonoyl-CoA carboxylase 2	Carbamidomethyl (C)	3	0.000838926	1999.89	444188	421226	195856	284900	540153	505559	433914	189580	427167	476376	402300	161275	322415	634950	430177	333607	179645	459009
AATGIEDSELRR	CUL4A	A0A5G2RG48	Cullin 4A		3	0.000838926	1316.67	217107	104214	267116	199054	107305	126727	285525	103093	152405	231983	102180	212306	220977	130934	112082	210445	95316.8	176922
AATITATSPGALWGLDR	PRKAR2B	A0A286ZNQ7	Protein kinase cAMP-dependent type II regulatory subunit beta		2	0.000838926	1699.89	4004520	4189660	3990210	2796890	3359680	4123080	5090970	3659110	3241140	4223320	4056300	3365190	3336220	3811850	3273750	3764130	3444940	3608540
AATITPFR	NNT	A0A287AQG1;A0A287B1U9;F1SMG3	Proton-translocating NAD(P)(+) transhydrogenase		2	0.0013294	875.486	808402	858419	NA	NA	571006	1008110	1048010	NA	447304	858463	824817	NA	NA	687650	915303	780842	NA	488395
AATIVATSEGSLWGLDR	PRKAR2A	A0A287AEK2	cAMP-dependent protein kinase type II-alpha regulatory subunit		2	0.000838926	1745.89	2136530	2229190	1970290	1496440	1856930	2608810	2906610	2453270	1823310	2297080	2170580	1675380	1777290	2149810	2118970	2118330	2285490	2095410
AATLMMLGR	DNAJC7	A0A287B3M2;A0A5G2R4K6;F1S0P4	DnaJ heat shock protein family (Hsp40) member C7		2	0.000838926	962.504	199588	188103	342158	NA	NA	509875	275819	267141	229608	204594	182405	300191	NA	NA	418810	213490	258927	261240
AATLYSQYTSQNEENR	SBF2	A0A286ZNI5;A0A286ZQ78;A0A287AD22;F1S6V1;I3LU78	SET binding factor 2		2	0.00110853	1873.84	79246.8	117645	98267.5	NA	16036.2	95654.2	107236	80076.5	NA	82594.1	112980	80353.3	NA	18662.5	84756.5	86404.6	80953.5	NA
AATPLQTVDRPK	SORBS2	P28220	Sorbin and SH3 domain-containing protein 2		+2;+3	0.00110853;0.000838926	1295.72	269262	460302	623447	350996	205559	122796	834682	652216	393028	284497	439223	494844	391736	252550	104502	630335	601426	423358
AATQELALLISR	EVPL	F1RW07	Envoplakin		2	2.73753e-05	1284.74	926247	1140180	1061050	805454	681808	1076850	1191600	1711710	826181	991021	1069080	909961	945760	775602	858720	890023	1567110	929777
AATQFWR	PDIA4	F1SAD9	Protein disulfide-isomerase		2	0.000838926	878.44	1352050	1788290	2389720	2226050	1634640	2988760	2562010	2385900	2426800	1456000	1769910	2012240	2377420	2170060	2511340	2030470	2279780	2668550
AATSDLEHYDK	NUCB2	A0A5G2RI19;F1S9A4	Uncharacterized protein		+2;+3	0.000105826;0.000838926	1248.56	101439	45219.4	172698	36251.2	100873	313817	286687	222784	78712.8	106467	42919.3	140426	41179.4	123745	270622	213100	211488	88354.2
AATSPALFNR	DYNC1H1	A0A287B9W3	Uncharacterized protein		2	0.000838926	1046.55	3424380	4073070	4840880	3643090	3155190	4576710	5098370	4271190	3453560	3737780	4073730	3857830	4131130	4035640	4189640	3639520	3955790	3752440
AATSRYTLNFEAAQK	VCAN	F1REZ2;I3LFP3;K7GLS1	Uncharacterized protein		3	0.00183408	1669.84	31751	NA	NA	NA	NA	96987.8	60936.3	NA	NA	33061	NA	NA	NA	NA	84830.2	46992.9	NA	NA
AAVAADALR	GGT1	P20735	Glutathione hydrolase 1 proenzyme		2	0.00110853	856.477	335434	411821	295579	NA	NA	612040	390377	502105	368489	340716	398611	235388	NA	NA	563094	305536	471088	408351
AAVATLLQSVHVPEFTPK	UBA1	A0A5K1U589	Ubiquitin-activating enzyme E1		+2;+3	0.000976778;0.000838926	1907.05	2896190	3444670	2689210	3564236	3484860	2452790	3633478	3028232	2792884	3088740	3329590	2452310	4024307	3812660	2013220	2796517	2688273	3153086
AAVAWANQNR	EDC3	F1SIE7	Enhancer of mRNA-decapping protein 3		2	0.00134098	1099.55	218911	262454	402433	285503	178166	122902	341445	306173	300816	244747	262791	305557	315888	236266	111274	242070	279983	321115
AAVAWEAGK	ADH5	A0A287AZV4;A0A5G2QES7;F1S0C1	S-(hydroxymethyl)glutathione dehydrogenase		2	0.00110853	901.466	1541500	1848940	1872730	NA	1578790	1706700	NA	NA	1164030	1574170	1816220	1524350	NA	1949430	1555220	NA	NA	1256170
AAVAWEAGKPLSIEEIEVAPPK	ADH5	A0A287AZV4;A0A5G2QES7;F1S0C1	S-(hydroxymethyl)glutathione dehydrogenase		3	0.000103668	2304.24	2568600	3229220	4064450	3043200	3392960	3719300	4352970	3413390	2911370	2734180	3150010	3521110	3539210	3713400	2979300	3046870	3324420	3249720
AAVDAGFVPNDMQVGQTGK	ETFA	A0A287A4T2	Electron transfer flavoprotein subunit alpha		2	0.000751001	1903.91	6644950	7243880	8792680	5326130	5922120	9135070	8909180	7987230	5488010	7010020	6845710	7492010	5981050	6663680	7452830	6939730	7740820	6253220
AAVDGPDLEMLTGQER	FKBP8	F1S912	Peptidylprolyl isomerase		2	0.000838926	1700.8	490400	540551	713975	115010	460202	699458	651938	495369	433423	516864	519049	628061	143392	533450	521774	491858	465829	491773
AAVDPADSTAEFR	FASN	I3LC73	Beta-ketoacyl-[acyl-carrier-protein] synthase I		2	0.000838926	1348.63	6144180	7948620	8091850	7312970	6570540	9542600	8659180	7037810	7942210	6439930	7553510	6498970	8097040	7674670	7941120	6748830	6611390	8860020
AAVEALQSQALHATSQQPLRK	SEPTIN8	A0A287AWW1;A0A5G2QEI1;A0A5G2QWZ4;A0A5G2RND3	Septin-8		+3;+4	5.56604e-06;0.000838926	2246.21	2430641	2693370	2618070	2096491	1895626	2422472	2334740	3112437	1813527	2495260	2618360	2142614	2401208	2235778	2067995	1807934	2971794	1902306
AAVEEGIVLGGGCALLR	HSPD1	A0A287ATN8	60 kDa chaperonin	Carbamidomethyl (C)	+2;+3	0.000838926	1626.88	6453792	8211153	8765008	6484742	6359067	12063320	13721596	11152977	8001080	7196151	7635113	7581220	7703737	7331128	9612062	10247871	10229873	9034610
AAVELEEPEDAR	PRPF6	A0A286ZT56;A0A287ATC4;I3L7Q4	PRP6 homolog		2	6.92964e-05	1327.63	588532	776640	910471	713989	272194	735511	991741	749132	600538	593101	747916	755784	764899	315337	624937	745914	710430	718118
AAVENLPTFLVELSR	KPNB1	A0A5G2QZ16;F1RWJ5	Karyopherin subunit beta 1		+2;+3	0.000838926;9.66324e-05	1657.9	6861552	7699046	7553807	5214456	7222394	7.38332e+06	8673835	7011360	7664856	7448708	6465325	6547645	7098216	7887568	7.05009e+06	6.13297e+06	6767942	6065741
AAVEWFDGK	EWSR1	A0A286ZXI2;A0A287A6T1;A0A287APW0;A0A287ASQ1;A0A5G2RG83	EWS RNA binding protein 1		2	0.000838926	1021.49	6794350	7523570	8213910	5613860	5976640	8381390	8246990	6853770	5475780	7197910	7101830	7066670	6264180	6465740	6954520	6615000	6690930	6431580
AAVHEALCDNVDTR	CARS1	F1RYA3	Cysteinyl-tRNA synthetase	Carbamidomethyl (C)	+2;+3	0.000105756;0.000838926	1512.7	113204	NA	142208	49793.1	64310.1	138193	282331	153737	54527.3	117994	NA	113447	55978.3	80223.8	127483	217742	144944	60508.8
AAVIAVTR	PKLR	A0A286ZYV7	Pyruvate kinase		2	0.00421265	799.492	363389	302760	NA	437777	188582	380123	64683	NA	186117	384065	292815	NA	490730	230639	338347	49513.6	NA	205096
AAVIGDVIR	DDX21	F1SUG7	RNA helicase		2	0.00451943	912.539	400306	NA	520236	NA	331398	NA	NA	NA	NA	409361	NA	435717	NA	399428	NA	NA	NA	NA
AAVLLEQER	SF3B2	F1RU38	Splicing factor 3B subunit 2		2	0.00113853	1027.57	1550890	2342230	1937130	1185870	1471910	2348270	1595140	2103250	848318	1619700	2256730	1598120	1357240	1799020	2005290	1211450	2000030	947585
AAVLNDLSSLR	CEP135	A0A287AA61	Centrosomal protein 135		2	0.00227996	1157.64	88709.9	152666	183516	NA	NA	322539	NA	NA	NA	92028.6	145120	158955	NA	NA	251664	NA	NA	NA
AAVMATLLFPGR	APIP	A0A286ZZL6;A0A287ALG9;A0A5G2Q9S9;A0A5G2QPH4;A0A5G2R267;F1SGT2;K7GLU2	Methylthioribulose-1-phosphate dehydratase		2	0.000301144	1245.69	639702	885768	796820	878186	643581	1194470	1058730	877801	931176	671516	844947	718640	973668	706743	979941	830739	799492	1052710
AAVMHDILDMMPEGIK	PRPF8	F1RHH8	Pre-mRNA processing factor 8		3	0.00110853	1769.85	85824.4	NA	87800.8	25309	NA	102937	130276	NA	NA	91643.2	NA	77461.7	26541.8	NA	85546.6	93403	NA	NA
AAVMVHQLSK	CTNNB1	A0A286ZK38;F6QAP1	Catenin beta 1		2	0.000838926	1082.59	3424880	4782310	5601460	3100410	3296890	4843760	5157410	4687940	3534610	3632080	4459450	4337180	3554700	4025700	4162670	3721270	4358690	3829400
AAVMVYDDANKK	ENAH	A0A5G2QNU8	WH1 domain-containing protein		3	0.00132524	1323.65	81196.2	42811.4	42297.9	43063.3	38782	NA	NA	60873.9	57391.3	87622.7	40893.9	34385.3	49054.8	46689.2	NA	NA	56588.5	62946.7
AAVNGYSSSDTVGAGFAQAK	HSPA12A	A0A5G2QII5;I3L8C5	Heat shock protein family A (Hsp70) member 12A		2	0.00429973	1899.9	112991	97522.9	NA	NA	42114.7	84129.8	NA	NA	NA	117329	92437.9	NA	NA	50890.3	72324.7	NA	NA	NA
AAVNLLGEEK	REEP5	F1RLG5	Receptor expression-enhancing protein		2	0.000838926	1042.57	14941300	19249900	23317700	14547700	15044400	20308600	16826200	14923700	11581000	15527600	18416800	18963400	16708900	17589700	18008500	13612200	14740500	13321800
AAVPIVNLR	COL18A1	A0A286ZIL9	Collagen type XVIII alpha 1 chain		2	0.00139492	951.587	15945700	13676900	12654500	11486500	13753400	11069400	11425500	10885800	10917500	16208200	12944600	10491600	13305000	15507200	9342630	8763480	10341200	12419900
AAVQQLQAEGLSPR	CBR3	F1SGX4	Carbonyl reductase 3		2	2.23005e-05	1466.78	154617	142299	308894	170434	131410	154780	315073	115532	137888	158995	132393	241074	190311	161274	127917	222354	109355	153451
AAVSHWQQQSYLDSGIHSGATTTAPSLSGK	CTNNB1	A0A286ZK38;F6QAP1	Catenin beta 1		4	0.000838926	3084.49	1429530	2342660	1910380	1879860	1689940	1817850	1934670	2405820	1884730	1528890	2274390	1570820	2053970	2111290	1618850	1340840	2054240	2017980
AAVSQESPGGLETGNAK	PDS5A	A0A286ZQZ0;A0A287BMZ8	PDS5 cohesin associated factor A		2	0.000301144	1614.78	93920.3	123302	78187.9	29446.4	68787.8	112861	138611	NA	NA	99320	119217	63578.7	33755.2	83989.5	97835.3	104608	NA	NA
AAVVTSPPPTTAPHK	ADD1	F1S8P9	Adducin 1		+2;+3	7.65331e-06;6.00302e-05	1472.8	3144113	3309828	4088493	3700895	2467430	3401949	3615702	3324710	3441935	3340571	3023116	3148836	4173143	3078640	2853065	2639312	3106380	3736554
AAVWEITGAEFSR	LIG3	A0A287BG67;A0A287BP29;A0A5K1TXL4;I3L9T2	DNA ligase		2	0.000838926	1435.71	45018	122132	132005	55241.1	61365	NA	102061	36133.4	87591.8	48054.4	115079	117563	65722.3	67200.8	NA	75128.5	34183.7	93345.5
AAWAFSR	GLO1	I3LDM7	Lactoylglutathione lyase		2	0.00136511	807.403	3624320	3318330	3879860	2641660	2936880	3272930	3645550	3366950	2815990	3803060	3186600	3114160	3013390	3605640	2835350	2729550	2927800	3074030
AAWEAYLSR	UMPS	A0A5G2RBV3	OMPdecase		2	0.00113853	1065.52	802614	800343	862469	830850	664765	1081690	1036690	813461	NA	806863	787792	669370	1023000	751152	878067	776556	765782	NA
AAYDIEVNTR	FLOT1	Q767L6	Flotillin-1		2	0.000838926	1150.56	3815380	4248650	4831090	3243860	3309100	4960980	5719910	4156110	4609930	4157440	4066820	4027390	3671430	3974560	4526160	4250000	3895610	4842180
AAYDVSSFSFFQR	YKT6	F1SSG1	Longin domain-containing protein		2	1.66981e-05	1523.7	590690	375941	522705	319560	514376	634361	249687	417114	331330	609952	353598	480203	375246	571568	506287	174658	393610	392253
AAYEAFCTWK	ALDH5A1	A0A287AR05;A0A287AXP0;A0A5G2QIN8	Succinate-semialdehyde dehydrogenase	Carbamidomethyl (C)	2	0.000838926	1188.53	118346	NA	499595	NA	85888.9	448109	411014	115584	67952.6	122124	NA	436223	NA	99257.7	370669	306085	110132	77849.5
AAYFDMIR	PTPRK	A0A286ZLL2;A0A286ZUS2;A0A287A519;A0A287AEP8;A0A287AN74;A0A287AP07;A0A287B937;F1S2Z2	Protein-tyrosine-phosphatase		2	0.00339942	985.469	78042.9	NA	NA	NA	71997.1	124001	NA	70243.1	NA	77762.6	NA	NA	NA	81353.3	96460.5	NA	66742.4	NA
AAYFGIYDTAK	SLC25A5	A0A5G2R3W2	ADP/ATP translocase		2	0.000394555	1218.59	1266790	1326470	2337460	1261450	1380940	1219230	1187250	1321590	1480150	1284180	1277980	1922630	1432500	1569310	1053830	964751	1227890	1715750
AAYIYIR	NDUFV1	F1RVN1	NADH dehydrogenase [ubiquinone] flavoprotein 1, mitochondrial		2	0.00134098	868.481	704125	860173	1028660	957926	587782	1029090	1308420	880628	1103960	757512	850496	847004	1035150	776464	863302	1040600	841459	1212030
AAYLNMSEDPSHPSMALNTR	CHD4	A0A287AAA4	DNA helicase		3	0.000838926	2204	246427	402571	205286	152641	NA	467530	581067	140101	319073	266365	401926	167774	171569	NA	394961	433091	133978	355233
AAYNLTLLNFMDPQK	FTO	A0A287ASP9;A0A287BE58;B0JFC7	Alpha-ketoglutarate-dependent dioxygenase FTO		2	0.00110853	1737.88	154418	113862	152777	86165	127474	NA	NA	40103.4	NA	157786	99951.4	138675	105334	133057	NA	NA	38443.6	NA
AAYNPGQAVPWNAVK	CCAR2	F1RMA3	Cell cycle and apoptosis regulator 2		2	2.08726e-06	1584.8	1290670	1503540	1432940	1128450	846275	1728010	1711200	1331740	1137190	1373670	1424440	1215000	1252420	988707	1388190	1344890	1300220	1252320
AAYQVAALPK	RIDA	A0A286ZNH3	2-iminobutanoate/2-iminopropanoate deaminase		2	0.000838926	1030.58	2591400	2740410	3793510	2497010	2567500	3624810	1975790	3759850	1830260	2665460	2669720	3133610	2869230	3084130	3115410	1511300	3496160	1902280
ACADPAAGSVILLENLR	PGK1	Q7SIB7	Phosphoglycerate kinase 1	Carbamidomethyl (C)	+2;+3	0.00113853;0.000838926	1711.89	12565360	11457240	15055590	13304610	9892880	17980160	16225300	14997540	11479610	12793920	10893780	13168620	14357000	10992860	14595100	11292220	13807530	13502930
ACAELHQNVNVK	VPS35	A0A5G2QTZ1	Vacuolar protein sorting-associated protein 35	Carbamidomethyl (C)	3	0.000838926	1324.66	219749	316290	386452	237794	205093	333897	346790	278769	163912	225414	264746	293832	263820	219923	248583	290873	247043	208983
ACALSIAESCRPGDK	SDHA	Q0QF01	Succinate dehydrogenase [ubiquinone] flavoprotein subunit, mitochondrial		+2;+3	0.00113853;0.000838926	1519.71	1770940	2153245	2320515	1664735	1470541	2199010	3286621	2222128	2064936	1845348	2065271	1897059	1931329	1799131	1837955	2408945	2103220	2309390
ACALSQINTK	CRYZL1	I3LQA0	Crystallin zeta like 1	Carbamidomethyl (C)	2	0.000838926	1047.54	42090.3	252130	68761.7	157757	81894.6	189691	242347	132229	205922	43696.8	239511	57395.9	177994	101674	170746	182399	121137	229432
ACDCNPYGTVK	LAMC1	A0A287A078;F1S663	Laminin subunit gamma 1		2	4.24371e-05	1169.48	2474330	2263780	2464980	1847200	1875020	2721460	2612020	2732220	3137720	2638040	2217110	1946440	2090590	2266880	2341120	1965670	2526130	3507140
ACDLWEQILQDHPTDMLALK	TTC38	A0A287AH70;A0A287ANX1	Tetratricopeptide repeat protein 38	Carbamidomethyl (C)	3	0.00139492	2339.13	178194	153927	288670	144163	113157	137642	NA	197965	200727	181261	133092	269858	176618	116823	114011	NA	193870	210732
ACDYIQELR	USF1	A0A287AJ18;A0A287BJI0;F1S178	Upstream transcription factor 1	Carbamidomethyl (C)	2	0.00110853	1109.52	196885	203935	285647	NA	NA	271769	303294	254348	NA	205808	193825	231340	NA	NA	236331	230226	236520	NA
ACEFAGFQCQIQFGPHNEQK	TLN1	A0A287AC34;A0A287BAK1	Talin 1		3	0.000838926	2281	3019490	3500850	3695200	2565180	2601740	3952160	5248910	3600680	2841780	3177470	3538860	2914250	2915320	3210250	3339970	4036850	3185850	3169250
ACEVFETQECER	ATP5F1A	A0A287A874;A0A287BRD5	ATP synthase subunit alpha, mitochondrial		2	5.56604e-06	1442.58	657878	519487	655109	277378	222411	1623430	827036	710084	600994	684945	499643	535925	311112	269032	1351670	632353	660148	689465
ACFFNCEVLQR	PEPD	A0A5G2QW46;F1RNW4	Peptidase D		2	1.46109e-05	1328.6	1608000	962780	1142430	1572920	1316020	2165280	2091580	1843040	1359880	1689560	867923	986729	1905820	1427110	1747080	1625810	1719930	1613420
ACFQVGTPEEMK	NUP214	A0A286ZRF2;A0A287B9L0;A0A5G2QJX1;F1S0W9	Nucleoporin 214	Carbamidomethyl (C)	2	0.000838926	1338.59	175198	252667	NA	NA	171707	NA	172552	407429	147545	176251	232314	NA	NA	195259	NA	122733	393351	171924
ACFYNLDK	RBM17	F1RUL1	Splicing factor 45	Carbamidomethyl (C)	2	0.00397376	972.437	267284	433051	840724	NA	355378	522812	NA	NA	NA	287402	429674	688406	NA	453737	447973	NA	NA	NA
ACGDSTLTQITAGLDPVGR	GNB2	F2Z4Z8	G protein subunit beta 2	Carbamidomethyl (C)	+2;+3	0.000976778;0.000815328	1873.92	4473070	4879530	4658080	3.85888e+06	4674405	5728120	7039200	5393600	4246917	4864410	4881660	4203730	4495440	5476029	4507450	4849710	5036770	4417008
ACGFIQEAAK	NIT2	F1SKY2	Omega-amidase NIT2	Carbamidomethyl (C)	2	0.000838926	1036.5	1902390	1460720	2408120	2149520	1792650	2839260	3412880	2642600	1979270	1907740	1404690	1981650	2515350	2135310	2399630	2485490	2497400	2234050
ACGLIIFR	NUDT2	P50584	Bis(5'-nucleosyl)-tetraphosphatase [asymmetrical]	Carbamidomethyl (C)	2	0.0013294	891.5	97266.5	256329	468273	123489	254762	152599	309079	146652	92430.8	100390	236215	393100	146926	302352	123757	242762	139475	105845
ACGLNFADLMAR	VAT1	I3L9V2	Synaptic vesicle membrane protein VAT-1 homolog	Carbamidomethyl (C)	2	8.72924e-05	1280.6	3618840	3942530	4702420	3790800	3735320	5025810	5297310	4381230	3423630	3902030	3845980	4328750	4278480	4058860	4138470	3964550	3903050	3700720
ACGNFGIPCELR	PAICS	A0A287AI68;A0A5G2QTY6;A0A5G2R2Q4;F1RTV5	AIR carboxylase		2	0.000838926	1278.58	674991	900818	891697	786445	1034680	930696	1076340	911658	641175	713499	850233	775675	841688	1202790	771821	851072	890082	739050
ACGVDYEVK	ARRB1	A0A5G2RB87;F1SUN0	Arrestin beta 1	Carbamidomethyl (C)	2	0.000838926	982.443	1268740	1237560	1742740	1232760	966956	1383900	2010060	1326740	1409410	1373290	1180730	1373970	1344270	1157180	1161110	1574500	1225260	1576480
ACGVSRPVIACSVTIK	SNU13	F2Z5V3;I3L7T5	Ribonucloprotein		3	0.000838926	1602.86	457526	452609	854218	355316	304172	465262	983366	510516	443374	494513	453142	655029	398548	391794	404397	697087	471301	503143
ACHAIVDAQSVR	VPS13C	A0A5G2QD22	Vacuolar protein sorting 13 homolog C	Carbamidomethyl (C)	3	0.000838926	1268.63	101774	208285	273318	71500.8	56949.2	142167	124538	192594	66477.5	108177	193886	223458	80567.3	68293.4	127542	94935.9	179862	72894.6
ACIDSNEDGDLSK	TPP2	A0A287BD60	Tripeptidyl-peptidase 2	Carbamidomethyl (C)	2	1.90641e-05	1365.57	310108	285117	241939	153471	130427	412717	251623	116811	83357.8	321439	274501	191240	174009	161618	380943	197321	107552	91391.9
ACLDDSYASGEGLK	IQSEC1	A0A286ZIH2;A0A287AZ78;A0A287B765;A0A287BAM2;A0A287BGP4;A0A287BI94;A0A287BK53;A0A480ZLH6;A0A5G2RAU1;I3LL44	IQ motif and Sec7 domain ArfGEF 1	Carbamidomethyl (C)	2	4.18435e-05	1427.62	126497	237758	186637	190592	154477	228600	275628	223822	87015.8	131277	229800	146613	212264	180393	186286	207335	210509	99170.5
ACLGCMGAGPGR	CRELD1	F1SQD9	Protein disulfide-isomerase		2	0.00300682	1091.47	90221	146215	177351	NA	149402	87940	NA	NA	191142	90151.5	135741	140767	NA	176624	80459.5	NA	NA	207589
ACLISLGYDVENDR	ACTN4	F1RI39	Actinin alpha 4	Carbamidomethyl (C)	2	0.000838926	1566.73	3220550	4576490	4317820	2111440	2752190	3996130	4882410	3284130	3000680	3436350	4362070	3713280	2543260	3100490	3110130	3506180	3111120	3412050
ACLISLGYDVENDRQGDAEFNR	ACTN4	A0A287A7I2	Actinin alpha 4	Carbamidomethyl (C)	3	0.000838926	2484.13	3460000	4179850	4156460	2544580	2800220	3706380	4990060	3654470	3455150	3550510	3838710	3639460	3090820	3197760	2996660	3652870	3498710	3890320
ACLISMGYNMGEAEFAR	ACTN1	A0A5G2R6T7;I3LLY3	Uncharacterized protein	Carbamidomethyl (C)	2	0.000838926	1861.82	649640	799919	912760	593092	292012	563972	2732560	740386	517962	693539	771091	829663	662448	318947	463299	2123650	672494	585321
ACNCNPVGSEPVACR	LAMC2	F1S662	Laminin subunit gamma 2		2	0.000838926	1518.64	334004	240497	355856	50357.2	180326	304427	103295	439033	479453	345120	230181	292873	55719.6	217693	269961	79693.7	395864	550832
ACNLEVILGFDGSR	COL6A3	I3LUR7	Collagen type VI alpha 3 chain	Carbamidomethyl (C)	+2;+3	5.14861e-05;0.000537394	1492.73	3039236	7206469	8731810	2.5209e+06	2074812	6585715	9921688	7005053	10099424	3339274	6760387	7706368	2.72521e+06	2308032	5589635	6925923	6350938	11925251
ACNPQMGNLALGR	NTN4	A0A287A6V8;A0A287AL62;F1SQR3	Netrin 4	Carbamidomethyl (C)	2	0.000838926	1343.64	248347	1154910	520581	753640	928100	928282	767114	691403	247312	268102	1145970	423633	786563	1183900	799759	559655	617396	262963
ACPGPSSQIPNAPGGR	COIL	F1RSD6	Coilin	Carbamidomethyl (C)	2	0.00139492	1507.72	372703	NA	412720	315903	277643	409737	NA	NA	280934	395992	NA	338403	352530	342720	368995	NA	NA	305394
ACPSHQPGISSGPELPFPPGPPTLDNIK	ECM1	A0A287BHL7;I3LC64	Extracellular matrix protein 1	Carbamidomethyl (C)	3	0.00690414	2852.42	58620	NA	NA	NA	NA	NA	NA	NA	NA	62694.3	NA	NA	NA	NA	NA	NA	NA	NA
ACQDVDECQPSR	NID1	F1RGY5	Nidogen 1		2	9.74057e-06	1349.53	2744740	NA	2259200	1789770	287219	1854310	2109780	1980910	1999040	2757040	NA	1710320	2016610	302020	1273920	1799060	1787570	2522820
ACQIFVR	HNRNPM	A0A287BL93	Heterogeneous nuclear ribonucleoprotein M	Carbamidomethyl (C)	2	0.000838926	835.437	5550410	7067590	8696890	5887000	4532870	8730370	10316000	7934370	5849860	5809380	6799840	7114670	6603750	5472540	7366220	7836160	7361110	6648880
ACQSIYPLHDVFVR	RPS3A	F2Z5C7	40S ribosomal protein S3a	Carbamidomethyl (C)	+2;+3	0.000838926	1646.82	4019140	5991450	7535840	3716080	4531360	7051890	8465430	4939300	4253120	4070210	5862340	5987860	4288300	5100870	5730140	6453230	4554749	4960460
ACSAIHAVNLR	FLII	A0A286ZRM3;A0A480NQ08	FLII actin remodeling protein	Carbamidomethyl (C)	3	0.000838926	1153.6	255358	447776	448740	505889	183013	546795	661530	487789	381965	265035	432234	367656	561925	219158	460443	513210	439827	440121
ACSNLPDPLNGQVSYPNGDTLFGSK	CD46	A0A287AH22	Membrane cofactor protein	Carbamidomethyl (C)	3	0.000838926	2593.21	567475	NA	404137	444267	607487	592128	NA	NA	553037	600658	NA	361173	467860	654315	487400	NA	NA	590947
ACTILLR	CCT3	A0A287AMZ2;A0A5G2Q9C7	T-complex protein 1 subunit gamma	Carbamidomethyl (C)	2	0.00139492	788.458	2921200	3316840	4048060	3455960	2058190	4721010	5194390	3825890	2435790	3173680	3131620	3290920	3960250	2376850	4289920	3803270	3586130	2715100
ACYLSINPQKDETLETEK	ACTR1A	A0A287A059;A0A287AI87;F2Z5G5	Actin related protein 1A	Carbamidomethyl (C)	3	0.000838926	2081	166447	235133	330474	NA	272104	NA	435708	338193	238650	170480	226708	274830	NA	333511	NA	326362	295666	274640
ADAATSFLR	ANK1	F1SE30	Ankyrin 1		2	0.000838926	950.482	6470320	6007270	4446320	4738560	7664960	5923560	4199070	4312220	5158970	6407000	5719200	3723950	5501040	8807840	5122190	3005930	3989460	5931300
ADAECYTAMK	ERLIN2	A0A287BPU3;A0A287BRP6	ER lipid raft associated 2	Carbamidomethyl (C)	2	0.000838926	1101.45	84442.7	191718	156327	96277.3	NA	198455	151058	171344	107898	90406.2	177925	130508	104961	NA	180215	111773	157448	120631
ADAEGESDLENSR	TLN1	A0A287AC34;A0A287BAK1	Talin 1		2	0.000838926	1391.58	5762170	6379060	6214760	4446740	4421130	6149310	7889490	5399950	4560980	6096870	5938050	5080560	4952820	5336160	5450300	6017480	5001520	5093990
ADAEGESDLENSRK	TLN1	A0A287AC34;A0A287BAK1	Talin 1		+2;+3	1.11321e-05;0.000301144	1519.68	5587580	9606000	6587140	4203620	2124090	11984250	7603670	5014280	3775150	5612610	7918080	4986770	4736390	2233550	8233220	6483840	4524870	4764300
ADAGPFAGVSTPSAPPGPER	SEC16A	A0A286ZJC7;A0A286ZV83;A0A287ADZ5;A0A287B7R7;A0A287B8B5;A0A5G2Q8N3	Protein transport protein sec16		2	0.00127851	1879.91	177772	NA	236679	130613	220582	NA	NA	183962	143335	183701	NA	200827	147343	255517	NA	NA	168644	162655
ADAGTAVTFQCR	CILP2	F1S6Q3	Cartilage intermediate layer protein 2	Carbamidomethyl (C)	2	0.00400293	1238.57	117400	44700.6	170666	NA	172138	NA	94644.5	162183	128009	117647	42288.7	139816	NA	208040	NA	69628.7	152534	143039
ADAHEEEELQAAEEQR	CCDC93	A0A287ATN9	Coiled-coil domain-containing protein 93		3	2.1487e-05	1853.8	523080	655580	788664	504384	484760	NA	640117	593576	666382	529704	641252	645816	577395	587937	NA	453663	525419	771293
ADATNVNNWHWTER	AHSA1	F1SE06	Activator of HSP90 ATPase activity 1		+2;+3	0.000838926;0.00119288	1712.77	498461	596152	1188461	344378	389354	811434	926365	916741	183485	511486	578342	985939	385988	470076	646942	692127	814312	212696
ADAYAVDLQNSESR	SYNE2	A0A287BGF1;A0A5G2QYB2;I3LTM2	Spectrin repeat containing nuclear envelope protein 2		2	5.91394e-05	1537.7	340757	351996	658619	330867	216537	438075	654221	584888	452546	351640	334479	528629	367097	250895	356765	491291	551248	515759
ADCLVPGEIR	SEPTIN5	F1RHN7	Septin	Carbamidomethyl (C)	2	0.0041602	1071.54	336784	NA	NA	NA	NA	648859	NA	NA	NA	347198	NA	NA	NA	NA	575150	NA	NA	NA
ADDADEFGYSR	SND1	A0A5G2QLY5	Staphylococcal nuclease domain-containing protein		2	0.00012678	1244.49	2549000	2683310	2975710	1466390	2012400	3434850	3367710	2483220	1738370	2578030	2586420	2369100	1624060	2351860	2880980	2506060	2303540	1945050
ADDELAALR	NES	I3LNY6	Nestin		2	0.000838926	972.488	527115	928442	865630	419786	275299	528660	634021	656772	328613	571415	922573	701703	444114	364637	457901	467243	582462	347326
ADDGQNEFSDIIK	UTRN	A0A5G2QSI7;K9J6K2	Uncharacterized protein		2	0.000237473	1450.66	218691	560758	569966	NA	478096	682410	185934	379895	NA	215399	583283	455167	NA	547724	568343	139953	343396	NA
ADDGRPFPQVIK	ALDOA	A0A286ZYX8	Fructose-bisphosphate aldolase		+2;+3	0.000128925;0.000838926	1341.7	6814520	14446130	19745240	11596940	6008840	18676980	8023810	6694260	15160590	7034980	13705940	16169990	12947420	7197490	15682220	6211760	6302750	15862050
ADDLEPIVELGR	MAP2K6	A0A5K1UKA4;F1RV28	Mitogen-activated protein kinase kinase 6		2	0.000838926	1325.68	302522	531889	662900	374466	NA	525367	807258	661330	361063	324399	521980	545954	465368	NA	406335	575781	605046	409786
ADDPLLTLLQEAQR	DCPS	Q8MIZ3	m7GpppX diphosphatase		+2;+3	3.47878e-05;0.000485861	1581.84	1378577	1357723	1727608	1083286	1259286	1384305	1500774	1393221	1119516	1567068	1125038	1410838	1521460	1362858	1244604	1049628	1338675	866278
ADDPSSYMEVVQAANTSGNWEELVK	CLTC	A0A5G2R4Y7;I3LGD4	Clathrin heavy chain		3	0.000815328	2739.23	215533	725120	570718	253959	312688	470692	553091	322736	538487	218421	648198	536955	290441	345311	378071	432705	317345	576989
ADDPTMGEGPDK	STXBP1	F1RS11	Syntaxin binding protein 1		2	6.60733e-05	1231.5	818621	1198090	796331	820368	560474	949759	1151880	728264	614921	825022	1157550	658690	922099	679894	812677	847744	677306	672496
ADDPYAHLSK	ABCF1	K7GL02	ATP-binding cassette sub-family F member 1		2	0.000818392	1115.52	42331.3	NA	NA	NA	NA	NA	175751	NA	69285.1	44504.8	NA	NA	NA	NA	NA	133843	NA	74341.2
ADDSGLAEHSVAQVLQSAK	COPZ2	A0A481CG38	Coatomer subunit zeta		3	0.00110853	1924.95	101245	174830	369389	215795	NA	NA	96387.5	NA	NA	105060	167366	291136	249381	NA	NA	74333	NA	NA
ADEAFEALR	ELOB	F1SUG4	Ubiquitin-like domain-containing protein		2	0.00119288	1020.49	2099160	2442530	4252670	2816370	1755270	2804780	4634930	3497140	2580480	2217580	2336200	3352820	3216630	2087260	2367070	3097180	3078940	2764210
ADEDPALFQSVK	PITPNB	A0A5G2QMX1;A0A5G2QY42;A0A5G2R4L6	Uncharacterized protein		2	0.000838926	1318.64	1584620	958848	486268	NA	433107	3027680	NA	798046	NA	1667790	918940	417493	NA	500306	2505100	NA	752331	NA
ADEDPIMGFHQMFLLK	NUTF2	A0A287A021	Nuclear transport factor 2		+2;+3	0.000976778;0.000815328	1890.9	2613814	2632214	2864821	2047021	2241728	3027693	2706251	2647304	2230836	2680885	2348870	2605631	2418657	2330315	2485157	2048128	2486533	2216682
ADEGISFR	PRDX1	A0A286ZND5;F1S3U9	Peroxiredoxin-1		2	0.0013294	893.424	15942200	15831200	21717100	15659200	13349200	18381700	19023800	19382200	13553000	16407400	15174700	17959400	17966700	16530000	14980700	15289700	17917300	15657200
ADEGQLSPATR	PLEC	A0A287BNK7	Plectin		2	0.000838926	1143.55	6245250	7652060	6760700	6264410	4620490	6653170	8481420	6098940	6265640	6352610	6994690	5416660	7096740	5654920	5763920	6193930	5775890	7013640
ADEPPAPQDGGDRPSASEAR	TBC1D10B	F1RG61	TBC1 domain family member 10B		3	0.000838926	2021.9	253659	440246	NA	170645	97641.2	420294	339414	NA	167487	267939	402499	NA	192301	114884	346777	248635	NA	204633
ADEVTLSEAGSAAAPETR	PALM	Q2MJV8	Paralemmin-1		2	0.000838926	1773.84	2412660	2493440	2325330	1623760	2127630	2240660	2353240	2339920	1962430	2539630	2375380	1933150	1839070	2563010	1989260	1807980	2209500	2120440
ADEVVWVR	DARS1	A0A286ZYS2	Aspartate--tRNA ligase, cytoplasmic		2	0.00134098	972.503	1796820	2447350	3061200	2335260	863772	1639830	1999350	2822840	2164400	1917810	2280660	2318560	2792950	1037680	1420890	1508810	2547130	2467640
ADFAQACQDAGVR	PC	F1RUV5	Pyruvate carboxylase	Carbamidomethyl (C)	2	0.00110853	1350.6	32397.4	115179	NA	NA	NA	22876.4	28360.9	40213.2	36454.2	33702	110841	NA	NA	NA	19876.8	21473.4	37152.5	42248.4
ADFDHFTGR	PHLDB2	I3LQP2	Pleckstrin homology like domain family B member 2		2	0.00113853	1064.47	405774	911698	837866	NA	599775	NA	NA	NA	NA	422769	879864	687893	NA	727191	NA	NA	NA	NA
ADFLTLGLSEEK	NOL4L	A0A287B1U5	COMM domain-containing protein 7 isoform X3		2	0.000838926	1321.68	299582	345046	358780	209261	235273	NA	449789	266435	297300	315950	334502	305302	248805	266319	NA	328826	248214	343106
ADFQCFQQAR	COL15A1	A0A287AFT5;A0A287AX97;F1SSE8	Collagen type XV alpha 1 chain	Carbamidomethyl (C)	2	0.000237473	1212.53	3530410	3447280	3911820	2064700	1833220	2175810	4715580	2938600	2723230	3676080	3278580	3286220	2326720	2219820	1939050	3657550	2798610	2820100
ADFSAMAPER	SERPINB9	A0A287BN92;A0A5G2R6M7	SERPIN domain-containing protein		2	0.000838926	1093.49	11612600	11910900	13099500	3474500	10764300	15704500	5663420	5469010	9164680	12163200	11596500	11000600	3871000	13115700	13790200	4373740	5308650	9510900
ADFSGMSLER	SERPINB10	F1SMW8	SERPIN domain-containing protein		2	0.000838926	1111.5	5112270	5299490	6029760	3493710	1622210	9794010	10036400	7692390	5053480	5338080	5211700	4991070	4138540	1790620	7950450	7339650	7154880	5407920
ADFSGMSSQR	SERPINB6	A0A286ZRF3;I3LCP8	Serpin family B member 6		2	0.000838926	1084.46	2359720	2915820	2544890	1634150	1721060	3048200	3165490	2369200	1497600	2479610	2813090	1986270	1884610	2210760	2641870	2184610	2233460	1720080
ADFSGMSVR	SERPINB8	F1SMX7	Serpin B8 isoform a		2	0.00139492	968.439	553692	676243	865026	808555	472575	865283	1159300	685895	NA	583536	649738	715865	911218	566584	782369	886672	633147	NA
ADFSPFGSPQGPSR	RAB3GAP2	A0A287B4A4;A0A287BB18;A0A287BNI6	RAB3 GTPase activating non-catalytic protein subunit 2		2	0.000838926	1448.67	363582	394942	626197	431073	465867	433371	691969	603000	269545	366920	385125	512109	498747	534636	353971	530578	575384	315129
ADFTEISK	ALB	P08835	Albumin		2	0.0013294	909.444	338364000	303763000	458250000	882469000	500533000	417920000	592797000	645247000	802110000	343657000	288306000	371435000	1018140000	606816000	348494000	425298000	605489000	903011000
ADFTEISKIVTDLAK	ALB	P08835	Albumin		+2;+3	0.000818392;0.000838926	1649.89	337637	318552	314852	968021	770632	278146	464963	548457	508203	338546	299184	294221	1103292	807758	242723	369721	544049	536840
ADGATSDDLDLHDDR	TJP1	F1SNQ1	Tight junction protein 1		+2;+3	0.000301144;0.000838926	1614.68	2339349	1960885	2525940	1852997	1540790	2911267	2786172	2123347	1991167	2509223	1871050	2098540	2058295	1949069	2515040	2130738	1987716	2231620
ADGEYWLGLQNLHLLTLK	MFAP4	A0A287AB52;A0A287AZP0	Microfibril associated protein 4		3	0.000838926	2083.11	20876600	30865300	32633200	25263400	15595700	15428700	25531400	25631500	26697700	20498300	27337000	30774000	29049400	16048200	13474200	20369700	25322400	27878900
ADGGEPLPPPPALLSPTK	PALLD	F1RIW3	Palladin isoform X1		2	0.00162969	1755.94	117612	NA	102647	123550	NA	NA	252242	NA	19543.5	120221	NA	84610.1	149629	NA	NA	195003	NA	22865.5
ADGLYPVANNR	CHIA	I3LL32	Chitinase		2	0.000838926	1188.59	1274880	1976320	1447500	NA	1468440	1390040	1157310	366521	445621	1337580	1884150	1185840	NA	1742590	1163140	892573	338386	494989
ADGTCHVTTASLDGESSHK	ATP11A	A0A287B7D1;A0A5G2QQN4;A0A5G2R2M4;A0A5G2R3A8;A0A5G2RMH9;A0A5G2RMR3	Phospholipid-transporting ATPase	Carbamidomethyl (C)	3	0.00951925	1914.84	57393.8	NA	43621.5	NA	NA	NA	NA	33552.5	NA	60977.2	NA	33984.7	NA	NA	NA	NA	30788.2	NA
ADGVLVPGGFGIR	CTPS2	A0A480TY64;A0A5G2QBK2;F1SQS3	CTP synthase		2	0.000838926	1256.69	611627	580611	780342	472262	617255	NA	609311	203598	132694	654962	552274	671827	583812	719587	NA	442612	193100	150610
ADGYVLEGK	RPS8	F2Z5F5	40S ribosomal protein S8		2	0.000838926	950.471	3255840	3200300	4378760	2045830	2115480	3578630	5047700	3575710	2218410	3267550	3086500	3454890	2289540	2627210	3179550	3809130	3220630	2419150
ADHDFVVQEDFMK	PSMC6	A0A286ZXG4	Proteasome 26S subunit, ATPase 6		+2;+3	2.08726e-06;0.000838926	1579.7	2313381	2409812	2573439	2007843	2165633	2864376	2457401	2154207	2013491	2447153	2255456	2215505	2242894	2344357	2366587	1965073	2105023	2365265
ADHEDWEMVAR	STBD1	A0A5G2R9Y3;F1RYS9	CBM20 domain-containing protein		3	0.00162969	1357.57	250108	NA	NA	NA	NA	NA	NA	NA	NA	259695	NA	NA	NA	NA	NA	NA	NA	NA
ADHHATNGVVHLIDK	TGFBI	O11780	Transforming growth factor-beta-induced protein ig-h3		+3;+4	0.000108555;1.88115e-05	1625.83	443987	455063	413224	373919	320059	551372	1320716	540384	313369	479628	420480	335077	420628	385003	469601	982168	515716	346046
ADHQPLTEASYVNLPTIALCNTDSPLR	RPSA	Q4GWZ2	40S ribosomal protein SA	Carbamidomethyl (C)	3	0.000838926	2938.45	1355770	1598700	1557530	1463080	NA	1641760	NA	1291940	1403200	1426860	1534560	1405700	1550090	NA	1320120	NA	1209980	1586350
ADIANLADEFK	ACO2	P16276	Aconitate hydratase, mitochondrial		2	0.000838926	1205.59	3884620	5176470	5696090	3725580	3247170	5038990	5835530	4950350	3618960	4163070	5081730	4698580	4636620	3827730	3866830	4144330	4498760	4089130
ADIDISGPK	AHNAK	A0A287A608	AHNAK nucleoprotein		2	0.00139492	914.471	94478200	79883800	79404400	84345000	83450300	88021800	135348000	111629000	101728000	98808700	78369600	63897600	93142400	100604000	77202500	103250000	104535000	113539000
ADIDLTGPK	AHNAK	A0A287A608	AHNAK nucleoprotein		2	0.000838926	928.487	19528100	19880700	21640100	19592900	16092500	19244700	26302200	24371200	20070400	20075200	18895300	17286200	22152900	18772100	16180200	20587100	22543300	22522700
ADIDVSGPK	AHNAK	A0A287A608	AHNAK nucleoprotein		2	0.0013294	900.455	255875000	348009000	315766000	231182000	213249000	235162000	337274000	277692000	257215000	276620000	338443000	251303000	257980000	265731000	203847000	258750000	261725000	289933000
ADIDVSGPR	AHNAK	A0A287A608	AHNAK nucleoprotein		2	0.00110853	928.461	9832210	NA	NA	14849900	7885620	16257700	19428700	16835300	16699800	10423300	NA	NA	16361400	9404910	14251800	14642000	15585200	18974600
ADIEMPFDPSK	FLNB	A0A286ZPG4;A0A287BLE0	Filamin B		2	0.000237473	1248.57	3207890	3649410	4073200	2755630	2822730	3270430	3805800	3512990	2548870	3342770	3365940	3365550	3378460	3296380	2603900	2993270	3325690	2956080
ADIEVACYGYEGIDAVK	EIF2S1	A0A287A096	Eukaryotic translation initiation factor 2 subunit 1	Carbamidomethyl (C)	2	0.000301144	1814.84	169042	165997	46515.5	81805.4	77894.9	312830	47389.1	88131.9	115894	180112	156364	38044.1	101288	85242.3	245154	33144.5	80470.4	131272
ADIEVPEMSIEGPEGK	AHNAK	A0A287A608	AHNAK nucleoprotein		2	0.000838926	1699.8	9288140	9391390	7951260	7156750	8373100	10132800	10504700	9082110	8233220	9586410	8659610	6690580	8481140	9930690	7799830	8249600	8677070	9669080
ADIFMFDEPSSYLDVK	ABCE1	A0A5G2QNL9;A0A5G2R2A3	ATP binding cassette subfamily E member 1		2	0.000976778	1875.86	362004	342757	194341	169697	301079	262421	312101	188197	249644	374487	300552	176402	206353	306608	218955	245783	183979	273187
ADIFVDPVLHTACALDIK	GLG1	A0A287AYN4;A0A5G2R7B7;A0A5G2R863;I3LPL7	Golgi apparatus protein 1	Carbamidomethyl (C)	3	0.00110853	1940.01	52551.8	NA	134229	NA	NA	98553.4	206809	109042	186926	56220.5	NA	118415	NA	NA	83711.1	147996	102774	199306
ADIGAPSGFK	WAS	A0A286ZTG3;A0A287AK72	WASP actin nucleation promoting factor		2	0.000838926	961.487	1690890	1302390	2673750	1663230	1366880	2340590	2516200	2215390	1674740	1738260	1237840	2133320	1805050	1590170	1989660	2017290	2060310	1903180
ADIGDTMIYLVH	LARS1	A0A5G2R6F2	Leucyl-tRNA synthetase		2	0.00113853	1346.65	130632	281768	NA	NA	258741	NA	224681	174784	160101	143585	264084	NA	NA	290397	NA	160579	158469	188494
ADILDAALLRPGR	SPG7	A0A286ZIW3;A0A5G2QGD5;I3LM75	SPG7 matrix AAA peptidase subunit, paraplegin		3	0.00139492	1379.79	83169.9	158080	207758	55855	46342.1	140477	268313	168461	124951	85015.1	147009	171457	67749.4	54193	111966	208907	159516	145615
ADILDQMR	ASPA	B1PK17	Aspartoacylase		2	0.00167852	960.47	191661	NA	409386	694838	NA	NA	423298	NA	NA	201133	NA	348330	796323	NA	NA	306012	NA	NA
ADILQVGLR	PAIP1	A0A287AHU1	MIF4G domain-containing protein		2	0.00139492	983.576	592604	741525	690494	801119	584136	907587	870658	677818	711389	630713	704320	585406	887200	677490	731511	685253	666911	781469
ADINVSGPK	AHNAK	A0A287A608	AHNAK nucleoprotein		2	0.000838926	899.471	13724200	13428400	12214500	10027600	11124900	10356100	11080100	12600800	10765300	14413000	12786800	9986260	11168800	13062200	8939590	8274370	11918000	12047000
ADIVNYNQEPMSR	RAB28	I3LGR6	RAB28, member RAS oncogene family		2	0.00134098	1535.7	21365.2	119771	101004	NA	NA	187600	147212	269964	139122	22047.5	115656	79821	NA	NA	155575	110550	253523	158555
ADKPLSIHPQGIK	F5	Q9GLP1	Coagulation factor V		3	0.000838926	1402.79	109775	245902	249778	111554	NA	264873	570380	498963	131279	116481	240832	197639	124966	NA	227909	425629	460108	142238
ADLAEEYSK	UBE2L3	A0A5G2RDX3;B8Y648	UBC core domain-containing protein		2	0.000838926	1024.47	5758170	5913030	7643670	5993640	4882210	7243050	7677840	6456950	5609090	6355240	5785110	5989670	6538140	6399700	6318040	5743950	5836570	6239460
ADLAGWQR	SUN1	A0A287AKW9;F1RIY7	Sad1 and UNC84 domain containing 1		2	0.000394555	915.456	948077	1052390	1071580	652529	891937	947898	927124	996840	873168	994711	993499	890316	735523	1065950	861013	689151	936654	958608
ADLELLVTR	CROCC2	A0A287A2P1	Ciliary rootlet coiled-coil, rootletin family member 2		2	0.00135165	1028.59	59189.4	NA	624608	NA	NA	NA	NA	139941	NA	61867	NA	494156	NA	NA	NA	NA	137373	NA
ADLGALELR	SORT1	A0A286ZSA0;A0A287A1U0;F1S5Z7	Sortilin 1		2	0.00136511	956.529	472675	534987	564749	413064	465983	611175	817883	NA	443449	504845	508483	480357	498630	532688	531789	620973	NA	524835
ADLGLWR	TRIP12	A0A287BDL0	E3 ubiquitin-protein ligase TRIP12		2	0.00372043	829.445	120635	125076	106862	NA	NA	139857	NA	NA	NA	122291	119547	87897.5	NA	NA	121089	NA	NA	NA
ADLLGIVSELQLK	OPTN	Q7YS99	Optineurin		2	0.00195153	1397.81	25778.6	117303	83467.7	NA	NA	187900	185624	NA	111193	29644.9	98238.2	68248.8	NA	NA	165475	129281	NA	86494.2
ADLLLEPFSHYR	MYH14	I3LV99	Myosin heavy chain 14		2	0.000237473	1459.75	4155080	5172370	4811420	3699820	4510020	5338150	5538090	5660640	4181940	4457470	5006920	3991370	4606110	5196630	3929260	4217290	5236530	4678670
ADLNQGIGEPQSPSR	CTRC	F1SUW3	Uncharacterized protein		2	1.5901e-05	1567.76	6916110	5756810	6905770	4701840	5205100	8164200	7750080	6423720	4946550	7276860	5724230	5593380	4993560	6426960	6934430	5687400	5780650	5395260
ADLNQGIGEPQSPSRR	CTRC	F1SUW3	Uncharacterized protein		3	0.000838926	1723.86	1120810	918257	1303410	406181	538463	1622190	432906	1269470	1005830	1161760	885858	1059970	449595	698970	1497300	337892	1176880	1096790
ADLPGSSTTLTK	SORBS2	A0A287A372;A0A287A9Z6;A0A287AZH8;A0A287AZQ2	Sorbin and SH3 domain-containing protein 2		2	0.000838926	1189.62	2804870	4367390	6576060	5235400	2897540	3695140	7721060	6582190	3669120	2997830	4337160	5348630	5831400	3555360	3328940	5632380	6048720	4010730
ADLQNHLDTAQNALQDK	EEA1	A0A5G2RJ76	Uncharacterized protein		+2;+3	0.000818392;0.000301144	1893.92	433283	307856	446005	218893	54878.4	346164	572991	283940	314920	447301	299691	362883	246325	65426.4	299818	448507	271404	327671
ADLTALFLPR	FLII	A0A286ZRM3;A0A480NQ08	FLII actin remodeling protein		2	0.000838926	1115.63	1907750	1976740	1875910	1623710	1559610	2509490	2026300	1854560	1389050	1879470	1739740	1835010	1984350	1678200	1957190	1521940	1790620	1350670
ADLTELMK	MGST1	P79382	Microsomal glutathione S-transferase 1		2	0.00132524	919.468	97192.9	174484	594440	181672	80151.6	501052	300245	345191	NA	100877	165638	504526	218556	91000.1	416485	228819	325042	NA
ADLTEYVSQHYK	UQCRC1	A0A287A558;F1SKM0	Ubiquinol-cytochrome c reductase core protein 1		+2;+3	0.000838926	1452.69	3123284	3138790	4024150	1934900	2351874	3547880	3986200	3161986	2644888	3198079	2982026	3361180	2176770	2842236	3002510	3000208	2775211	3062938
ADLTGMSEAR	SERPINB1	P80229	Leukocyte elastase inhibitor		2	0.000838926	1049.48	15258400	13050600	24516000	12061700	10825200	NA	22878300	18376600	12417900	15964900	12470700	18835000	13191900	13391100	NA	17095000	16804100	13511800
ADLVWQPWENLESSR	MIDEAS	F1S3I8	Mitotic deacetylase associated SANT domain protein		2	0.00127851	1828.87	410719	221845	NA	NA	79887.2	285564	348797	313543	NA	412643	193063	NA	NA	85805.9	226941	259097	299476	NA
ADLYLEGK	IARS2	A0A480QG80	Isoleucyl-tRNA synthetase		2	0.00387031	907.465	738485	332147	1295350	853036	NA	460702	1424890	802925	NA	766687	316805	1052530	930267	NA	377503	1136480	745706	NA
ADMDQFTASISETPVDVR	APLP2	A0A287A5V7	Amyloid beta precursor like protein 2		2	0.00110853	1980.91	41873.7	37045.8	NA	NA	46041.1	NA	65201.4	60168.1	NA	45750.4	36077.4	NA	NA	51286	NA	48632.7	55819.2	NA
ADMEDLMSSKDDVGK	MYH10	F1SSA6	Myosin motor domain-containing protein		2	0.000838926	1639.71	895016	1233700	1133130	561712	577906	679613	1091350	826557	692682	903265	1146150	899906	650233	670135	553360	767919	827734	823063
ADMETLQR	TARS1	A0A5G2Q976;A0A5G2QVT3	Threonyl-tRNA synthetase		2	0.000838926	962.449	1043040	835584	1961480	1527530	971983	2003810	1990610	1612410	1135220	1101940	808950	1596570	1743350	1181480	1793040	1523550	1492330	1258270
ADMGGAATICSTIVSAAK	LAP3	P28839	Cytosol aminopeptidase	Carbamidomethyl (C)	2	0.000838926	1665.81	1746050	1447410	2777270	1848000	1778950	3436970	2384860	2293770	1767580	1798070	1334710	2335380	2190800	2111260	2665900	1871330	2190300	2059900
ADMNTFPNFTFEDPK	ATP5PF	P13618	ATP synthase-coupling factor 6, mitochondrial		2	0.000838926	1772.77	703258	608295	822337	700410	NA	885253	NA	543950	379242	746128	582346	740548	773824	NA	724663	NA	497043	428742
ADMVETQQLMR	EHD2	I3LD72	EH domain containing 2		2	0.000838926	1320.62	27331600	36985300	37160700	25879000	29997900	30389500	33748200	32415300	26513700	27960600	34480100	29465600	31121200	34465400	24694800	24425700	30897200	31418400
ADMVIEAVFEELSLK	HADHA	Q29554	Trifunctional enzyme subunit alpha, mitochondrial		2	0.000838926	1692.86	22573.9	209242	143718	48821.1	NA	274193	335353	105756	211985	29483.5	160041	126408	77892.8	NA	250784	215827	103340	145854
ADNKPALHFVDQHR	ASC	K7GQI7	Apoptosis-associated speck-like protein containing a CARD		+3;+4	0.000838926	1646.83	944373	409731	1078754	442395	538330	973663	989083	892300	485620	990899	379997	876566	503262	648539	833835	736126	847374	545010
ADNLIPGTR	ISYNA1	A0A287AXJ7;A0A287BDF8	Inositol-3-phosphate synthase 1		2	0.000838926	955.509	4237660	4634390	4865910	3492850	3588170	3357130	3868670	3486330	2702930	4437180	4353150	3882160	3795360	4282960	2889960	3008120	3195850	3038270
ADPDLVENR	PECAM1	Q95242	Platelet endothelial cell adhesion molecule		2	0.00132524	1027.49	3817700	4487920	2771610	1484140	2933240	4718890	2973520	2341710	1208840	3839640	4297300	2219830	1643960	3839060	4325310	2342570	2181340	1354440
ADPEELFTK	STK24	A0A287B0C4;A0A287B723;A0A5G2QR71;A0A5G2RG17;F1RP42	Serine/threonine kinase 24		2	0.000838926	1048.51	2762850	2644610	2829580	NA	2003560	2575990	3375200	2419510	2106380	2930470	2617410	2383410	NA	2413580	2157630	2415500	2287540	2278150
ADPGEPGEDPDSLSGAAGR	ZBP1	A0A288CFW7	Z-DNA binding protein 1		2	1.33447e-05	1796.78	399617	863240	1019940	120550	629211	811116	855621	295191	656822	418432	811233	805985	130322	712796	678464	647831	272751	761917
ADPLALAAEK	ALDH1L2	F1SG41	Formyltetrahydrofolate dehydrogenase		2	0.000838926	997.544	1287580	2009200	1640710	1026240	1845290	1939330	1818910	2192040	1138310	1315530	1889330	1352620	1178770	2117450	1631930	1306520	1947610	1327230
ADPQDALR	RABGGTA	A5A779	Geranylgeranyl transferase type-2 subunit alpha		2	0.00139492	884.435	387813	138157	568290	155650	308429	594938	128547	NA	324548	415512	135690	450418	174364	376347	526188	98479.6	NA	379041
ADPQEAINCLMR	NAPA	A0A5G2QQW2	Alpha-soluble NSF attachment protein	Carbamidomethyl (C)	2	0.000838926	1359.63	115689	NA	316828	NA	NA	NA	255984	NA	206166	118241	NA	266416	NA	NA	NA	201778	NA	241480
ADPSILENLR	CCDC93	A0A287ATN9	Coiled-coil domain-containing protein 93		2	0.000838926	1126.6	965616	1112900	1158600	970468	1015850	931250	1244890	1051580	652043	973315	1063170	952990	1092300	1154420	805542	1011710	979493	755190
ADPSLNPEQLK	PACSIN2	A0A287A178;A0A480MPL1	Protein kinase C and casein kinase substrate in neurons 2		2	0.000838926	1210.62	4322790	5220870	4489350	3895510	NA	3795930	3913880	4637530	3737760	4481340	4985220	3686740	4335060	NA	3289910	3035730	4433300	3914980
ADPYIEITGSEGK	SAMHD1	I3LG77	Deoxynucleoside triphosphate triphosphohydrolase SAMHD1		2	0.000838926	1378.66	223965	264470	468110	142845	278910	497254	530532	311673	277317	228286	250168	387603	167165	326179	406968	408153	295773	320885
ADQAGNVTFR	OXCT1	Q29551	Succinyl-CoA:3-ketoacid coenzyme A transferase 1, mitochondrial		2	0.000838926	1077.52	9387860	10687000	12877100	8260510	8920890	9868800	14009900	10696400	8525000	10020800	10491700	10183200	9053740	10673900	8282390	10875500	9693970	9508690
ADQCYEDVR	CORO1A	A0A286ZUJ1;A0A480QHS7	Coronin	Carbamidomethyl (C)	2	0.000838926	1097.44	6855110	6886150	9069010	4294350	4878660	11830100	11161200	8093550	6163560	7316830	6486250	7033530	4682540	6015890	9942750	8582750	7556340	6636240
ADQELLMYSHDNIICGITSVAFSR	GNB2	F2Z4Z8	G protein subunit beta 2	Carbamidomethyl (C)	3	0.000838926	2682.28	513303	1265890	740781	NA	507750	1481990	1662080	807395	1267310	519964	1183150	691817	NA	541464	1229480	1324550	801447	1353750
ADQELMTYSHDNIICGITSVSFSK	GNB1	A0A287A7Q3;I3LSK5	G protein subunit beta 1	Carbamidomethyl (C)	3	0.000838926	2658.23	425507	403864	361459	286961	441418	579893	780254	625027	455804	447818	389266	325995	313311	468460	467125	612742	580421	523216
ADQFEYVMYGK	POLR2H	A0A5G2R6C5;I3LCB2	DNA-directed RNA polymerases I, II, and III subunit RPABC3		2	0.000838926	1349.6	10887.9	100464	149515	56068.9	30299	NA	NA	72509.9	108577	11212.7	96403.6	119586	64272.4	36105.1	NA	NA	66507.6	126717
ADQFLVGTSR	EML4	F1S4U9	EMAP like 4		2	0.000838926	1092.56	1916730	2255180	2680240	1940010	1926870	2229510	2536130	1603640	1317020	2002620	2153850	2189580	2183560	2281010	1858740	1979490	1599290	1523930
ADQLIQTLR	CDH6	A0A287BKZ4	Uncharacterized protein		2	0.00226115	1056.59	22066.7	158109	NA	NA	30796.4	NA	NA	32133.6	NA	22338	153901	NA	NA	35419.9	NA	NA	30634.7	NA
ADQLTGLSLLPLSEEAAR	PLEC	A0A287BNK7	Plectin		+2;+3	0.000838926	1883	7726230	6468281	5324213	5222411	6340850	5945821	8177030	5414991	4462880	7795432	6015818	4860615	6335703	6801668	4883385	6206925	5150095	4438154
ADQQYECVAEIGEGAYGK	CDK6	K7GT60	Cyclin-dependent kinase 6	Carbamidomethyl (C)	2	0.00420569	1929.84	14508.5	NA	NA	NA	NA	NA	NA	26336.1	NA	15305.6	NA	NA	NA	NA	NA	NA	25175.2	NA
ADQVCINLR	EFEMP1	A0A287AP71;A0A5G2RAV3;F1SQL2	Uncharacterized protein	Carbamidomethyl (C)	2	0.000838926	1030.52	1435300	2457580	1465110	2284260	1515320	1887290	3408180	1760490	2841350	1492590	2373160	1209980	2571760	1771020	1542700	2594680	1655770	3111700
ADQVDTQQLMR	EHD4	I3LDA5	EH domain containing 4		2	0.000301144	1303.62	2957920	3000830	3081430	3095150	2430790	3271020	4022480	2848850	2577500	3041770	2880360	2499530	3428430	2983440	2673560	3105770	2670840	2954400
ADQWNVNYVETSAK	RALA	I3LAJ6	Small monomeric GTPase		2	0.000751001	1623.75	2270840	2481560	2260810	1558350	1459520	2449560	2472360	2424780	1652250	2425920	2399120	1930140	1736980	1678490	2043770	1933310	2286460	1878640
ADRDASFHCSVHYR	BCAM	A0A287BFP3;A0A5G2QRV6;I3L9I6	Basal cell adhesion molecule	Carbamidomethyl (C)	4	6.28354e-05	1662.73	521286	749515	869046	527624	875073	854709	712817	787047	506927	544271	685252	673977	587889	1019980	702969	533347	714338	629688
ADRDQYELLCR	TF	P09571	Serotransferrin	Carbamidomethyl (C)	+2;+3	0.000237473;0.000838926	1380.65	12986070	9114350	10926030	22812740	17111070	14385780	17255440	12988140	19036380	14198690	8779010	8738800	26091580	20934190	13138870	12349090	12085000	20286830
ADRLDHVMFR	PGM3	F1RQM2	Phosphoacetylglucosamine mutase		3	0.000838926	1258.62	360603	491359	660706	492241	NA	655671	820025	753451	529989	363312	472639	547354	577603	NA	542370	601860	712956	602710
ADSAISQEQLR	PACSIN3	A0A287AQ12;A0A287AR93;A0A287ATC5;F1SIC0	Protein kinase C and casein kinase substrate in neurons 3		2	0.000537394	1216.6	873707	1177500	1289750	885185	886896	920048	1551330	1370910	813926	917757	1111860	1081990	1000810	1091060	834441	1155050	1249320	904322
ADSGFYFCEVQNAR	SIGLEC1	A7LCJ3	Sialoadhesin	Carbamidomethyl (C)	2	0.000838926	1605.69	616531	691977	884834	NA	420212	648550	697818	460133	NA	661729	676896	707714	NA	498097	516348	528107	413729	NA
ADSLSSLVTQR	LAMC2	F1S662	Laminin subunit gamma 2		2	0.000838926	1175.61	1155500	818363	1064610	340735	624166	1186210	955338	1336300	1015380	1203810	780388	914982	408059	717513	928362	727586	1259750	1094670
ADSREDEISPPPPNPVVK	PRKAR1A	P07802	cAMP-dependent protein kinase type I-alpha regulatory subunit		+2;+3	0.00299239;0.000751001	1945.97	293714	86149.6	512417	518156	605005	357156	683971	575075	633650	301944	81857.7	407059	581038	716511	298746	530347	531621	710506
ADSSNDEAVADTSR	LAMA4	F1RZM4	Uncharacterized protein		2	0.00139492	1436.6	91996.3	90598.9	103877	NA	NA	147785	115442	40904.9	54433	92476.9	74416.9	79111.6	NA	NA	101347	97997.9	36183.2	68984
ADSVVDLLSYSVQGSGK	APOB	A0A287AG13	Apolipoprotein B-100		2	0.000838926	1723.86	256205	313700	266995	538892	825025	772309	654423	509901	530047	273751	294720	232587	581958	918470	637795	452173	468200	624050
ADTFLLENTR	C5	A0A286ZKB4;A0A287AIM8	Complement C5a anaphylatoxin		2	0.000838926	1178.59	2116110	2355630	1490270	3476330	2179170	2930890	3637030	2318530	2846140	2190880	2294100	1271800	3934180	2498550	2439900	2779380	2236990	3404700
ADTLDPALLRPGR	PSMC4	A0A287B4P8	26S proteasome AAA-ATPase subunit RPT3		+2;+3	0.00110853;0.000838926	1393.77	3961857	NA	4926363	3333040	1580883	5797970	5619265	2768110	1237240	4071865	NA	4097506	3749670	1897721	4712223	4226535	2454410	1432240
ADTLTLEER	SEPTIN9	A0A5G2QMI6;A0A5G2QRA0;A0A5G2R9R9;F1RZ71	Septin 9		2	0.000838926	1046.52	7768620	6939480	9342160	7347110	6121020	8241600	9975040	7067880	6925190	8066190	6649160	7309950	7930490	7331950	7319860	7552580	6507530	8023260
ADTLTPEECQQFK	SEPTIN7	A0A286ZW33;A0A287BDJ1;A0A5G2Q8A9;A0A5G2RDA8	Septin	Carbamidomethyl (C)	2	0.000237473	1508.68	6352400	7705770	9027640	5708710	4126150	6597120	9311060	7465110	5915840	6886470	7376130	7500560	6461160	4931150	6053110	6921100	6973360	6213880
ADTLTPEECQQFKK	SEPTIN7	A0A286ZW33;A0A287BDJ1;A0A5G2Q8A9;A0A5G2RDA8	Septin	Carbamidomethyl (C)	+2;+3	0.000815328;0.000838926	1636.78	2152835	2671270	3670220	2363992	1974051	2622780	4079450	2546320	2585897	2409980	2680920	2801440	2602772	2613830	2386110	2915350	2334550	2703250
ADTLTPPEVER	SEPTIN4	A0A173G6G4;A0A5G2Q9N8;A0A5G2QVH7;A0A5G2R4S9;F1RRN6;K7GM78	Septin		2	0.000838926	1226.61	2462290	2216640	3629150	NA	2119210	2735030	4429800	3019720	1843180	2519290	2138510	2903740	NA	2476680	2329280	3285450	2810300	2055790
ADTPSLGEGPEK	STXBP2	A0A287BB33;A0A5G2RBJ2;F1SCI9	Syntaxin-binding protein 2		2	0.000394555	1199.57	2424910	2326890	2713520	1999490	2055640	3346970	3341030	3103110	2080240	2624730	2223410	2136680	2175910	2461630	2810420	2591350	2816000	2325720
ADTQADALCAQCAEK	RIN3	F1SD71	Ras and Rab interactor 3		2	0.000237473	1536.65	50496.2	83699.3	126554	22297.7	43638.5	95323.3	59039.9	35662.4	NA	53869.3	77860	105773	24302.7	52277.7	85803.2	43937.5	32482.4	NA
ADTQTYQPYNK	ERH	P80230	Enhancer of rudimentary homolog (Fragment)		2	0.000693001	1327.6	9165330	10864300	10636600	7842620	7801160	11221100	11587000	9762370	6522420	9604140	10377700	8646820	8929590	9341150	9532060	9131710	9055640	7319370
ADVDAATLAR	DES	P02540	Desmin		2	0.000838926	1001.51	48750500	NA	66492600	58087100	37307000	38783900	160803000	45489000	43304000	50452900	NA	54464000	63250000	46065300	34939700	121229000	41596300	47074400
ADVDLSAPK	AHNAK	A0A287A608	AHNAK nucleoprotein		2	0.000838926	914.471	9756500	9101100	9206070	4922600	7344580	8708070	11861900	8941710	5472800	10220200	8658440	7217350	5704760	9439320	7515830	8538380	8383450	6331840
ADVFHAYLSLLK	CAND1	A0A5G2RAC7	Cullin associated and neddylation dissociated 1		+2;+3	2.01441e-05;0.000838926	1375.75	437577	540841	499724	372796	399902	593762	533816	379661	517015	424585	487591	484806	452589	423100	469029	403012	365442	498047
ADVIQATGDAICIFR	SSRP1	A0A286ZSH4;I3LLA8	FACT complex subunit SSRP1	Carbamidomethyl (C)	2	0.000301144	1591.8	154430	304164	415350	305084	283814	489831	360962	337326	289818	170637	288950	364207	328863	318450	402357	256257	305839	309977
ADVQASGDQGFK	ITIH1	Q29052	Inter-alpha-trypsin inhibitor heavy chain H1		2	0.000838926	1221.56	3476250	3254250	4339810	9145440	6176050	3742010	5470830	4765580	6173210	3647410	3025530	3548120	10269600	7623670	3480180	4156430	4507370	6774010
ADVQLFMDDDSYSR	CAV2	Q2QLE2	Caveolin-2		2	0.000838926	1660.7	1664760	2797340	2900010	1063130	2549660	3265690	2235980	2695130	2877430	1783430	2658640	2354650	1316600	2973190	2559210	1566120	2509090	3211690
ADVQSIIGLQR	TRIM28	A0A286ZVA8;A0A287BJI8;A0A287BNE9	Tripartite motif containing 28		2	0.000301144	1198.67	3879250	4586840	4930670	3938880	3296940	4875470	5214640	3972020	3442740	4050350	4313570	4259000	4410780	3817470	4102060	4042670	3740930	3959160
ADVVESWIGEK	SPTAN1	A0A286ZXS0	Spectrin alpha, non-erythrocytic 1		2	0.000537394	1231.61	7159250	8975160	8650140	6485590	6419490	7751270	10081600	8445300	6682460	7533100	8165970	7098860	7847720	7401760	6272480	7780800	8031340	7928380
ADVVETWIAEK	SPTA1	A0A5G2Q8C3;A0A5G2R924	Spectrin alpha, erythrocytic 1		2	0.000122479	1259.64	4738670	4928320	4535700	4681970	4865560	5221930	3864650	4924010	5401860	5124500	4678640	3718120	5806800	5505930	3788250	2706870	4590620	6029380
ADWAPAGSLSGEAGQK	SLC9A3R2	B6EAV5	Na(+)/H(+) exchange regulatory cofactor NHE-RF		2	0.000838926	1543.73	3543100	3914660	4718000	3159820	2751100	4315050	4161300	4762050	3668730	3715590	3725080	3742690	3608890	3269470	3614770	2994510	4327960	4148540
ADWQVYK	TFAM	Q5D144	Transcription factor A, mitochondrial		2	0.00139492	908.439	625327	646337	877601	338179	144958	609359	554839	692476	305898	609671	596335	722577	377595	177902	503244	413193	661958	365222
ADYAQLLEDMQNAFR	ATP6V1A	A0A287B673;F1SP93	H(+)-transporting two-sector ATPase		+2;+3	0.000838926;0.00178518	1783.82	389582	1056060	1219700	403879	373394	660666	1088510	882241	1.07988e+06	485517	812951	1.04154e+06	587797	435144	636544	802927	840250	829077
ADYFGACVK	LIMD1	F1SNZ3	LIM domain-containing protein 1	Carbamidomethyl (C)	2	0.000838926	972.437	760436	692303	769626	834604	551667	796526	1196900	1032490	976632	797471	667439	595158	925505	666268	703790	895976	958768	1069190
ADYLQNYEFPHLQNFIK	ENPP4	F1RQS0	AP3A hydrolase		3	0.00110853	2139.04	136348	272143	295810	NA	NA	348668	423725	164632	NA	139913	257446	257818	NA	NA	283954	294712	151568	NA
ADYSSILQK	FNBP1	A0A5G2QMK0;A0A5G2R7B8;F1RQE2	Formin binding protein 1		2	0.000838926	1023.52	282635	332222	356769	196254	NA	511581	786217	391867	247560	294996	325159	279014	221014	NA	451619	561852	363559	271054
ADYTLSEK	ANKAR	F1RXU8	Ankyrin and armadillo repeat containing		2	0.00139492	925.439	1570230	908866	1560800	3182310	2111130	916618	1513050	2638440	3206920	1629430	896875	1288560	3529820	2525980	758323	1162640	2385240	3576960
AEAAAPYTVLAQSAPR	LTBP4	A0A5G2R0I5	Latent transforming growth factor beta binding protein 4		2	0.000838926	1614.84	571340	751786	1320180	714029	NA	633909	934009	1309240	1391190	597409	736246	1123040	828910	NA	512803	740954	1266360	1638500
AEAAEQAALAANQESNIAR	JPH2	F1SDT0	Uncharacterized protein		2	0.00127851	1926.94	174019	102117	115950	120383	89063.6	NA	368011	128749	30116	169569	95331.4	90190.2	134414	106958	NA	260074	121943	33680.6
AEAAGDSQPPAVSEGADSPPLPPLR	VAT1	I3L9V2	Synaptic vesicle membrane protein VAT-1 homolog		3	0.000838926	2428.19	1871480	NA	2112190	NA	2770780	2770520	NA	NA	NA	1929310	NA	1823270	NA	3002710	2239790	NA	NA	NA
AEACFVNCVER	TIMM8A	F1S1L1	Mitochondrial import inner membrane translocase subunit		2	0.000838926	1239.54	803787	909839	883783	796341	949905	1051620	1186980	1021400	966760	833267	869627	723504	886088	1142360	923438	921385	969750	1003280
AEADPQAIPK	MECP2	A0A5G2QE26;A0A5G2QL75;F1RZT9	Methyl-CpG-binding protein 2		2	0.000693001	1038.53	600759	514847	472017	293253	283537	NA	714358	NA	399019	623856	481890	385873	326857	346662	NA	531898	NA	445649
AEAEAASEVWCR	AGFG2	A0A287ABA8;A0A287AMJ9;F1RMY4	Arf-GAP domain and FG repeat-containing protein 2 isoform X1	Carbamidomethyl (C)	2	0.000838926	1320.58	21708	513042	426442	142795	313157	275340	364283	428768	250996	22511.9	494283	332180	154829	399273	245370	261606	396288	274785
AEAEDISRDPAR	MMRN2	A0A5G2Q7Y9	Multimerin 2		+2;+3	0.00429973;0.000838926	1328.63	1393252	1878507	1385820	1079141	1184649	1405425	482411	118055	332667	1399500	1548429	1.04913e+06	1215917	1245702	965528	411365	106533	419832
AEAELCAEAEETR	MYH14	I3LV99	Myosin heavy chain 14	Carbamidomethyl (C)	2	1.25236e-05	1420.61	2618630	3157960	2815760	2492030	2256680	2882760	2705520	3310950	2051470	2651830	3069880	2260920	2917180	2705410	2473460	1928210	2953500	2286710
AEAELGTFPSTFR	BLOC1S4	I3LDD9	Biogenesis of lysosomal organelles complex 1 subunit 4		2	0.00127851	1424.69	102332	136137	73488.5	NA	NA	222331	242298	NA	NA	107417	122104	63494.7	NA	NA	179391	188530	NA	NA
AEAENTSEVSTVLK	PKN1	A0A287AYN9;A0A287BRF6;F1SCG1	Protein kinase C		2	0.000775555	1476.73	347019	176323	122188	NA	183766	363073	196775	NA	NA	373660	173352	93746.4	NA	237908	310286	139198	NA	NA
AEAEQEVEQLK	OPTN	Q7YS99	Optineurin		2	0.000838926	1272.62	258814	265874	345540	353684	180175	304326	313044	240684	324657	262863	253246	281433	408200	218434	257542	225013	226650	365609
AEAEQNWWEGR	VAV1	A0A286ZQX2;F1SCN0	Proto-oncogene vav		2	0.000838926	1374.6	172403	232863	212060	87394.4	36373.3	335179	259906	168448	98821.7	177168	226462	176425	100259	41811.9	280429	191821	158102	115754
AEAETMYQIK	KRT8	A0A287A8E9	Keratin 8		2	0.000838926	1182.56	4086360	4940580	5802470	4592690	3361260	4717850	6100730	5138300	3092810	4021900	4694740	4634970	5129790	3917410	3876850	4687490	4842860	3639870
AEAFFPNMVNMLVLGK	PADI4	F1SUR0	Protein-arginine deiminase		2	0.000838926	1779.91	170877	147168	161483	59616.7	110492	179286	285758	194267	132372	223180	115527	135779	93895.3	135381	174960	201101	187143	93624
AEAFVSAWSSMGQETIEK	COMMD10	A0A287AYH8	COMM domain containing 10		2	0.000838926	1969.91	201831	238934	62104.3	45785.3	99569.2	130867	317271	212269	NA	212870	230365	55118.3	52672.8	113220	103533	233666	191219	NA
AEAGAGSATEFQFR	NUDT3	A0A5G2QEC7;F1RZ28	S10_plectin domain-containing protein		2	2.24995e-05	1440.66	820062	932813	1081930	799134	760599	1030190	938763	1089080	622299	880477	878634	820176	922921	920231	882047	698833	986766	724901
AEAGDNLGALVR	TUFM	F1RFI1	Elongation factor Tu		2	0.000838926	1184.61	6375110	6860630	8419770	5431910	5346610	7398740	9398910	8146360	5107080	6560210	6620820	7002090	6147300	6424830	6023130	7064670	7244010	5925300
AEAGGGGPGFTFTFR	DNAJB2	A0A286ZP17;A0A286ZVQ8;A0A287A4R7;A0A287A532;A0A5G2R3C4;F1SR79	J domain-containing protein		2	0.000301144	1470.69	48224.9	193017	NA	NA	132659	131395	101271	83455.7	77865.1	51616.1	185488	NA	NA	157576	103806	72067.1	76530.2	87589.1
AEAGGGWEGSASYK	WBP2	A0A5G2RCN8;I3LC26	WW domain binding protein 2		2	0.000838926	1368.59	435506	400353	559776	361677	572703	496168	NA	253485	154741	441509	384014	454282	417280	695342	417831	NA	238704	173975
AEAGRPYEYYK	EFNB1	A0A287A3N0;A0A287BK49	Ephrin B1		+2;+3	0.00110853;0.00420569	1345.63	65807.5	NA	240790	NA	NA	NA	124786	NA	NA	67269.3	NA	193542	NA	NA	NA	96248.8	NA	NA
AEAGVPAEFSIWTR	FLNA	A0A286ZXU2	Filamin A		+2;+3	0.000838926;0.00110853	1532.76	100763000	1.02351e+08	108575000	8.10461e+07	75220400	1.10367e+08	176126725	9.55872e+07	78857600	109734000	9.86622e+07	98690300	9.12345e+07	81735700	9.06652e+07	134958294	8.46004e+07	86912200
AEALAIETEAELQR	MVP	I3LQ79	Major vault protein		2	3.35847e-05	1542.79	503321	866433	621321	297971	353103	705173	795492	559900	686086	535689	822562	525470	325843	405757	568367	630267	547860	758340
AEALFDFTGNSK	NCF4	A0A480XKX3;A0A5G2QZ33;A0A5G2QZ35;A0A5G2R098;A0A5G2R6T6;A0A5G2R8Y4;A0A5G2RAR0;K7GLE0	Neutrophil cytosol factor 4 isoform X3		2	0.000838926	1298.61	604961	329938	613193	NA	356492	1067900	617007	566715	NA	608270	300691	519802	NA	382016	819992	449875	541246	NA
AEALSEPLTK	CAPN7	A0FKG7	Calpain-7		2	0.00226115	1057.57	136177	NA	NA	63416.1	NA	240186	132554	107917	74847.3	143219	NA	NA	70563.1	NA	214669	104064	100441	82392
AEAPAAQGAEDPTVQR	CCDC8	A0A287BR87	Coiled-coil domain containing 8		2	0.00110853	1609.77	56602	34482.4	26779.9	NA	43122.8	NA	51165.1	19037.4	NA	61081.9	32807.9	21449.5	NA	51964.7	NA	40702.8	17697.2	NA
AEAQANQISLPR	COMMD9	A0A5G2QQT4	COMM domain containing 9		2	0.000101528	1296.68	349955	621714	426239	407375	NA	590425	513229	NA	NA	352132	599265	340476	457745	NA	496085	380501	NA	NA
AEARPWVDEDLK	IYD	Q6TA49	Iodotyrosine deiodinase 1		3	0.00786665	1427.7	83698	NA	NA	NA	NA	NA	NA	97932.1	NA	86238.5	NA	NA	NA	NA	NA	NA	93944.4	NA
AEATPAGSDGPSVPCPK	PCOLCE	I3LEE6	Procollagen C-endopeptidase enhancer	Carbamidomethyl (C)	2	1.54517e-05	1582.73	531582	NA	598891	822087	330480	624823	508754	617419	658175	572057	NA	487718	906128	432982	541183	382095	571968	739376
AEATSLHVAPQGAAMAVSTFR	C8G	A0A287AFQ4	Complement C8 gamma chain		3	0.000373587	2114.06	220968	124867	298787	790586	266772	315519	NA	NA	NA	229238	121077	249726	908370	310423	263869	NA	NA	NA
AECMLQQAER	LCP1	A0A286ZYQ4;A0A287ANV7	Lymphocyte cytosolic protein 1	Carbamidomethyl (C)	2	0.000838926	1177.52	13534900	13074600	20496400	11358300	11133800	23667000	19073800	14754300	12253100	14170400	12575400	16652300	12692500	13939700	21321200	14379700	13564000	13359100
AEDAAVSAQLEALR	EVPL	F1RW07	Envoplakin		2	4.13612e-05	1442.74	1008720	1324320	1380970	914995	957568	1338600	1369970	1714940	964950	1047030	1251870	1173820	1016010	1088720	1083980	1076700	1670660	1065330
AEDAGIYSCGSTRPDR	PAPLN	F1S3J7	Papilin, proteoglycan like sulfated glycoprotein	Carbamidomethyl (C)	3	0.000838926	1696.75	191129	161678	170258	103911	158122	205195	230415	116459	167863	196136	157773	134719	115356	193608	176186	169861	108872	181875
AEDAIIALSNYR	MTMR3	A0A287AZ60;A0A287BMP5;A0A287BSV7;A0A480TKW2;F1RFF0	Phosphatidylinositol-3-phosphate phosphatase		2	0.00110853	1334.68	126873	132316	109495	19739.4	167774	NA	NA	132165	NA	128541	124714	91272.1	23360.8	194544	NA	NA	126392	NA
AEDAPVPSWGDPNTQLAPVTAPKPR	C9H1orf116	A0A287AN31	Chromosome 9 C1orf116 homolog		3	0.00110853	2613.32	169027	NA	241633	NA	128617	321256	NA	281295	NA	175350	NA	208994	NA	148510	250711	NA	268569	NA
AEDGATPSPSNETPK	MARCKS	A0A287BRL8	Myristoylated alanine rich protein kinase C substrate		2	0.000237473	1499.67	14836300	18992100	19969000	13336100	16676500	23350500	12679200	18708200	11843200	14902800	15655300	15170200	14909100	17540900	16184800	10811800	16600000	14946300
AEDGATPSPSNETPKK	MARCKS	A0A287BRL8	Myristoylated alanine rich protein kinase C substrate		+2;+3	0.00110853;0.000838926	1627.77	144846	2067331	3059230	1223670	487122	NA	1208920	1.08701e+06	496940	145494	1704073	2315980	1378750	512225	NA	1030870	980914	627147
AEDGENYAIK	TBCA	F1S2G3	Tubulin-specific chaperone A		2	0.000838926	1108.5	1349710	1090780	1364370	1029660	651433	954126	1366090	1390930	994923	1399030	1052300	1082110	1147510	842855	874546	1068630	1295230	1110830
AEDGSVIDYELIDQDAR	ANXA2	P19620	Annexin A2		+2;+3	0.000976778;0.000301144	1907.87	116678140	108609780	103842220	86279700	97870206	111935900	126038430	99033050	85740010	123901000	102659560	88294690	106826380	114224404	89422960	86117410	93273590	95415390
AEDIPQMDDAFSQTVK	MYOF	A0A287BPY3;F1SC82	Myoferlin		2	0.000301144	1793.81	558469	1703560	1202540	NA	1379730	NA	1420220	1434390	980578	585006	1513560	999393	NA	1543520	NA	1114820	1371330	1159550
AEDLFMEFAHK	SPTA1	A0A5G2Q8C3;A0A5G2R924	Spectrin alpha, erythrocytic 1		+2;+3	1.58467e-05;0.000838926	1336.61	3564050	3752950	2880990	3204420	3756120	4007020	2836931	3358130	3541120	3625100	3504770	2382883	4053110	4099100	3138460	2071653	3209070	4094900
AEDLNISPR	ADO	F1RFB8	2-aminoethanethiol (Cysteamine) dioxygenase		2	0.000838926	1013.51	693676	711527	482041	462788	638737	876582	821776	617160	721084	729311	690925	395979	514945	758603	785138	623033	574098	788782
AEDLPQMDDAVMDNVK	DYSF	A0A5G2QZY1	Dysferlin		2	0.000838926	1789.79	2666940	3068190	3305390	1787220	2539050	3787450	2919230	3112460	2171670	2797440	2810630	2759620	2186140	2929600	3062330	2261330	2992830	2619070
AEDMAELTCLNEASVLHNLR	MYH14	I3LV99	Myosin heavy chain 14	Carbamidomethyl (C)	3	2.78303e-05	2228.06	1276310	1518710	1418060	1370420	1484990	1443190	2028970	1794220	1564010	1418980	1521870	1243370	1648630	1739560	1144500	1402670	1682220	1652470
AEDNFEDIITKPPVR	DYNC1LI1	A0A287AIW3	Dynein light intermediate chain		3	0.000838926	1742.88	592132	611073	966508	695351	440410	905319	615454	935828	740948	615620	580870	827999	789014	509944	715864	482942	895575	845079
AEDQAEGPSAPSER	CGAS	I3LM39	Cyclic GMP-AMP synthase		2	0.00110853	1442.63	14210.5	75945.2	71186	NA	30106.7	105408	NA	NA	NA	14274.1	62600.4	53891.2	NA	31658.2	72415.9	NA	NA	NA
AEDQFSLVDFNHNIR	ITIH2	O02668	Inter-alpha-trypsin inhibitor heavy chain H2		+2;+3	0.000537394;0.000301144	1803.85	1671224	1589781	1947110	3998470	3299190	1989000	1891862	2165404	2068738	1709286	1467212	1614744	4755666	3892640	1602916	1470403	2053451	2392828
AEDSGEYHCVYHFASAPK	NPTN	A0A287A770	Neuroplastin	Carbamidomethyl (C)	+3;+4	4.94205e-05;5.14534e-05	2009.86	152607	202231	594050	296069	372871	592965	714871	562371	225797	158262	194751	469286	332812	429900	522195	551351	515706	255653
AEDSLLAADEAAAK	TPM1	A0A287B5N7	Tropomyosin alpha-1 chain		2	0.000838926	1373.67	44483400	44437700	51494500	48876200	32830700	38413600	99824700	35022300	36469800	47585400	43907000	42400800	52199600	41050900	32213200	78631500	33386200	39400500
AEEALSEMK	RAI14	A0A5G2QRR7;F1SP04	Retinoic acid induced 14		2	0.00169095	1006.46	342521	441059	486064	207155	NA	NA	507904	414493	NA	359784	426448	379368	235071	NA	NA	347017	387911	NA
AEEAMATYR	ARHGAP45	A0A287BH96	Minor histocompatibility protein HA-1 isoform X3		2	0.000838926	1040.46	456273	633899	815058	339172	532506	927141	656520	566827	588346	484497	617998	650482	377109	663443	804771	503128	537413	663184
AEEDEILNR	CANX	A0A286ZSW6;F1S441	Calnexin		2	0.000838926	1087.51	7217320	6957360	8359760	4642950	6149340	10847100	8699260	7691840	6518090	7229590	6691710	6826580	5350460	7324750	8923600	6355050	7333310	7283440
AEEDKIPLLVVGNK	RALB	I3LV17	Small monomeric GTPase		+2;+3	0.000838926	1523.86	1062903	1426834	1647526	741034	1338145	349349	1432859	1387162	1174577	1121839	1344358	1362355	872658	1516426	284010	1.10944e+06	1325102	1336143
AEEDTQFNYHR	SMC1A	A0A287B9V7	Structural maintenance of chromosomes protein		+2;+3	0.00110853;0.00319581	1408.6	240591	NA	NA	328050	62681.8	80972.1	326239	312886	NA	245193	NA	NA	377286	81701	74496.6	252324	293558	NA
AEEDVEPECIMQK	DBNL	A0A287ADG1	Drebrin like	Carbamidomethyl (C)	2	0.000838926	1519.65	4732870	4652210	6856260	3568370	3780580	6313060	6818420	5312540	3914530	5109350	4623990	5378250	3783990	4937340	5468080	4849550	4666780	4125750
AEEEELARPSWEHVQK	LTBP2	A0A287BDJ6;A0A5G2QLH2;A0A5G2QZZ4;A0A5G2R7P3;F1S2T5	Latent-transforming growth factor beta-binding protein 2		3	0.00147121	1936.93	66460.5	NA	277555	NA	NA	54042.9	NA	NA	NA	67500	NA	229066	NA	NA	45240.2	NA	NA	NA
AEEEGSEAAPEAGREGQETAISDFQR	CCDC9	A0A287ABU0	Coiled-coil domain containing 9		3	0.000751001	2763.22	37108.5	56099.1	170119	35587.2	49188.9	36289.6	168827	44582.9	NA	38893.5	53009.6	138566	40283	58029.7	31332.2	129377	43997.2	NA
AEEEYPDLSK	CKM	Q5XLD3	Creatine kinase M-type		2	0.000838926	1179.53	1199270	753770	2730730	278839	373443	1492150	1359990	402254	221054	1208390	720959	2237110	328096	450403	1267430	998171	380634	247640
AEEFHQLGCEVLGVSVDSQFTHLAWINTPR	PRDX2	A0A287A690;A0A287AJ76	Peroxiredoxin-2	Carbamidomethyl (C)	4	0.00113853	3382.64	802810	3232350	1358580	1174030	1251550	3957800	2488560	1676160	4144090	908041	2890330	1172440	1419700	1366660	3351220	1819600	1529340	4125750
AEEFINEMEHGLYTDVGEK	TAP2	F1RQ21	Uncharacterized protein		3	5.56604e-06	2209.98	362660	230324	434165	162598	304622	598411	472475	249073	143507	403926	230398	384152	194675	355889	479845	324571	230989	151855
AEEGGLGDMPETSGVDTEHESGVR	EHBP1L1	A0A5G2QHU5	EH domain binding protein 1 like 1		3	0.000455	2458.06	81852.5	167969	114131	NA	78787.9	244888	NA	NA	NA	85013.3	160321	93012.6	NA	93864.9	205211	NA	NA	NA
AEEIHENVISPADMSHVAEDALR	LRPAP1	F1S8M9	Alpha-2-macroglobulin receptor-associated protein		+3;+4	0.00106929;0.00110853	2532.19	34767	27450.4	NA	26531.2	53137.1	248879	NA	59154.8	29418.5	36090.8	26006.8	NA	31440.9	62770.6	189015	NA	56863.1	34544.4
AEEITPDVGAQMK	TNFAIP2	A0A287AZQ5	TNF alpha induced protein 2		2	0.000838926	1387.67	423564	213820	611142	388739	338224	478283	527701	318136	505149	448391	204932	515354	448222	412110	427897	407271	305478	522541
AEELGQELK	NUMA1	F1SUX4	Nuclear mitotic apparatus protein 1		2	0.000838926	1015.52	2194640	2240810	2169460	1324750	1169450	NA	3296770	2404680	2222790	2192940	2130250	1701010	1445770	1453010	NA	2484320	2172100	2419980
AEELILK	CHRNE	F1RFW1	Cholinergic receptor nicotinic epsilon subunit		2	0.000838926	814.48	652072	641583	398959	157398	426521	942454	772159	715101	554506	683438	621134	318067	175145	499121	769461	561816	671973	627582
AEELIQEIQR	RABEP2	A0A287AR53	Rab GTPase-binding effector protein 2		2	0.000116032	1227.65	576628	768693	993523	748461	530407	664526	1260660	1079270	836912	610633	740344	842969	902298	585665	519656	985979	1003750	897337
AEELLAEEK	FGD4	A0A287B0Q6;A0A287BMW9	Dynamin-1-like protein		2	0.00132524	1030.52	697842	528256	809625	NA	NA	710305	1220630	736377	735900	747808	515277	649604	NA	NA	627886	931150	703582	818518
AEELMAIEDEGVLDK	SMTN	A0A5G2QI59;A0A5G2R5C2;F1RPD7	Smoothelin		2	0.000537394	1660.79	562180	865369	1033660	445704	456421	1044930	1996410	546836	562806	602239	823961	889520	550982	532089	820361	1450090	519438	641091
AEELSFVAGAPR	ITGA7	A0A286ZY33;A0A287AHE4;A0A5G2QFV1;A0A5G2RFV8	Integrin subunit alpha 7		2	3.22306e-05	1245.64	737610	294999	547914	NA	195762	409074	NA	NA	NA	760961	292888	450047	NA	240964	340550	NA	NA	NA
AEELVGQEVLYK	PLAAT3	A0A5G2QMA0;A0A5G2QV43;I3LPG4;K7GRH9	Phospholipase A and acyltransferase 3		2	0.00148002	1376.72	113451	57107.8	183783	136868	99437	100671	196971	NA	NA	117313	55879.2	156523	155053	115176	84189.3	145636	NA	NA
AEEVVPPAVYQFSQYVCEQTGLK	MICOS13	A1XQR7	MICOS complex subunit MIC13	Carbamidomethyl (C)	3	0.00110853	2584.25	84441.4	80781.1	NA	NA	NA	NA	NA	120821	155652	91284.9	67928.5	NA	NA	NA	NA	NA	116614	125297
AEEWGVQYVETSAK	RALB	I3LV17	Small monomeric GTPase		2	6.20952e-05	1595.75	3911550	3867300	4257830	2999940	3779860	4638310	4574800	4712880	3568200	4057880	3636060	3677810	3329920	4311450	3970740	3551850	4445140	4232220
AEEYEFLTPMEEAPK	ARHGDIA	E7EI20	Rho GDP dissociation inhibitor alpha		3	0.00132524	1782.8	240664	161112	322924	349621	298857	336132	NA	NA	283725	269911	149394	277253	411738	344887	267015	NA	NA	320770
AEFDPGQDTYQHPPK	ACO2	P16276	Aconitate hydratase, mitochondrial		+2;+3	6.5319e-05;0.000838926	1728.77	6865940	7957990	9399750	5843430	5568210	8091160	9496120	7867500	6135142	7224730	7645080	7646810	6512150	6578980	7081840	7451556	7343420	6730053
AEFEDLCADLFER	HYOU1	A0A286ZIH0;A0A287BGS6;F1SAI8	Hypoxia up-regulated 1	Carbamidomethyl (C)	2	0.000838926	1556.68	338131	519566	494415	337052	419619	536444	798901	505598	599207	347997	461718	439643	417343	460344	442535	582313	473526	602942
AEFEEQNVR	CGGBP1	A0A287ARL7	CGG triplet repeat-binding protein 1		2	0.00139492	1120.51	543649	976510	957513	562077	418713	925794	880163	805884	687542	574631	945192	778604	631413	511126	809868	672633	749104	763944
AEFFEDVVPAVR	ENOPH1	A0A5G2Q9C2;A0A5G2RAL5;F1RVD2	Enolase-phosphatase E1		2	3.27678e-05	1377.69	576650	429708	665404	222500	404566	NA	710844	524965	516953	605013	399206	591045	266777	457078	NA	525580	495144	565803
AEFGPPGPGPGSR	RNPEP	A0A287AM26	Aminopeptidase B isoform a		2	0.000301144	1224.59	3521090	4367560	5741490	4162050	4276210	5798110	5235610	4352080	3780960	3552870	4167540	4688500	4843280	5165030	4992750	3795360	4138000	4224920
AEFIVGGK	CSNK1A1	A0A287ASJ4;A0A480VY41;A0A5G2QBA0;A0A5G2QKM2;F2Z4Z4	Casein kinase I isoform alpha		2	0.00245672	819.449	350997	NA	NA	NA	659179	NA	1038720	NA	NA	352791	NA	NA	NA	762829	NA	782912	NA	NA
AEFQRDDTMELHSPTK	AKAP12	A0A287A3A3	A-kinase anchoring protein 12		3	0.00429973	1903.87	18785	86072.5	79483.9	NA	NA	174631	NA	NA	NA	19624	81944.9	64747.8	NA	NA	153646	NA	NA	NA
AEFTSPPSLFK	FIP1L1	A0A286ZNR6;A0A287A511;A0A287A5D1;A0A287BRC8	FIP1-like 1 protein		2	0.000838926	1222.62	539073	625241	579863	423548	477158	596320	659079	224913	423703	561788	557571	481904	515719	532415	474021	517624	215025	501949
AEFTVETR	FLNA	A0A286ZXU2	Filamin A		2	0.000838926	951.466	7809810	8877010	9224970	8764500	5650610	7731140	16853500	8618660	7868640	8305550	8567720	7412930	9885830	6756210	6706310	13254100	8043440	8700310
AEGALGTQVPR	SCARF2	F1RK83	Scavenger receptor class F member 2		2	0.000838926	1097.58	108912	176434	347552	137055	84626.4	176802	330486	239079	169542	120064	177802	274457	149734	110151	157702	243669	212686	185020
AEGAPDEVVCR	TBCD	F1RZZ1	Tubulin-specific chaperone D	Carbamidomethyl (C)	2	0.000301144	1144.52	1015880	1282910	1101540	1187820	1067170	1507090	1750630	1073110	1400080	1078260	1219160	899248	1346480	1284270	1317420	1321490	998446	1599070
AEGDSAGSAGTPGGTPAGDK	SMARCD2	A0A5G2QSD5;A0A5G2R573	SWIB/MDM2 domain-containing protein		2	1.68564e-05	1701.74	379021	367242	582844	365840	292674	448376	526868	522313	263775	380719	302712	441240	412207	307756	308036	449274	471335	332888
AEGDVAALNR	TPM4	P67937	Tropomyosin alpha-4 chain		2	0.000838926	1014.51	49831400	55497500	58533400	39470700	32046500	51571100	67767000	58533800	47601700	50517300	51825200	46715400	43918200	41765200	47446900	53216900	54993600	53634200
AEGDVAALNRR	TPM4	P67937	Tropomyosin alpha-4 chain		2	0.000537394	1170.61	800701	1342630	1367290	1079900	890168	899241	1893080	1294370	1115920	842105	1266710	1065230	1211990	1102500	747688	1371260	1234500	1211460
AEGENEFQIPGR	SPART	A0A287BP44;A0A5G2R2V0;A0A5G2R912;F1RSR1;I3LMW6	Spartin		2	0.000301144	1345.63	615373	952070	722630	183555	287760	751937	NA	284677	NA	662061	899773	550369	209539	347689	650994	NA	257556	NA
AEGGGATTSAQVMVIK	MECP2	A0A5G2QE26;A0A5G2QL75;F1RZT9	Methyl-CpG-binding protein 2		2	2.62583e-05	1518.77	1154220	1136670	1411880	537855	817034	1055250	1104020	1633100	NA	1171160	1101910	1124620	618622	982571	899869	842854	1561180	NA
AEGILDVFQTVK	PTPRA	A0A286ZQS0;A0A287AV68;A0A287B8Q0	Protein-tyrosine-phosphatase		2	0.000775555	1318.71	449534	232584	36251.7	NA	491326	572454	188141	204731	NA	451082	225214	33199.7	NA	539269	467901	136329	197400	NA
AEGLGADDAALR	MPRIP	A0A287B1F6;A0A287BJB6	Myosin phosphatase Rho interacting protein		2	0.00145511	1157.57	323334	410639	456364	147194	366649	363961	NA	NA	NA	337974	396943	376089	157714	442423	312699	NA	NA	NA
AEGLGDGYR	SPAG8	A0A287BA79	Sperm associated antigen 8		2	0.00132524	936.43	5538700	6045400	8459030	5553370	4399100	7679610	8978800	6875910	5218950	5854340	5682340	6869060	6358540	5349990	6823080	6872080	6399790	5791650
AEGLGEAEVR	WDR81	A0A287A9V3;M3VHA7	WD repeat domain 81		2	0.00132524	1029.51	982059	942916	1068010	772072	854295	1449290	1134100	871384	678422	1048460	930475	884138	854807	1021760	1199000	871454	787762	758481
AEGLPGGQILWEEK	APOBR	A0A287AGN1	Apolipoprotein B receptor		2	3.21328e-05	1525.78	1133050	1132770	1378870	804161	779203	1911210	1544860	1214430	703489	1220820	1092970	1177350	1002510	903225	1414380	1126960	1142800	818673
AEGLQVGQDAR	ATXN2L	A0A287AV57	Ataxin 2 like		2	0.00113853	1142.57	757693	527303	876033	603336	536822	695245	761764	669658	541048	785380	508698	695399	687779	693027	641720	596620	620816	602579
AEGQTLVQPSVANR	PKP4	A0A286ZMB7;A0A286ZX23;A0A287A428;A0A287AMQ6;A0A5G2RFQ9;F1RPT5	Plakophilin 4		2	0.00213597	1468.76	66356.8	NA	NA	35896.7	42282.4	NA	NA	NA	NA	69734.9	NA	NA	40128.2	49674.1	NA	NA	NA	NA
AEGSDVANAVLDGADCIMLSGETAK	PKM	A0A287B7L9	Multifunctional fusion protein	Carbamidomethyl (C)	3	0.000838926	2436.11	988092	1711880	1744680	886724	1088110	1274960	1942470	1312690	1952400	954541	1594350	1648380	1078450	1113140	1077120	1557330	1274150	1831300
AEGSSTASSGSQLAEGK	FAM120A	A0A287AI94;F1SUD6	Constitutive coactivator of PPAR-gamma-like protein 1 isoform b		2	1.34053e-05	1565.72	376823	426578	406538	231402	293063	370886	638404	253691	194325	390838	362249	309801	255250	315344	296814	499835	224581	241384
AEGTECLPASR	AGK	A0A5G2QSQ5;A0A5K1TV98;B8XSJ0	Acylglycerol kinase	Carbamidomethyl (C)	2	9.53775e-05	1132.52	153737	308316	412929	199693	235814	351682	481354	541720	412571	161513	287001	336676	222575	276878	327075	355540	512368	461690
AEGVLLDYLVLLPR	LAMA3	F1SBB3	Laminin subunit alpha 3		2	1.39151e-06	1569.91	472925	641211	693486	219376	368222	780475	817340	779249	893630	617681	498697	602519	350008	451168	713725	557267	761443	614850
AEGYWEELLDK	FBXO44	A0A287A070;F1RF93	Uncharacterized protein		2	0.000112541	1351.63	438907	460641	466233	528191	497446	692593	583600	472636	477058	471242	436919	410870	554590	546975	575249	416634	444146	508653
AEHDQLLLNYAK	LMNB1	F1RKM0	Lamin B1		+2;+3	4.17453e-06;0.000838926	1413.73	2874230	2877790	2744250	2570070	3037710	2591976	4273400	2191431	2450870	3073470	2783870	2274938	2751550	3689550	2153119	3400960	2096918	2686670
AEHMETNASAGPSPSSDTR	MPRIP	A0A287B1F6;A0A287BJB6	Myosin phosphatase Rho interacting protein		3	0.000838926	1943.83	144255	NA	NA	NA	NA	NA	NA	NA	NA	144902	NA	NA	NA	NA	NA	NA	NA	NA
AEHPTWDDEQLFQTAR	PTGS1	A0A287ANF9	Cyclooxygenase-1		+2;+3	8.86264e-05;7.65485e-05	1942.88	2506620	1715580	2963981	2164197	2068757	3523824	3783520	1832700	2242269	2627666	1618530	2604065	2379828	2380107	2949255	2934270	1751760	2578677
AEIAFEDR	FLNC	A0A286ZRX8;F1SMN5	Filamin C		2	0.00254511	949.45	972090	1054740	NA	NA	618307	889494	3063920	NA	NA	1000770	1006020	NA	NA	761410	727795	2443190	NA	NA
AEIAFEDRK	FLNC	A0A286ZRX8;F1SMN5	Filamin C		2	0.000838926	1077.55	849820	897491	1484830	1334960	308306	772886	3091870	833726	690917	908029	881952	1174280	1501850	381736	668086	2326780	772809	800388
AEIATVICDKPEK	ACSL5	A0A5K1V994;F1S5J8	Acyl-CoA synthetase long chain family member 5	Carbamidomethyl (C)	+2;+3	1.39151e-06;0.000838926	1415.73	489282	669070	1704094	448248	478047	825346	1018418	578236	608156	511346	662305	1388692	495181	586651	746197	760637	525252	664497
AEIDMMDIR	ANXA4	P08132	Annexin A4		2	0.000838926	1092.49	14578100	15096200	18984000	15883500	14138400	17090100	16553500	13965000	11273900	14825300	14935200	16141400	17956300	15661700	13966800	13201200	12957900	13798200
AEIGVIEGDK	AVIL	I3LI80	Advillin		2	0.00119288	1029.53	4082380	3984210	3636340	2550330	606086	5627700	7355570	4848570	3849990	4278850	3799800	2962980	2854220	726058	4728550	5691750	4533120	4279100
AEIITVSDGR	VPS25	A0A287AAM6	ESCRT-II complex subunit VPS25		2	0.000838926	1059.56	3931760	4115490	4748730	3886600	3371810	4671300	NA	4721250	3365990	4077460	3967560	3914470	4163730	4045760	4023160	NA	4349130	3843240
AEILFLK	RABEP1	A0A287A3T3;A0A287B9H8	Rabaptin, RAB GTPase binding effector protein 1		2	0.00134098	832.506	119141	150578	201085	104880	81765.6	143939	192734	170908	NA	126143	141022	168949	126907	93544.6	116479	149281	163035	NA
AEILSLESR	RNF214	A0A286ZMT3;A0A287AE39	RING finger protein 214 isoform 1		2	0.00169095	1016.55	201897	350228	143526	NA	NA	232829	NA	NA	NA	206619	331773	117752	NA	NA	185630	NA	NA	NA
AEIMESIK	SMC1A	A0A287B9V7	Structural maintenance of chromosomes protein		2	0.00139492	919.468	703958	945787	1087920	349016	NA	606346	930609	792161	740616	701606	883307	916520	379816	NA	509175	719456	755707	872046
AEIQELAMVPR	POLR2A	A0A5G2RA15	DNA-directed RNA polymerase subunit		2	0.000838926	1255.66	38085	360593	404376	64265.5	NA	403613	471669	223060	190188	38656.6	355858	338095	73178.5	NA	331540	376821	206998	226977
AEISCIDNK	FLNB	A0A286ZPG4;A0A287BLE0	Filamin B	Carbamidomethyl (C)	2	0.00132524	991.464	2344680	2327830	1292740	499588	1867000	1946940	1842890	1913790	1590300	2459860	2223560	1050390	568286	2247660	1652390	1459780	1773900	1755850
AEISFEDR	FLNA	A0A286ZXU2	Filamin A		2	0.000838926	965.445	19727500	20225800	21593400	13418400	13847100	17386900	33984100	19724100	14749600	19881700	19568200	17240200	15052000	16202800	14824500	25571700	18582600	16874200
AEISFEDRK	FLNA	A0A286ZXU2	Filamin A		2	0.000838926	1093.54	22019900	23732100	26604900	19712000	15109700	22575200	41569300	20828100	18307700	22180400	22894700	21225400	22233900	18613700	20769800	32082500	19589200	20440500
AEISQSLLYR	PIEZO1	A0A287BQM5	Piezo-type mechanosensitive ion channel component		2	0.000838926	1178.63	300382	286487	292179	185397	80434.3	302051	106923	480682	286948	312493	270454	249256	222366	93003.8	236394	81432.9	453147	309573
AEITDAEGLGLK	DCTN1	A0A287B1I4;A0A287B8J2;A0A5G2QI60;A0A5G2QPL9;A0A5G2RFF7	Dynactin subunit 1		2	0.000301144	1215.63	880450	1108230	962238	646091	861751	1153760	1261820	1031910	776405	919341	1080660	779005	759747	951529	967135	922771	962783	823761
AEITFDDHK	FLNB	A0A286ZPG4;A0A287BLE0	Filamin B		2	0.000838926	1074.5	756005	1818560	1778060	1130910	NA	1079510	1759240	1974720	1169310	800569	1724650	1444560	1281970	NA	943653	1325560	1850600	1335590
AEITTAALDASNLLASVPSPQR	CSPG4	F1SJ86	Chondroitin sulfate proteoglycan 4		3	0.000838926	2224.17	317191	257614	322398	NA	274676	77587.5	442385	219947	188993	327847	228932	286682	NA	295265	64094	322220	205995	192642
AEIVSASETR	AKAP9	A0A286ZUT6;A0A286ZYK6;A0A287A579;A0A287BJ45;F1S317;I3LFV9;I3LKZ5;I3LR05	A-kinase anchoring protein 9		2	0.00125884	1061.54	150220	163783	208814	267987	208319	NA	166002	NA	NA	152754	158442	173100	294113	253391	NA	122271	NA	NA
AEKDEPGAWEETFK	GANAB	P79403	Neutral alpha-glucosidase AB		2	0.00317721	1635.74	389976	NA	317323	NA	132065	372322	536645	203446	NA	419331	NA	256671	NA	163668	328742	367810	180159	NA
AELAELPLR	VPS35	A0A5G2QTZ1	Vacuolar protein sorting-associated protein 35		2	0.00134098	1010.58	2920910	3938790	3785320	3304410	3480200	4092310	4550750	2878490	2639780	3033790	3917300	3175360	3917050	3913560	3310480	3604070	2734400	3084970
AELAGALAEMETMK	RABEP2	A0A287AR53	Rab GTPase-binding effector protein 2		2	6.95755e-06	1463.7	219943	216586	318905	203692	NA	130918	316515	207892	69034	233078	200681	268720	244226	NA	105912	237187	200241	72023.7
AELANIER	SLK	A0A287APG0;F1S5P2	Non-specific serine/threonine protein kinase		2	0.00254511	914.482	1003190	1048170	1514610	1091000	NA	1159330	1545280	NA	1121260	1124140	1046040	1148100	1209100	NA	1053550	1101030	NA	1191990
AELAVFHQDVHK	MAN2C1	A0A287A829;A0A287AZU8;F1SJ68	Alpha-mannosidase		3	0.000838926	1392.71	153380	97556	148513	149216	84894	191147	190068	NA	86156.7	159768	93221.7	125220	168832	104609	171335	144176	NA	95956.2
AELDDTPMR	SFPQ	A0A287A4F2	Splicing factor proline and glutamine rich		2	0.00132524	1046.47	7616310	9135570	11040700	7200840	7442600	9842640	11534200	9063320	6985530	7911990	8836040	8784630	8171100	9192100	8739700	8739750	8487380	7658800
AELDRENFEHVK	CDH1	A0A287BPL8	Cadherin-1		+2;+3	0.000838926	1485.72	1020474	1001969	1675112	1022191	1.18578e+06	1920064	1517793	1562416	1192116	1081570	942147	1362854	1144688	1448322	1716905	1184083	1455017	1343193
AELEALLSSK	MYH14	I3LV99	Myosin heavy chain 14		2	0.000838926	1059.58	8034130	9345700	7771060	8223660	7118450	8689130	11049000	10738100	8489440	8204870	9155820	6381360	8980220	7919970	7268020	8860710	9969690	9797460
AELEALLSSKDDVGK	MYH14	I3LV99	Myosin heavy chain 14		+2;+3	2.08726e-06;0.000838926	1573.82	1603728	1730602	2052893	1608635	1724816	2091040	3129960	2839690	1681809	1686508	1680196	1743366	1863179	2011425	1717087	2366938	2725870	2004134
AELEIQR	APRT	F1S6K5	Adenine phosphoribosyltransferase		2	0.000838926	857.461	3376790	4594510	5408240	4177320	2975680	3893090	4681540	2991700	3360090	3535410	4398870	4435080	4741560	3831510	3379280	3435180	2718380	3881220
AELELELGR	PLEC	A0A287BNK7	Plectin		2	0.000838926	1028.55	2103040	3503440	2473100	1784190	1611910	3124400	4724080	2127960	3472700	2243070	3255720	2065120	2152300	1825760	2543780	3658820	2032410	3909350
AELESENTSLVLSAGNQK	ITGA1	A0A5G2R836	Integrin subunit alpha 1		2	4.13586e-05	1888.94	222988	318790	401757	NA	277405	353786	505559	240184	91992.8	222147	298072	328113	NA	324477	296027	354814	228879	104905
AELFTQSCADLDK	SPTBN1	A0A287BDN2	Spectrin beta chain	Carbamidomethyl (C)	2	0.000838926	1439.66	10493400	11947100	12224700	9388320	10669000	12885600	14882900	12382700	11846300	11078000	11861000	9896840	11558800	11773400	11297700	11152100	11286300	12603000
AELGALPDDFIDSLEK	NLN	Q02038	Neurolysin, mitochondrial		2	0.000838926	1731.86	476635	405733	609280	313168	487190	348480	688431	498480	156221	468013	350813	553799	386893	501440	290555	542518	486833	174168
AELGEYIR	DYNC1H1	A0A287B9W3	Uncharacterized protein		2	0.00132524	949.487	3402790	4056110	4245870	3701900	3265300	NA	3915340	4071140	3902900	3668510	4007670	3488980	3991470	4169040	NA	3103280	3868510	4274810
AELGPAVQPLAWQR	CFD	P51779	Complement factor D		2	2.36557e-05	1534.83	2185560	1665210	2741930	1234080	1698540	2888550	2054870	2011330	1433640	2214300	1574020	2289450	1463000	1982660	2183690	1614900	1920600	1689770
AELHVLDVK	UTRN	A0A5G2QSI7;K9J6K2	Uncharacterized protein		2	0.000838926	1022.58	283028	428787	NA	333108	NA	325221	442273	NA	227845	283397	395502	NA	362505	NA	270942	343584	NA	264986
AELIEQPLR	GGT1	P20735	Glutathione hydrolase 1 proenzyme		2	0.000838926	1067.6	923182	879593	647316	376696	252106	1137870	1051900	848776	875404	997679	847854	540117	392058	308318	944747	826267	811734	968207
AELIQYQK	CCDC93	A0A287ATN9	Coiled-coil domain-containing protein 93		2	0.000838926	991.534	265055	231124	420589	280194	300838	487071	512449	341531	230352	272733	228589	341740	312647	368464	438366	385374	309753	251830
AELIVQPELK	DSP	F1RW75	Desmoplakin		2	0.000838926	1138.66	476441	496899	574421	314861	129371	180424	244901	207639	214672	496357	469092	488274	377645	148719	141966	185876	195493	231043
AELLEFLESQQENMIK	DNAJC13	A0A286ZQV5;A0A287AXH6;A0A5G2QLH8;F1SPE9	DnaJ homolog subfamily C member 13 isoform 1		2	0.00123384	1920.95	96009.2	NA	80483.1	31049.9	52976.1	139776	NA	61443.4	NA	95982.9	NA	75960	38450.8	54692.3	115939	NA	59928.5	NA
AELLENEKPAAVVAPITTGYTVK	CACYBP	A0A5G2QG77;A0A5G2R457;F1S710	Calcyclin-binding protein		3	0.000838926	2413.31	766380	723998	887221	735051	659116	907773	NA	445701	829281	755335	753401	705444	814021	749164	751462	NA	408741	1030920
AELLLEEAQR	LAMB1	F1SAE9	Laminin subunit beta 1		2	0.000838926	1170.62	5202740	5921030	5483820	3447950	4447100	5442200	6784630	5993780	4580590	5509560	5714030	4609960	4175260	4910410	4255780	5309360	5574370	4939910
AELLVTEAPSK	HSPG2	F1SU03	Heparan sulfate proteoglycan 2		2	0.000838926	1156.63	730476	1103020	233251	852022	213672	1125020	850273	723624	596869	760688	1062430	193713	976263	256274	969855	650950	652777	622867
AELLVTEAPSKPITVTVEEQR	HSPG2	F1SU03	Heparan sulfate proteoglycan 2		3	0.000838926	2309.25	8061720	10318300	9290790	5364960	6902490	9344150	13522800	9129020	10431500	8309740	9981710	8055380	5855210	7949490	7524910	10506600	8843680	11746200
AELMEISEDK	SSB	F1S1V1	Lupus La protein		2	0.000838926	1163.54	1631720	2051960	2572330	855297	1376370	2148380	2193360	1624670	870270	1780450	1985500	2193110	929709	1673380	1860720	1707130	1541870	956178
AELNEFLTR	RPS3	Q0Z8U2	40S ribosomal protein S3		2	0.000838926	1091.56	14396500	16045100	17872900	14846400	13204900	17689900	18336800	15419700	13138700	14695100	15190600	15330300	16759200	15103500	14432300	14163800	14862300	15434000
AELPGIHPVASK	UMPS	A0A5G2RBV3	OMPdecase		+2;+3	0.00110853;0.000838926	1217.68	790420	1030850	1098554	600596	433314	1148570	1458277	1066690	1116666	826743	995081	883375	670161	530904	1031440	1109082	994334	1220630
AELPVTDK	NUP214	A0A286ZRF2;A0A287B9L0;A0A5G2QJX1;F1S0W9	Nucleoporin 214		2	0.00139492	871.465	389767	421037	330893	414362	396182	540315	684975	570825	453802	416465	413747	261997	464182	485689	464709	517000	527769	510512
AELQELNAR	SYNM	A0A287B600	Synemin		2	0.000838926	1042.54	2338430	2740890	2719250	3649430	1275600	1682310	7628970	2014630	2326260	2336630	2643420	2178620	4086340	1576000	1494700	5726910	1813940	2521500
AELQHIATNDNFVFTVPEFR	COL6A3	I3LUR7	Collagen type VI alpha 3 chain		3	0.000838926	2347.16	1500530	2188400	2813120	1249090	1337250	1684780	3328480	3067560	2566690	1580870	2120280	2539070	1330370	1445400	1362380	2581600	2858730	2814710
AELRDDPIISTHLAK	PSMD11	F1RKW8	Proteasome 26S subunit, non-ATPase 11		+2;+3;+4	0.00147121;0.000838926;0.00254511	1677.9	1.40329e+06	755827	2867800	1985852	1568030	1778660	2.10216e+06	1597840	1.53197e+06	1.38123e+06	725504	2310204	2204495	1828401	1504140	1.63362e+06	1478860	1.75628e+06
AELTLGLR	SMTN	A0A5G2QI59;A0A5G2R5C2;F1RPD7	Smoothelin		2	0.000838926	871.513	1316710	1657840	2113270	1394430	1002870	2082120	4375410	1473890	1534810	1373150	1561280	1816580	1671670	1158430	1635330	3367300	1387670	1650380
AELVLIDEDDEK	PALM2AKAP2	A0A286ZTZ2	AKAP2_C domain-containing protein		2	0.000838926	1387.67	309598	383748	221545	152881	188907	274106	215855	129912	201008	315896	361243	193231	170591	216403	218160	175958	126963	236125
AELVQLEDEITTLR	TPD52L1	F1S2V2	TPD52 like 1		2	5.05695e-05	1628.86	340808	428576	476844	461094	NA	395425	613226	NA	254910	354357	391993	431550	560349	NA	330521	444351	NA	309316
AEMADQTASWLTR	C4A	A0A5G2QCL1	C4a anaphylatoxin		2	1.87854e-05	1478.68	1330160	1930230	2104190	3271020	3669210	3189750	2771500	2074820	2314820	1348010	1917530	1711140	3714560	3980040	2590080	2148250	1969650	2919210
AEMDAAVSSCK	ALDH6A1	A0A5G2RA17;F1S3H1	Aldehyde dehydrogenase 6 family member A1	Carbamidomethyl (C)	2	0.000838926	1110.47	1352140	1510340	1888580	846517	1252960	1786540	1900660	1507130	1072030	1406010	1374870	1640120	956992	1512740	1542360	1470320	1377240	1179390
AEMDEMER	DIAPH1	A0A5G2QRI9;A0A5G2R7C9	Diaphanous related formin 1		2	0.000838926	1009.38	2242110	2537840	3027690	2072900	2213990	2907030	2580660	2495020	2111360	2390460	2471160	2430570	2322710	2755250	2559450	1984560	2333480	2354550
AEMDLGLKK	HK1	A0A287A1G6;A0A5G2R9N0;F1SUF2	Hexokinase		2	0.00110853	1003.54	243917	208128	339822	236514	NA	353087	313430	270619	NA	272037	209741	259382	258496	NA	323271	228208	243381	NA
AEMDQILHGLDK	ASL	A0A287AEG5;A0A5G2R4F4;F1RJH8	Uncharacterized protein		+2;+3	0.000373587;0.000838926	1368.67	279322	275996	344209	220727	333000	466371	442047	297283	NA	281655	264379	283146	242766	378818	402468	358407	277368	NA
AEMEDLVSSK	MYH11	A0A287BB68	Myosin-11		2	0.000838926	1107.51	18337900	19994600	22683000	21401600	13504300	15446200	50310600	18750600	17567500	19982000	19021900	18477900	24069400	16220000	13971200	36838900	17666900	19354300
AEMEDLVSSKDDVGK	MYH11	A0A287BB68	Myosin-11		2	0.000838926	1621.75	3588020	4309830	5019620	4667700	3121750	3390260	11273300	3629250	3349670	3824750	4237210	3798240	5133080	3986680	2941050	7970060	3194530	3633940
AEMEVLLASK	PLEC	A0A287BNK7	Plectin		2	0.000838926	1089.57	2842980	3608130	3102830	2624340	2366260	3165600	4854120	3100810	3190090	3022250	3483720	2657220	2930560	2734130	2634180	3797960	2991770	3671230
AEMLEIVQAIYK	NCALD	F2Z561	Neurocalcin delta		2	3.47877e-06	1406.75	633900	811050	644719	580399	729319	946450	946275	734972	490238	639802	705335	639299	715065	784775	742928	686292	706986	502038
AEMLGAINQESR	IRAG2	A0A287AUQ8;A0A287B0F4;A0A287B3N1	Uncharacterized protein		2	0.000838926	1317.63	312670	215540	314655	101569	266992	458454	339130	390713	122447	337436	205726	259863	114943	313144	385479	260734	368836	129097
AEMVEATSHTTQYGGDLTNTFK	ITGA2	F1SMF4	Integrin subunit alpha 2		3	1.02698e-05	2400.09	388837	316200	263365	41853.7	187200	597299	678311	498226	267021	415602	308908	212082	49432.4	215803	497057	516232	464849	286999
AEMVVEQNTDGVNFYNILTK	SCPEP1	F1RSC3	Carboxypeptidase		3	0.000127329	2284.1	41944	45158.3	127009	62219.3	NA	173082	283561	88834.2	137485	43353.2	39778.3	109718	77004.9	NA	142981	206792	83289.7	138342
AEMVVPDFSELFK	ATP13A1	A0A287B1K5;A0A5G2Q8V3;F1S7C4	ATPase 13A1		2	0.00132524	1510.74	131946	56101.3	199662	32999.3	164579	158759	124728	216100	115910	150543	46470.1	166071	46311.4	177484	151396	87321.4	207302	98491.1
AENACVPPFTVEVK	GATM	P50441	Glycine amidinotransferase, mitochondrial	Carbamidomethyl (C)	2	0.00110853	1502.74	314379	343656	360060	NA	199756	462115	448041	NA	NA	334758	324856	306328	NA	229019	372462	355171	NA	NA
AENEALAMR	BCAP31	F1S2A8	B-cell receptor-associated protein		2	0.000838926	1003.48	15513900	16684800	20618200	12248000	13074400	19206800	19799400	17621900	14315600	16638100	15734300	16547000	13355900	15646400	16650100	15509100	16088400	16014200
AENFFILR	ARPC4	A0A286ZPY9;A0A5G2QAE1;A0A5G2QG21;A0A5G2QPW1;A0A5K1VDV6;B5APU9	Actin-related protein 2/3 complex subunit 4		2	0.00119288	1008.54	12263000	10694800	13377600	9762310	10208200	14724100	15221300	11093600	9530970	13053500	10377500	11683500	11494100	11329100	11898500	10637500	10797600	10807200
AENIMASLER	DOCK11	F1RU77	Dedicator of cytokinesis 11		2	0.000838926	1132.55	248097	363878	289687	101518	323316	284366	NA	232215	47314.4	257726	352777	241164	117298	374916	237816	NA	219653	55338.4
AENLGEVLR	TM9SF4	A0A287BSC9;A0A5G2QQ67	Transmembrane 9 superfamily member		2	0.000838926	999.535	760119	792819	993041	703296	592654	888701	1214560	719557	729975	792116	780416	802063	743827	755999	781236	855332	632944	790280
AENLQLLTENELHR	HEXIM1	A0A5G2RFM4	Uncharacterized protein		+2;+3	0.000301144;0.000838926	1678.86	806953	684245	696984	707603	227545	1028316	968087	696888	483175	848145	653823	592372	807362	253735	875547	741124	647368	564489
AENNSGYGVTGPTWDR	DHX9	K7GND3	DEAH box protein 9		2	0.000838926	1722.76	1187190	1234200	1410220	1019640	980655	1606880	1616300	1284190	914168	1235580	1189980	1167420	1144250	1243810	1423480	1175330	1117270	1044150
AENSFSEEEEEK	COMMD10	A0A287AYH8	COMM domain containing 10		2	1.0195e-05	1426.57	690925	725438	848072	568761	602992	731667	834916	809050	460640	738144	708311	667939	640467	728171	625367	628314	750443	518147
AENSSLNLIGK	NSF	A0A5G2R0I8;F1RRS3	Vesicle-fusing ATPase		2	0.000838926	1144.61	100688	204350	162801	211764	208445	NA	313933	NA	271459	105252	191137	134287	236446	241797	NA	241675	NA	321621
AENTPEDLETDPR	RAB44	A0A287BKW2;F1RVT2	RAB44, member RAS oncogene family		2	0.00203883	1485.66	238752	262951	265589	NA	NA	186441	378024	NA	150589	247985	254307	208727	NA	NA	164807	289145	NA	167124
AENYDIPPADR	UBA1	A0A5K1U589	Ubiquitin-activating enzyme E1		2	0.000537394	1259.58	2203360	NA	NA	NA	NA	3060630	NA	1915130	2137430	2304800	NA	NA	NA	NA	2730490	NA	1780750	2331710
AEPEDHYFLLTEPPLNTPENR	ACTR3	A0A287BS06	Actin-like protein 3		3	0.000838926	2481.18	8282160	9137560	9290860	6513690	7940920	13401100	NA	9447810	NA	8767220	8949820	8046970	7884790	8823420	10910100	NA	8900180	NA
AEPGQQEPTAEAPPR	EIF3B	M3TYC1	Eukaryotic translation initiation factor 3 subunit B		2	6.35792e-06	1576.75	743892	818552	1050550	635626	NA	NA	829326	NA	NA	760177	774029	874030	720233	NA	NA	649131	NA	NA
AEPLAFTFSHDYK	APOB	A0A287AG13	Apolipoprotein B-100		+2;+3	0.00110853;0.000838926	1524.72	120708	124038	50173.2	628105	415275	810084	404555	134271	330335	128477	117955	42949.8	690988	485154	667073	321774	131834	365718
AEPLNSVAH	LSM8	F2Z5P9	U6 snRNA-associated Sm-like protein LSm8		2	0.00139492	936.466	1074880	1545500	1346230	1475420	414994	1763530	1735430	NA	1055980	1156140	1479440	1072010	1636680	490381	1501470	1318230	NA	1130890
AEPMQWASLELPAAK	CHORDC1	A9YUB1	Cysteine and histidine-rich domain-containing protein 1		2	2.24753e-05	1640.82	450047	345408	549757	193823	442910	949052	667422	477720	196766	487047	335713	498621	217284	487139	795728	507213	431096	207584
AEPQEFQASPLLLPAPTQVPQPAAR	CCDC22	A0A5G2RD19	Coiled-coil domain-containing protein 22		3	0.000838926	2655.4	158578	NA	NA	34874.1	NA	NA	131333	NA	83368.6	172996	NA	NA	39196.7	NA	NA	96725.2	NA	86302.8
AEPVEAVAPR	PARP1	I3LDH3	Poly [ADP-ribose] polymerase		2	0.000838926	1037.55	960690	1247910	1246310	851877	833355	1277760	NA	913535	802167	1017320	1215000	1000600	971056	992530	1125740	NA	843397	916402
AEPYCSVLPGFTFIQHLPLSER	HNRNPUL1	A0A5G2QT53;I3LU51	Heterogeneous nuclear ribonucleoprotein U like 1	Carbamidomethyl (C)	3	0.00139492	2503.26	309572	363595	296915	304350	380527	322601	335601	342780	NA	303398	322472	278826	362656	396432	281516	287826	338645	NA
AEPYVASEYK	DOCK9	A0A287A686;A0A287AJ01;A0A287AR72;A0A5G2QSS2;I3LTY2	Dedicator of cytokinesis 9		2	0.000838926	1155.54	127559	157762	NA	229525	148323	96550.1	187177	76826.9	134416	131411	152402	NA	250352	175634	85824.2	140182	70846.4	145697
AEQDITTLEQSINR	LRRFIP2	A0A286ZZZ5;A0A287A8Z2;A0A287APY7;A0A287AY24;A0A287B891;A0A287BC27;A0A287BH37;I3LEP9;I3LNE1	LRR binding FLII interacting protein 2		2	0.000301144	1616.8	1125190	1340000	1158050	906531	979318	1649350	1849210	1296770	971141	1155350	1271270	1002470	1026570	1129200	1292260	1453380	1228610	1116810
AEQEEEFISNTLFK	CCDC6	F1RG04	Coiled-coil domain containing 6		2	3.51177e-05	1683.8	261526	134649	262569	NA	68074.6	241721	136839	187079	66530	274657	132220	233202	NA	76919.1	180597	100723	169151	69909
AEQEEPISPGSTLPEVK	DOCK2	A0A286ZL45;K9J6I8	Dedicator of cytokinesis 2		2	0.000537394	1809.9	743681	NA	915831	NA	620687	1319990	627023	935944	309385	741855	NA	727252	NA	725452	1138050	451246	901946	343859
AEQFYCGDTEGK	OGDH	K9IVI1	Oxoglutarate dehydrogenase (succinyl-transferring)	Carbamidomethyl (C)	2	1.39151e-06	1346.54	327053	399938	430255	328693	215526	425479	417935	394908	344387	327936	372225	340176	359492	265564	391644	299480	361794	371166
AEQFYCGDTEGKK	OGDH	K9IVI1	Oxoglutarate dehydrogenase (succinyl-transferring)	Carbamidomethyl (C)	+2;+3	2.08726e-06;0.000485861	1474.64	305670	405394	565265	393567	312670	558367	585636	554229	446525	311267	376916	467309	446680	369668	481607	454139	512378	491790
AEQINQAAGEASAVLAK	STOML2	A0A286ZSD7	Stomatin like 2		2	0.000751001	1669.86	1454170	1471050	1623670	1364030	1301000	1624880	2151800	1680390	1243260	1560370	1458960	1335300	1532450	1590090	1365410	1549070	1608100	1393700
AEQLAAEAER	XAB2	A0A5G2R0G6;F1SCH5	XPA binding protein 2		2	0.000838926	1086.53	123735	187984	175592	175926	NA	166168	186608	137674	189328	126356	183260	145078	199966	NA	143994	143824	128018	208288
AEQLASLEAAQR	TJP3	A0A286ZIW4;A0A287AAD9;A0A5G2QVM1;A0A5G2QWY6;F1S7Q6	Tight junction protein 3		2	0.00110853	1285.66	197602	102011	439407	412562	NA	106830	403873	165495	NA	213577	99883.1	337127	453088	NA	92614.8	284237	152301	NA
AEQLASVQYTLPK	TJP1	F1SNQ1	Tight junction protein 1		2	8.22286e-05	1446.77	330032	NA	NA	452003	NA	NA	NA	292884	NA	339317	NA	NA	509618	NA	NA	NA	280644	NA
AEQLGAEGNVDESQK	LUC7L	A0A286ZZE5;A0A287AC67;A0A287BF81;F1RGX3	LUC7 like		2	6.81282e-09	1573.72	288711	341863	507756	362726	162986	486372	440302	343916	164782	308157	324047	402021	405375	200271	411617	332511	313159	177882
AEQMASVQTAQR	TJP2	A0A286ZL28;A0A287A277;A0A287AQX9;A0A287AZ07;A0A287BAI8;F1SJE2	Uncharacterized protein		2	3.7871e-05	1318.63	551433	634182	596564	488520	486625	596236	679280	377778	422667	580081	591290	471737	550157	615627	512912	484554	362682	463027
AEQPISQMTTLPQK	PTGIS	A0A5G2QT35;A0A5G2R1M5;F1SBE5	Prostacyclin synthase		2	1.39151e-06	1570.8	2191660	1844810	2146150	1696770	1922920	2179910	2429040	1688040	1896420	2245360	1737940	1736390	1951890	2183800	1828160	1729150	1513970	2310990
AEQPPSLAAR	RABEP2	A0A287AR53	Rab GTPase-binding effector protein 2		2	0.00139492	1038.55	318828	NA	680828	429129	151835	585689	NA	245968	97228.1	335441	NA	546556	485666	187964	554380	NA	231947	108555
AEQQGPQASAEEAGTR	PALM2AKAP2	A0A286ZTZ2	AKAP2_C domain-containing protein		+2;+3	0.000838926;0.00363091	1628.74	6.80578e+06	8.31046e+06	6.60099e+06	4.34107e+06	6254742	7420860	6.30915e+06	6.15881e+06	3815440	7.04982e+06	6.98343e+06	5.00871e+06	4.794e+06	6.72999e+06	5893820	4.96774e+06	5.44837e+06	4766920
AEQSLHDLQER	STIM1	A0A287AX96;F1SUZ4	Stromal interaction molecule 1		+2;+3	0.00236563;0.000838926	1324.64	322045	641498	443730	584924	392891	509549	741346	736192	387246	339024	610427	362783	651390	469624	436373	554262	696488	432500
AESAFLFLVGQDDHNWK	ACOT4	A0A286ZVQ0	Uncharacterized protein		+2;+3	0.000751001;0.000838926	1975.94	1852226	2173139	2067111	1930767	1844858	2074852	2051409	2033058	1039797	2037341	2027889	1807232	2034422	2030663	1723554	1461190	1891865	1206808
AESAIAVANPK	RTN4	A0A287B5Q4	Reticulon		2	0.000838926	1069.58	138480	NA	578814	261958	154535	439617	NA	313165	281903	147965	NA	462138	293454	187108	392083	NA	289544	328670
AESFFQTK	APEH	P19205	Acylamino-acid-releasing enzyme		2	0.000838926	956.46	3170810	3057700	3126280	3115550	2970680	3208700	2627890	2834060	3083100	3292610	2889310	2554710	3503280	3496920	2772450	2014290	2801490	3562680
AESGGGEELVEAAEGEK	APOBR	A0A287AGN1	Apolipoprotein B receptor		2	0.00110853	1660.74	51259.1	47244.9	97874.5	49581.4	NA	277445	257237	NA	NA	51153.9	44741.6	77721.1	57153.3	NA	239204	187469	NA	NA
AESLIGVYPEQGDCVISK	SMC1A	A0A287B9V7	Structural maintenance of chromosomes protein	Carbamidomethyl (C)	2	5.8675e-05	1906.93	182676	496702	501528	356650	106514	659456	720697	581964	284991	193523	452769	410602	434674	121599	533363	556220	555154	341580
AESLQQEVEALK	DCTN1	A0A287B1I4;A0A287B8J2;A0A5G2QI60;A0A5G2QPL9;A0A5G2RFF7	Dynactin subunit 1		2	0.000693001	1343.69	1131690	1117540	1405190	808152	1205840	1461820	1594830	NA	NA	1137930	1092120	1101650	990139	1346110	1142290	1216050	NA	NA
AESMLQQADK	PLS3	F1RWT2;K7GQS5	Plastin 3		2	0.000838926	1119.52	358876	435286	188815	286892	381345	332522	650913	648885	386577	370743	414169	154523	315415	461292	281092	493841	587873	441623
AESQDVSEETEIESQK	WDR44	M3TYU5	WD repeat-containing protein 44		2	1.74141e-05	1807.8	393161	471184	NA	179564	274704	490659	470225	440996	225509	393602	455175	NA	201944	341165	434556	353348	395824	244572
AESTPEIAEQR	GPS1	A0A287A6E6;A0A287AAK1;A0A287BSE8	G protein pathway suppressor 1		2	0.000838926	1229.59	1268110	1587010	2147340	1585060	1153400	1839520	1789420	1675410	1350220	1330590	1543390	1705600	1773130	1408360	1582810	1319150	1553000	1461990
AESVAAPITVR	USP47	F1S6W7	Ubiquitin specific peptidase 47		2	0.000838926	1112.62	88054.5	234296	111895	220902	92162.6	368023	310446	236148	NA	88527.9	223660	93396	236681	106693	311740	233992	223948	NA
AETALGGAATDAQR	LAMC2	F1S662	Laminin subunit gamma 2		2	0.000301144	1330.65	3552820	2563270	3188270	1839800	2165670	3883450	2466150	3850400	2712120	3730820	2468110	2572870	2062310	2704260	3398960	1898790	3621380	3030340
AETLAEAMPDDVDGHPDTQEQR	FHOD1	A0A287AI85	Formin homology 2 domain containing 1		3	0.000301144	2424.05	774410	539767	798257	934133	714941	1045520	1411510	1599440	984719	847163	546637	626177	990576	943756	907959	1003930	1424450	1039910
AETLASSLQEDLAHTR	SPECC1L	A0A286ZN90;A0A287B281	Cytospin-A		+2;+3	0.000237473;0.00110853	1740.86	453440	625686	221706	92932.1	384363	179421	NA	NA	NA	456279	612634	172068	115370	434184	145637	NA	NA	NA
AETLLHDHYGGK	POFUT2	A0A5G2RAY2	Peptide-O-fucosyltransferase		3	0.000301144	1339.65	31794.9	NA	44077.3	5815.42	NA	44441.3	35193.8	23219.4	15202.3	32552.1	NA	35507.5	6616.46	NA	38192.3	25715.2	21882.8	16984.4
AETLSVLK	COL6A5	A0A287BK35	Collagen type VI alpha 5 chain		2	0.00134098	859.501	2965080	2337660	3045650	822851	756913	1507460	2227380	4207410	2752440	3235900	2340410	2419750	931925	977691	1370800	1560570	3871980	2969990
AETMTVSSLAIR	EPB41L1	A0A287ARK5;A0A287B4Z4	FERM domain-containing protein		2	0.000537394	1277.66	101782	243768	224843	NA	128936	247141	148495	99664	127374	109530	235389	194208	NA	146959	206879	108940	91678.8	146989
AETNLGNILLNVLIPPNMPCSR	NUP50	F1SJU9	Nucleoporin 50	Carbamidomethyl (C)	3	0.00162969	2378.24	31893.3	71619.1	72764.8	NA	NA	NA	111898	44585.5	47344.8	41655.4	54778.8	64000.5	NA	NA	NA	72015.3	43566.7	32574.9
AETQIVLQK	C6H1orf87	F1S7Z1	Chromosome 6 C1orf87 homolog		2	0.00110853	1028.59	88628.3	NA	501728	NA	NA	142419	22692.1	111954	NA	97999.5	NA	393643	NA	NA	126065	16897.6	100264	NA
AETTCHCQCAGIDWTGAR	RETN	Q6QR67	Resistin		3	7.90894e-05	1921.79	1852760	2356140	2303520	1029550	2540300	4933040	2721760	1725180	987759	1912520	2249820	1872970	1133960	3111770	4086590	2168400	1627630	1144840
AETVQAALEEAQR	LAMB2	A0A287AWV5;F1SPT5	Laminin subunit beta-2		2	0.000301144	1414.71	8464520	6821450	7951010	4720080	5961090	8782570	9125050	9145780	6953220	8878180	6664140	6551220	5594470	6603000	7129400	6837570	8336020	7440920
AETWSLLSDSTVDTR	DYSF	A0A5G2QPQ0;A0A5G2QU72;A0A5G2R7H9	Dysferlin		2	0.000838926	1679.8	473261	558924	517594	292198	462671	567802	901497	519232	347296	502444	546321	455138	344213	511602	465483	634807	494946	395239
AEVAELLTHSGDFLVR	FES	F1RMJ0	Tyrosine-protein kinase		+2;+3	7.56116e-05;0.000838926	1755.92	370367	103034	86376.2	252186	308421	406075	339148	506305	264350	404454	102634	77544.7	295358	348221	318232	236310	472584	272984
AEVDLNAQQTPVGTPK	PALM	Q2MJV8	Paralemmin-1		2	0.00110853	1666.85	83248.8	NA	15885	NA	NA	39871.5	90575.6	NA	NA	89639.9	NA	12581.6	NA	NA	34720.6	63461.5	NA	NA
AEVDTFMFGGHDTTTR	CYP4B1	A0A287AJX4;F1S3W8	Uncharacterized protein		+2;+3	0.00110853;0.000838926	1783.78	467772	99731.6	1359244	236934	661170	1191736	814318	1127872	510823	486401	93495.5	1145943	276832	748622	976538	627255	1033275	581504
AEVELSVR	ALDH16A1	A0A287AEA5	Aldehyde dehydrogenase 16 family member A1		2	0.00878124	901.487	156084	158472	NA	NA	NA	507927	NA	NA	NA	156523	152434	NA	NA	NA	435164	NA	NA	NA
AEVETSGIGDSMLNVK	ZC3H11A	F1S6B2	Zinc finger CCCH domain-containing protein 11A isoform X1		2	0.00377511	1648.8	85296.9	NA	53167.3	NA	NA	NA	96253	NA	NA	87032.1	NA	46180.7	NA	NA	NA	76900.5	NA	NA
AEVEVADELLESLAK	GET4	A0A287AWN6;A0A5G2QEV8	Guided entry of tail-anchored proteins factor 4		2	0.000838926	1614.84	65170.8	44537.4	63714.5	41714.6	33224.8	93573.4	58415.4	37395.8	70370.2	66391.7	39459.6	57934.8	49951.3	33037.3	76441.2	45614.2	36432.7	74260.3
AEVGILTR	CEMIP2	A0A287ACI4;F1SJB9	Hyaluronoglucosaminidase		2	0.00139492	857.497	2019330	1764570	1591620	985785	1813780	2321100	976956	NA	1086100	2078250	1683610	1330220	1087320	2228730	1894670	779211	NA	1254890
AEVGSLEQQVR	NUMA1	F1SUX4	Nuclear mitotic apparatus protein 1		2	0.000815328	1214.63	3088240	2627760	4416820	2282170	1841150	3721760	4848310	2827510	2037610	3140690	2571490	3652570	2633020	2232100	3193340	3419350	2581290	2327810
AEVIMNYHVGETVLSLQK	SF3B3	A0A286ZVS0	Splicing factor 3B subunit 3		3	0.000373587	2030.05	87285.1	95107.4	NA	NA	66205.2	218718	NA	NA	125364	90344.9	90283.8	NA	NA	72320.7	173658	NA	NA	146965
AEVLQAFK	ITPR2	A0A287AQE8;I3LPN5	Inositol 1,4,5-trisphosphate receptor		2	0.00889863	904.502	31859.4	NA	NA	NA	NA	70562.5	NA	NA	NA	31886	NA	NA	NA	NA	59721.2	NA	NA	NA
AEVLSEEPILK	BZW1	A0A287BJF3;F1SI55;K9IVQ0	Basic leucine zipper and W2 domains 1		2	0.000301144	1226.68	468258	709421	930780	636634	551894	834233	1040740	705434	619372	493294	701994	791964	722037	637332	695770	737901	673258	669042
AEVLWLMGAK	PRPF6	A0A286ZT56;A0A287ATC4;I3L7Q4	PRP6 homolog		2	0.000838926	1116.6	81830.2	156636	120134	95830.4	87327.5	159208	184752	208041	161214	85938.9	151692	105933	109883	99395.2	119026	139075	187411	173272
AEVQDGLEFMQR	TTC38	A0A287AH70;A0A287ANX1	Tetratricopeptide repeat protein 38		2	2.46298e-05	1421.66	222337	422042	589220	314182	342280	421370	664362	347275	199827	231643	431485	472544	354676	417701	361412	510305	308024	223885
AEVQDKGEFLAEGGGVR	FGA	P14460	Fibrinogen alpha chain (Fragment)		+2;+3	0.000838926	1760.87	7244860	7106550	9435480	17156740	5056420	25191350	23324890	13554190	9194950	7200320	6796880	7786440	19039760	5912330	20801850	18205380	12687000	10544270
AEVSAFTESIDAELR	PPL	F1RK90	Periplakin		2	0.000838926	1636.79	526077	987145	683099	437029	455802	657654	1092220	890279	830582	550967	913909	598756	524234	510960	532148	830668	858446	857041
AEVSELPSVVR	GARS1	F1SII4	Diadenosine tetraphosphate synthetase		2	0.000838926	1184.64	1205300	969791	414838	1061490	NA	1383070	NA	1147260	436796	1227690	931294	334491	1205340	NA	1196170	NA	1000190	495448
AEVSLIMSSIK	NTAN1	Q28955	Protein N-terminal asparagine amidohydrolase		2	0.000838926	1176.64	471476	571168	645639	388348	NA	751355	749039	612921	592393	487547	526694	537840	459052	NA	576520	583198	593672	686171
AEVTMGDPHQQTLAR	THOC5	A0A287AQY2;A0A287AR63;A0A287AWA4;F1RFF5	THO complex 5		3	0.000838926	1652.79	316880	104397	171245	137781	213699	339393	307789	199652	NA	338027	98840.6	142772	150169	255779	295370	226068	179400	NA
AEVTPEQMK	ORM1	F1SN68	Alpha-1-acid glycoprotein		2	0.000838926	1031.5	10963300	11172500	9603850	21135800	16160100	24130300	14794100	17083000	18842200	11184400	10564800	8004430	23949100	19551100	20712100	11565000	15489400	20560000
AEVVDQQDNTLSLQLSTPASAPIGLYR	TGM2	A0A5G2R416	Transglutaminase 2		3	0.000301144	2885.48	5982370	20553200	13889100	7876950	7983530	15835200	12157700	6244170	9054370	6573280	19289200	12169900	8482680	8815240	13454900	8620130	5675050	10660200
AEVVNGYEAK	ANKRD13A	A0A286ZV10;A0A287AXV3;A0A287AZY2;A0A480VV65;A0A5G2RJ60;F1RIT7	Ankyrin repeat domain 13A		2	0.000838926	1078.53	213700	194317	239822	119827	185619	304609	191426	215407	194187	224656	178869	193611	136117	226293	272380	141915	205413	212358
AEVWDLDMLR	EDC4	F1S2J4	Enhancer of mRNA-decapping protein 4		2	0.000838926	1246.6	350390	436065	466082	372376	183648	573866	566525	477884	337649	363910	413272	426843	458598	197741	478976	412026	442582	409671
AEWLLAVR	AASDHPPT	F1SV35	4'-phosphopantetheinyl transferase		2	0.000838926	956.544	262807	263733	402647	281767	231603	374637	403459	364735	178687	281427	245748	346498	349317	272486	298388	289596	345928	202814
AEYAEFLHCK	DNM3	A0A5G2R4W9	Dynamin GTPase	Carbamidomethyl (C)	3	0.00147121	1209.55	19180.5	39152.7	NA	NA	NA	NA	NA	26463.2	NA	20032.5	37429.7	NA	NA	NA	NA	NA	26697	NA
AEYEGDGIPTVFVAVAGR	PAICS	A0A287AI68;A0A5G2QTY6;A0A5G2R2Q4;F1RTV5	AIR carboxylase		2	0.000102931	1849.92	648641	840185	526234	NA	691429	778072	833428	818084	913391	694808	788178	464266	NA	737177	649690	584077	747971	1043570
AEYLGSFLLHK	ACSL5	A0A5K1V994;F1S5J8	Acyl-CoA synthetase long chain family member 5		+2;+3	3.86768e-05;0.000394555	1276.68	2348388	2728952	4412930	1668994	1661109	2808176	2652280	2421973	1599033	2408920	2521303	3633360	2045622	1955780	2239730	2084889	2298251	1891908
AEYLHTWGGLLPVISK	ENPP1	A0A287AT99	Ectonucleotide pyrophosphatase/phosphodiesterase 1		3	0.000838926	1782.97	268191	258951	174462	252894	178629	124090	NA	NA	83126.4	286361	248981	157110	283505	196015	101939	NA	NA	92263.4
AFAAGADIK	ECHS1	A0A287AA21	Enoyl-CoA hydratase, mitochondrial		2	0.00125202	862.455	9372770	9837030	16081000	7413360	8326640	13430000	20573200	15062100	9071540	10412800	10021000	12544100	8086840	11015300	12191900	15126900	13511200	9754540
AFAAQEDLEK	RDX	P26044	Radixin		2	0.000838926	1120.54	4844270	5761620	6490600	4424310	4095880	5898360	6471050	5727590	4439970	5047350	5577240	5280360	4930370	4976510	4798100	4901200	5436950	5009620
AFAASSNPLR	ITGAM	A0A193DVQ1	ITGAX		2	0.000838926	1032.54	1099730	1488220	1294660	1131690	1122960	2527170	2072880	1531660	NA	1151040	1405550	1055130	1266540	1344150	2118490	1605180	1430500	NA
AFAHITGGGLLENIPR	GART	I3LP37	Trifunctional purine biosynthetic protein adenosine-3		3	9.03575e-05	1664.9	300021	274234	537335	268510	333018	515390	437906	364364	310211	315239	246704	462736	324904	359769	415901	336572	346375	370620
AFAHLQVPER	HSPG2	F1SU03	Heparan sulfate proteoglycan 2		2	0.000838926	1166.62	1962580	1857600	2211870	1637600	1627700	1841330	3460670	2201130	1892350	1980070	1800310	1822800	1753080	1893770	1560430	2615290	2052150	2193650
AFALEVIK	PPA2	I3LFE8	Inorganic diphosphatase		2	0.000838926	889.527	847410	630269	1042910	521823	614077	887407	1083680	1143480	743466	844376	655352	827007	575751	704645	736370	802484	1048660	885205
AFANEQLTR	CHCHD3	A0A286ZRH7;A0A286ZUS4;A0A287AC97;F1SNF6	Uncharacterized protein		2	0.000838926	1048.53	2359800	3556780	4556560	3710480	2467100	4557190	5488840	3759200	3878390	2458080	3363220	3605000	4022790	3045370	4102690	4079090	3454940	4193970
AFANPEDAQR	PTGES	Q2TJZ7	Glutathione transferase		2	0.000838926	1117.52	3204310	2892660	4297110	2275440	NA	2799270	2522880	3126740	3256030	3321400	2781260	3408130	2535870	NA	2565800	1993830	2916630	3635350
AFAQLSLSR	EEF1D	A0A480KYX1	Nicotinate phosphoribosyltransferase		2	0.000838926	991.545	5486130	5311110	6198000	4619730	5196880	6273140	5810940	5506030	5042820	5806710	5231360	5009280	5424120	6031150	5249000	4557370	5121290	5386410
AFAVGVQQVLLK	IPO7	A0A287ASM1;A0A287B2B4;A0A287BNF6;I3LDM3	Importin 7		2	0.000838926	1271.76	478389	661742	792895	655997	417509	852309	844582	770800	382950	512243	653729	650723	806392	515837	637413	600576	698941	429732
AFCAENLEEK	ARRB1	A0A5G2RB87;F1SUN0	Arrestin beta 1	Carbamidomethyl (C)	2	0.000751001	1152.51	1613190	1506370	1764300	NA	1196120	1411890	2539610	620456	1490370	1646460	1446690	1419710	NA	1398590	1198020	1973140	573561	1709210
AFCEPGNVDNNGVLSFIK	YARS1	I3L804	Tyrosine--tRNA ligase	Carbamidomethyl (C)	2	0.000976778	1922.92	19680.3	28071.8	132937	64743.4	58244.1	221223	90834.2	NA	39938.4	20712.2	26991	119987	70850	61711.9	178203	71333.2	NA	45151.3
AFCQEMLQEEPR	RDH14	F1SCT9	Retinol dehydrogenase 14	Carbamidomethyl (C)	2	0.000963948	1479.65	146500	122039	154826	36771.7	53937.5	47044.2	295847	97734.8	NA	150041	118451	127300	43651	61687.6	38521.4	212243	88252.8	NA
AFDFAPPVAVPEQK	PGM2	F1S4K7	Phosphoglucomutase 2		2	3.33963e-05	1514.78	2350450	2279200	3123500	1942630	2472370	3372860	2543760	3229690	2439100	2477290	2206290	2611870	2421790	2865250	2482670	1855090	2967650	2785720
AFDFLSEETEASLASR	SPAG9	A0A286ZRZ7;A0A287AW88	Sperm associated antigen 9		2	0.000751001	1771.83	254957	434561	616085	418836	570345	688342	869631	655230	612085	269866	411831	548130	436991	619385	565351	612393	611220	654043
AFDIIDR	NUP93	A0A287ACN4	Nuclear pore complex protein Nup93		2	0.000838926	848.439	985693	1183300	1210420	992824	NA	1080980	1638070	1104500	865720	1039620	1171890	1027200	1119630	NA	901264	1159580	1041540	935075
AFDITYVR	LAMC1	A0A287A078;F1S663	Laminin subunit gamma 1		2	0.000838926	983.508	19487200	17524700	19122100	13568800	13983000	20680700	22161600	22794900	16738100	20216500	16992900	15879900	15604500	16206800	17302600	16280300	21362200	19576700
AFDLIDYLR	LNPEP	A0A287B4N1;A0A5G2QMA3;F1RNT9	Leucyl and cystinyl aminopeptidase		2	0.000301144	1124.59	94271.7	80234.9	79817.3	86200.4	127961	117209	113342	93403.8	68215.5	96327.5	72790.6	73188.6	102863	131004	96568.4	87102.9	89465.8	68930.5
AFDLPDAEAR	CLCC1	A0A287AUI7;A0A287B4E9;A0A5G2QXH8;F1S5Y7	Chloride channel CLIC-like protein 1		2	0.000838926	1103.52	1835640	2121130	2030300	880731	2047790	1840530	1870590	1296280	1160260	1909640	2032850	1745260	1031930	2365420	1488650	1422420	1217080	1258050
AFDMISIR	GIPC1	A0A287A864;A0A5G2RAH2	GIPC PDZ domain containing family member 1		2	0.000838926	951.485	449200	341768	452040	267657	213987	526811	305285	336479	255052	471950	306797	389703	322660	231176	423958	235613	321025	301859
AFDNDVDALCNLR	PCCB	P79384	Propionyl-CoA carboxylase beta chain, mitochondrial	Carbamidomethyl (C)	2	0.000838926	1464.67	324603	NA	479381	354271	378231	734278	647067	328261	155661	332977	NA	421284	425633	431815	558059	494670	314958	180192
AFDNPAMDK	SLC34A2	F1S5A6	Na(+)-dependent phosphate cotransporter 2B		2	0.000838926	1007.44	391829	628727	504548	NA	273600	712450	601724	554669	NA	392885	587089	399321	NA	326356	650994	435268	508836	NA
AFDQGADAIYEHINQGK	UQCR10	Q2EN79	Complex III subunit 9		+2;+3	0.000373587;0.00139492	1875.88	694295	812456	717610	395484	386006	713405	892089	745978	560128	714020	787798	609618	454098	445648	596830	673722	702967	656353
AFDSGIIPMEFVNK	ACLY	F1S0N2	ATP-citrate synthase		2	2.92218e-05	1566.78	1393190	1607780	1734860	1091070	NA	1983070	2321570	1687040	1035530	1397650	1546200	1609740	1374160	NA	1602780	1691470	1639180	1217490
AFDTGQNLSPDR	EEF2K	A0A286ZV41	Eukaryotic elongation factor 2 kinase		2	0.00402237	1319.61	100844	79560	104381	22437.3	34170.6	87013.9	72862.2	31721.3	NA	104529	75332.4	85860.8	24364.5	40676.6	72810.3	58811.8	29599.1	NA
AFEDELRR	SPTB	A0A287A113	Spectrin beta chain		2	0.00157721	1034.51	135281	123818	NA	NA	86966.2	184693	120137	NA	124259	141274	117880	NA	NA	107262	167535	90326.1	NA	135330
AFEDEMSGR	SPTBN1	A0A287BDN2	Spectrin beta chain		2	0.000838926	1040.42	17248100	21273600	22340400	16340500	15568600	19525500	24298800	20400100	16495900	17466800	20683300	18122600	18859200	19032600	16753500	17356100	19186300	18576600
AFEELFPDWK	ETFDH	P55931	Electron transfer flavoprotein-ubiquinone oxidoreductase, mitochondrial		2	0.000838926	1280.61	792362	1021750	633936	524908	601365	663775	975630	751201	527361	765613	921350	615009	639359	639489	513011	745165	720096	525675
AFEETQIDIPGGGR	PLEC	A0A287BNK7	Plectin		2	0.000115496	1488.72	8901520	9603650	8165630	7251980	7152740	8455210	11918600	8115350	7681390	9283730	9413570	6952050	8514520	8001370	6871910	9176040	7740910	9059110
AFEEWNK	PGD	A0A5G2QR34;F1RIF8	6-phosphogluconate dehydrogenase, decarboxylating		2	0.000838926	922.418	4203950	3839550	5493650	3760400	2810940	5957100	6181480	5421580	4212570	4351270	3700910	4351200	4223380	3589760	5106130	4576710	5040940	4920700
AFEGLSDFCNTFK	DYSF	A0A5G2QZY1	Dysferlin	Carbamidomethyl (C)	2	8.20996e-05	1477.65	1511260	1197830	1302470	786942	1121820	1792040	1328520	1426770	1058250	1630470	1167140	1209460	883737	1224580	1473710	991481	1271520	1143270
AFENLLGQALTK	LMO7	A0A286ZVE6	LIM domain 7		2	0.0001069	1303.71	713022	951091	993555	672984	501531	956442	963165	786465	491378	754121	882635	871056	803940	558783	775266	724220	757520	530710
AFESDLFQSR	TRAFD1	A0A5G2QPZ5;F1RJM4	TRAF-type zinc finger domain containing 1		2	0.000838926	1198.56	430324	530272	506123	401730	NA	651574	614518	NA	365039	431390	490360	415345	454227	NA	570567	500118	NA	422784
AFEVMDEFDGR	TJP2	A0A286ZL28;A0A287A277;A0A287AQX9;A0A287AZ07;A0A287BAI8;F1SJE2	Uncharacterized protein		2	8.51436e-05	1314.56	108917	NA	116949	46145	37263.8	NA	105599	57410.5	165382	117459	NA	99723.6	55108	41363.9	NA	76664.2	54775.6	188383
AFEVQVPAGSR	SLC2A3	O62787	Solute carrier family 2, facilitated glucose transporter member 3		2	0.000838926	1159.6	3626600	3719480	4506030	2561900	1769310	7056100	6557600	5251020	3782310	3983060	3558200	3744870	2764980	2353890	6005280	5082550	4969310	4003460
AFFAGSQR	GANAB	P79403	Neutral alpha-glucosidase AB		2	0.00139492	882.435	3377420	3443870	4530960	3523540	3108020	3444740	4032550	3990110	NA	3561300	3356920	3623810	3885750	3733070	2978440	3168510	3730910	NA
AFFESHPAPSAER	NPEPPS	A0A5G2QES1;A0A5G2R745;A0A5G2RND7;F1RWJ6	Aminopeptidase		+2;+3	0.000237473;0.000838926	1444.67	6053667	6238269	7587840	6217866	5599876	7386910	8138003	6981421	5940843	6063422	5930476	5997213	6750133	6918471	6511908	6062091	6414864	6439465
AFFLDSVSSMAVHGMFK	CD109	A0A5G2R5W3;F1RQH9;K7GKY0;K7GP25	CD109 molecule		+2;+3	0.00195153;0.000838926	1872.89	80150	375985	88910.9	252356	67794.9	51724.1	297553	316368	124127	77444.3	339342	86310	306413	71764.3	40792	226159	303331	123677
AFFPCFDTPAVK	RNPEP	A0A287AM26	Aminopeptidase B isoform a	Carbamidomethyl (C)	2	4.592e-05	1341.64	967388	1055750	1325320	944968	NA	1544530	1602090	958112	851525	1088360	1049260	1195580	1118410	NA	1221930	1103770	895588	890545
AFFPNMVNMIVLDK	PADI2	I3LNE4	Protein-arginine deiminase		2	0.000838926	1637.83	75558.6	109493	222948	NA	117008	104661	221207	127132	67382	83385.1	94798.9	187812	NA	128908	92817.5	155460	122388	54970.3
AFFSEVER	PA2G4	A0A286ZYQ6	Peptidase_M24 domain-containing protein		2	0.00132524	983.471	5120760	5254910	6266990	4167060	4592760	5820470	6503060	5251230	4313370	5149580	5003320	5122620	4820300	5431860	4901900	4609370	4933500	4811800
AFFSVLGDLLGSAMR	A2M	A0A5G2Q8I9;F1SLX2;K7GQ48	Uncharacterized protein		+2;+3	0.000838926	1582.82	1642622	11144600	8613380	4558806	3651582	9466680	10650900	9355410	23699280	2145407	8524080	7575930	7273460	4474142	8658450	6854730	9141630	16305940
AFFTEEYIR	DOCK2	A0A286ZL45;K9J6I8	Dedicator of cytokinesis 2		2	0.000301144	1174.57	499796	567425	569492	310592	723112	906657	598310	699504	310159	508598	526081	505871	373369	817031	693550	476182	668492	359039
AFGFMTR	PCBD1	F1SUB1	4a-hydroxytetrahydrobiopterin dehydratase		2	0.000838926	828.395	2857150	2826620	3052280	2454690	2488890	2417920	3240170	2267410	2036250	2948310	2787280	2493490	2917210	2820980	1966610	2572660	2154830	2388530
AFGFSHLEALLDDSK	OTUB1	C5H0C6	Ubiquitin thioesterase		+2;+3	0.000537394;0.000838926	1648.81	549335	895799	1053165	1121088	485612	945469	1214342	1067339	613018	607562	847874	919976	1188417	544934	776440	863496	968896	725463
AFGNSIQALR	SPTA1	A0A5G2Q8C3;A0A5G2R924	Spectrin alpha, erythrocytic 1		2	0.00139492	1075.58	7034960	6682690	5071130	5978580	7799090	7170310	5534750	6382680	7417850	7204000	6233030	4239450	6927560	8954870	6062110	3797440	5670960	8663190
AFGPGLEGGLVNK	FLNC	A0A286ZRX8;F1SMN5	Filamin C		2	0.000693001	1257.67	1631940	2240630	3145610	2287050	1208290	1597910	8056640	1762420	987490	1715250	2139150	2674790	2608140	1350660	1359270	6207910	1650890	1121870
AFGPGLEPTGCIVDKPAEFTIDAR	FLNC	A0A286ZRX8;F1SMN5	Filamin C	Carbamidomethyl (C)	3	0.000838926	2503.24	919617	1111650	1297280	1033080	344249	913378	3797030	837776	932353	981419	1087630	1126550	1198880	374641	735835	2693220	812190	1047410
AFGPGLQGGSAGSPAR	FLNA	A0A286ZXU2	Filamin A		2	0.000838926	1428.71	77905300	89421100	93486400	75026500	64580700	87696200	150306000	80422200	67205000	81692200	84989200	74056300	82222500	77356800	75602900	116801000	73721500	75246700
AFGSPFGLEEPQWVPDK	ZFYVE21	A0A287BE50;A0A5G2R5V8	Zinc finger FYVE domain-containing protein 21 isoform 2		2	0.00332438	1902.92	131340	143870	NA	NA	NA	NA	NA	61367.5	75090.8	134885	128499	NA	NA	NA	NA	NA	57773.3	75791.5
AFGSPGAGCISEGR	FN3K	F1S006	Protein-ribulosamine 3-kinase	Carbamidomethyl (C)	2	0.000838926	1307.59	157867	157086	271083	242856	NA	181358	340787	319641	193255	162290	149002	216438	263565	NA	151892	272510	296543	217958
AFGSSAFNSNAFLTR	RANGAP1	A0A5G2R6N4	RanGAP1_C domain-containing protein		2	0.0013294	1588.76	42491.9	NA	159098	76745.8	43227.8	100178	NA	90318.8	NA	45916.8	NA	137270	95545	50108.1	74278.8	NA	84998.1	NA
AFGVPLTK	ACADS	P79273	Short-chain specific acyl-CoA dehydrogenase, mitochondrial		2	0.00139492	831.485	997588	NA	NA	912350	945494	NA	1465360	1311680	817843	1022510	NA	NA	1087760	1101910	NA	1054490	1206920	937028
AFGYYGPLR	SRSF3	F1RY92	Serine and arginine rich splicing factor 3		2	0.000838926	1042.52	31254600	33933500	38423800	29167700	26562600	35684700	43277500	32270000	26788500	31961800	32077100	32972400	32908100	30219600	28867000	33412200	31324100	31387400
AFHITNDEPVPFWTFLSR	NSDHL	F1S2D0	Sterol-4-alpha-carboxylate 3-dehydrogenase, decarboxylating isoform X1		3	0.00139492	2176.07	103327	216094	207125	95752.7	86922	79752.6	115807	157143	127676	99818.9	191027	194797	119771	88925.7	65569.1	93113.7	153096	132390
AFHNEAQVNPER	TCP1	F1SB63	CCT-alpha		+2;+3	6.95755e-06;0.000838926	1410.66	2.25584e+06	2851747	3177760	2502335	2083110	3457543	2433070	2709270	1844610	2.27668e+06	2353030	2421600	2834583	2190460	2431738	2074750	2413460	2334780
AFHYESNNESDKQEFEK	ARHGAP45	A0A287BH96	Minor histocompatibility protein HA-1 isoform X3		+3;+4	0.000113409;0.00157721	2100.9	61837.7	93531.8	224081	NA	95543.6	371487	196409	132210	89342.8	64097.3	91998.6	176533	NA	123679	341493	153641	122039	99007.5
AFIDFYHSFLDK	ARHGEF1	A0A286ZMZ3;A0A287AJS0;A0A5G2QAW6	Rho guanine nucleotide exchange factor 1		+2;+3	2.78303e-05;0.000301144	1501.72	357622	329291	380825	294967	334242	487875	392363	384490	162510	369000	295151	349105	359964	355505	402683	299287	362380	162909
AFIDPLGLPDRPFYR	FOLH1B	A0A287BBW9;A0A5G2RJE2	Uncharacterized protein		3	0.00241954	1775.94	251561	NA	NA	73273.2	NA	439116	NA	NA	NA	261718	NA	NA	77789.2	NA	355555	NA	NA	NA
AFIGFEGVK	DSP	F1RW75	Desmoplakin		2	0.000838926	966.517	615759	278751	823533	347666	322462	395324	796265	443878	106229	596277	282574	654295	395039	355637	316107	584011	421378	134369
AFIGIGFGDR	NECAP2	F1SUS2	Adaptin ear-binding coat-associated protein 2 isoform 1		2	0.000838926	1051.55	865575	977082	1053150	734881	764361	1272920	1239770	1089470	927026	928823	959199	876141	916020	899338	937105	882805	995769	1049430
AFIITGQTYTR	ADSL	A0A5G2QYT3;F6QAM9	Adenylosuccinate lyase		2	0.000838926	1269.67	211063	404671	513682	210980	208937	272794	302964	224597	NA	223210	401220	436714	240370	250561	227316	215574	211643	NA
AFIITINSFGTELSK	ATP6V0D1	A0A5G2QDQ1	V-type proton ATPase subunit		2	0.000838926	1639.88	420225	185418	NA	363002	161575	472520	484626	430936	306855	407733	167198	NA	439675	169875	373288	370147	414001	305744
AFIPAIDSFGFETDLR	EFTUD2	A0A287A5P3;F1RQZ9	116 kDa U5 small nuclear ribonucleoprotein component		2	0.000838926	1797.89	250836	643890	574105	229281	231923	517523	650570	370106	652473	263545	557533	518390	286598	242956	461987	473346	353538	642364
AFIPEMLK	NRF1	A0A286ZZY0;A0A287ANA1;A0A5G2QFY6;A0A5G2R794;A0A5G2RAP9;F1SMQ6;I3LKS9	Nuclear respiratory factor 1		2	0.00134098	947.515	343890	475728	423339	222141	329351	506765	313766	471354	309011	352755	439671	348421	272485	388058	404680	244297	448665	360374
AFITNIPFDVK	HNRNPM	A0A287BL93	Heterogeneous nuclear ribonucleoprotein M		2	0.000116032	1263.69	5601260	7615510	8840590	6672420	5895320	9450130	9788190	8556380	6856210	5801920	7391420	7854850	7557900	6667710	7060140	7249450	7734830	7210080
AFIVELR	MAP3K7	A0A287A5U5;A0A5G2QY77;B0LXP4;B0LXP5	Mitogen-activated protein kinase kinase kinase 7		2	0.00429973	846.496	87282.9	NA	NA	NA	NA	73528.3	NA	NA	NA	87499.1	NA	NA	NA	NA	63128.1	NA	NA	NA
AFIVTDEDIR	MBD2	F1RPM5	Methyl-CpG binding domain protein 2		2	0.000301144	1177.6	272511	788748	891318	363896	510512	769617	956423	811478	537908	285346	753959	757338	417038	570661	633406	719220	740429	612681
AFKAWSLAR	ALB	P08835	Albumin		2	0.000838926	1048.58	1872880	1909540	1368230	4091680	3436400	2693040	2830580	2699560	3150170	2019130	1889910	1107130	4231220	4276400	2307540	2054200	2406520	3371830
AFLAELEQNSPK	MACF1	A0A287AEG1;A0A287BDC2	Microtubule actin crosslinking factor 1		2	0.000838926	1345.69	1211100	1746600	1314530	463263	1401170	614450	1680340	1579720	NA	1255700	1674830	1034710	534133	1660320	494457	1305070	1420410	NA
AFLASPEHVNRPIFGSR	LOC100739508	F1RVN0	GST class-pi		+3;+4	6.66105e-05;0.000838926	1897	3619660	4251780	4495320	2217740	1713069	2992780	4309660	5142620	3149970	3715130	4105770	3706410	2598830	1891596	2499098	3106570	4908290	3619750
AFLASPEHVNRPINGGSR	LOC100739508	A0A5G2QMB0	GST class-pi		+3;+4	0.000838926;0.00139492	1920.99	5045110	5878560	6549020	4109650	5692820	6049320	6807620	2983294	4594450	5289440	5625390	5330670	4589280	6838540	5354570	5257240	2774655	4990300
AFLDALQNQAEASGK	TRAP1	A0A286ZLB1;A0A5G2QSC2;A0A5G2R962;A0A5G2REX7;F1RK45	TNF receptor associated protein 1		2	3.46809e-06	1561.77	184579	303453	463905	161585	145456	328924	370157	362936	206225	193611	297685	379139	195579	166501	256965	288663	346080	252796
AFLDCCEYIAK	C3	P01025	Complement C3		2	4.00198e-05	1274.57	1850160	1686800	1434350	2400980	2818530	2826170	1830940	2180090	2587640	1894900	1617210	1240260	2681780	3065630	2342760	1457120	2130600	3039710
AFLDDTNTK	DOCK9	A0A287A686;A0A287AJ01;A0A287AR72;A0A5G2QSS2;I3LTY2	Dedicator of cytokinesis 9		2	0.000838926	1023.49	350419	246553	1420300	683510	538135	418130	894425	1007560	626650	355900	244190	1176690	791713	652402	377446	638335	918084	714939
AFLDNGPK	EIF4G2	A0A5G2R593;F1S6V4	Eukaryotic translation initiation factor 4 gamma 2		2	0.00139492	860.439	557001	693373	275909	787318	496824	652916	722029	755808	347760	585805	667015	227812	880127	601386	579025	549395	702776	382057
AFLEEFGAEPELAVSAPGR	GALK1	A0A5G2QDU1;F1RVY7	Galactokinase 1		+2;+3	0.000301144;0.000838926	1988.98	1955270	1973180	2165683	1.82775e+06	2005840	2338850	2854488	2241501	1805294	2155280	1877290	1.89427e+06	1960841	2255360	1957110	2018778	2.04749e+06	2134145
AFLEENHLDYIIR	PPP5C	F1RM25	Serine/threonine-protein phosphatase		+2;+3	0.00466306;0.000838926	1631.83	184551	202386	310229	221679	105643	490342	397500	415307	110102	188850	189341	274356	265073	120610	372833	308169	396428	128962
AFLFVNK	SPART	A0A287BP44;A0A5G2R2V0;A0A5G2R912;F1RSR1;I3LMW6	Spartin		2	0.0013294	837.475	375028	460081	471290	397928	315675	463823	538656	509398	468288	386618	433100	400051	445171	357525	379544	432062	496158	550926
AFLIEEQK	RPL34	Q29223	60S ribosomal protein L34		2	0.000838926	976.523	1615940	1218690	1217350	NA	1423260	964125	854965	497978	338867	1635790	1192680	1010010	NA	1646430	837626	616736	466006	385675
AFLLSLAALR	PLD3	A0A287AQV3;A0A287BKL5;I3L5D6	Phospholipase D family member 3		2	0.000838926	1073.66	375850	409319	443913	287193	323140	652178	833527	525598	334606	392665	367627	417449	339634	346243	523845	646003	515355	391945
AFLLTPR	APOM	Q2LE37	Apolipoprotein M		2	0.00139492	816.486	415056	382850	NA	979652	NA	503888	354412	410002	NA	439101	379199	NA	1120060	NA	421175	251283	382444	NA
AFLPAMMK	HSD17B11	A0A5G2QNX0;I3L5K3	Uncharacterized protein		2	0.000838926	907.466	793746	649502	309559	490694	739841	661943	1142010	970589	844292	793690	676015	244831	544491	860290	565510	838475	890942	971642
AFLPLLR	HSD17B2	A0A287BB42	Estradiol 17-beta-dehydrogenase 2		2	0.0013294	828.522	175683	286540	1359850	NA	131499	561672	328352	278884	NA	184553	271694	1239920	NA	144005	430388	239721	250855	NA
AFLQGGQEASDIALLLR	DCTN1	A0A287B1I4;A0A287B8J2;A0A5G2QI60;A0A5G2QPL9;A0A5G2RFF7	Dynactin subunit 1		2	0.000838926	1800.97	517095	870677	634684	712621	478683	750951	478046	632803	592130	516540	775610	592732	812300	510467	632785	394427	628141	634468
AFLQNLLSASQAR	FAH	A0A5G2QPJ7	Fumarylacetoacetase		2	2.92218e-05	1417.77	2717890	2054360	3317860	2014350	1871770	2891870	3357890	2515380	1253930	2859610	1960370	3015800	2252320	2053960	2372490	2618290	2234370	1410970
AFLSDMIK	LRBA	A0A287A3N7;A0A287AAK0;A0A287BIY7	LPS responsive beige-like anchor protein		2	0.00139492	923.479	211137	346259	361767	323834	228533	379093	372524	293712	193356	217176	322011	298557	392795	270413	304076	287784	279781	224936
AFLSPPTLLEGPLR	MIA2	F1SIP9;F1SIR4	Uncharacterized protein		2	0.00110853	1509.86	302501	NA	NA	43016.4	229042	325786	233413	271466	162978	300304	NA	NA	52102.4	245326	264956	175082	260022	162457
AFLSSHLQDLSTIVR	COL15A1	A0A287AFT5;A0A287AX97;F1SSE8	Collagen type XV alpha 1 chain		+2;+3	0.00108405;0.000838926	1685.91	601340	258731	NA	348996	NA	1052100	2830406	1466120	NA	641634	248197	NA	429110	NA	831189	1923871	1376090	NA
AFLSTHPNTETVFEAFLK	TP53RK	F1SBF6	Non-specific serine/threonine protein kinase		3	0.00139492	2051.04	158653	176027	347510	261314	NA	406198	293516	289768	148419	172980	156534	298488	318771	NA	339526	216005	263773	149886
AFLYDQEEHVVK	IQGAP2	F1S2H7;I3LV91	IQ motif containing GTPase activating protein 2		+2;+3	0.00110853;0.00364869	1476.72	163350	112393	251757	NA	69680.2	132263	392725	NA	NA	171723	104497	208288	NA	81341.5	116471	294257	NA	NA
AFMVTDEDIR	MBD3	A0A5G2QKS4;F1SDI3	Methyl-CpG binding domain protein 3		2	0.000870575	1195.55	157173	133824	256885	NA	72633.1	158010	NA	274069	87051	167810	129338	223442	NA	86050.4	131652	NA	258911	99307.1
AFNDPFIQK	HSPH1	A0A286ZMW4;F1RST0	Heat shock 110 kDa protein		2	0.00132524	1078.54	442166	NA	670925	253442	NA	627959	559819	476815	NA	466157	NA	581324	284596	NA	528988	447585	462105	NA
AFNFLNEIK	VAMP7	A0A5G2RH77;I3LN62	Vesicle associated membrane protein 7		2	0.000537394	1094.58	368256	286661	430486	185629	260068	421462	449932	420091	237838	388138	279001	373675	221599	294387	342327	332668	399301	259160
AFNSNYEQR	ARFGEF2	A0A5G2QXW0;F1SBE8	ADP ribosylation factor guanine nucleotide exchange factor 2		2	0.000838926	1127.5	143472	69451.8	258409	188029	107409	222991	NA	178532	191600	154652	65392	200411	205026	131963	188125	NA	166975	208157
AFNSVDPTFDNSVPSK	DNAJC2	A0A5G2QAJ5;A0A5G2QWE3	Uncharacterized protein		2	0.00159566	1723.81	51862.2	NA	92720.2	NA	NA	62106.1	73527.2	45642.1	NA	56275.6	NA	79775.1	NA	NA	51753.2	55649.8	43281.9	NA
AFNTDFH	IVD	A0A5G2R8S6	Butyryl-CoA dehydrogenase		2	0.00136511	850.361	116523	155083	287936	NA	144239	177224	314597	242224	227908	128577	154756	222220	NA	188735	151591	221453	222738	247249
AFPALTTLDLSDNPGLGER	CD14	A2SW51	Monocyte differentiation antigen CD14		2	8.0541e-05	1986.01	361500	291794	170968	209821	205259	459912	333525	266166	163339	389000	259332	151175	260186	214104	385215	243874	239110	192616
AFPAWADTSILSR	ALDH6A1	A0A5G2RA17;F1S3H1	Aldehyde dehydrogenase 6 family member A1		2	0.000838926	1433.73	373869	369456	NA	NA	NA	NA	NA	NA	NA	414102	348013	NA	NA	NA	NA	NA	NA	NA
AFPNPFPDYEAAAAVPAEEPPCAR	LANCL2	A0A287A9G0;A0A287AQ33	LanC like 2	Carbamidomethyl (C)	3	0.00139492	2529.16	535354	449780	NA	NA	335761	545051	575152	451441	432438	556653	426893	NA	NA	361595	447663	406967	421589	460781
AFPNPYADFNK	LANCL1	A0A286ZXU8;A0A287B283	LanC like 1		2	0.000815328	1282.6	1900650	NA	3117940	1921340	1629860	2275580	3214310	2155390	2119030	2063550	NA	2500740	2138220	1990950	1957710	2346370	1885900	2350050
AFQAVQNLPTK	ARHGAP18	A0A287AJ84;A0A287B0W8;F1S2Z5	Rho GTPase activating protein 18		2	0.00110853	1215.66	260724	127709	116982	NA	136655	194740	154133	NA	NA	268175	124027	94095.3	NA	166266	166910	117898	NA	NA
AFQGLLDTYSVR	EEF1D	A0A480KYX1	Nicotinate phosphoribosyltransferase		2	2.7396e-05	1368.7	2480570	2537590	3071280	2216290	2366010	3252780	3018250	2503980	1953930	2630450	2401560	2612500	2723850	2883410	2615520	2089300	2364180	2212440
AFQTAVAAGAK	HMGCL	A0A287B7J0;A0A287BD01;I3LIL5	Hydroxymethylglutaryl-CoA lyase		2	0.000838926	1033.56	448633	949626	1149350	760178	263994	333293	1449320	1427260	954474	451635	909290	923878	849683	345519	303598	1141510	1327730	1069560
AFQVLMELEK	LHPP	A0A287ALE6;A0A480STU2;A0A5G2R4C7;F1SDP2	Phospholysine phosphohistidine inorganic pyrophosphate phosphatase		2	0.000485861	1206.63	97479.4	20497.6	NA	55872	33860.7	44784.9	129010	65879	38309.5	105547	20282.6	NA	68039.5	40337.9	36764.4	88151	61112.3	41199.7
AFSGYLGTDESK	ESD	Q9GJT2	S-formylglutathione hydrolase		2	0.000301144	1273.58	3033480	3810800	10108700	7260490	5632140	9512290	8672620	7319500	6845350	3274840	3751180	8270890	7508110	7184440	8189110	6452230	6869700	7566000
AFSIDIIR	MACF1	A0A287AEG1;A0A287BDC2	Microtubule actin crosslinking factor 1		2	0.000838926	933.528	1444130	2128160	2650520	2033610	902742	1783720	3649870	2931470	2581230	1544580	2102390	2162590	2462310	1112900	1343410	2593870	2650780	2869050
AFSMDDR	TOLLIP	A0A287A3T1	Toll interacting protein		2	0.000838926	840.344	1288090	1418200	1503290	1056560	958192	1416670	1518160	1444920	1203460	1341370	1364050	1230900	1186760	1183140	1263040	1138760	1325530	1308240
AFSPTTVNTGR	SEC61A1	A0A287AYT7;I3LD13	SEC61 translocon subunit alpha 1		2	0.000838926	1149.58	1979390	2362440	2951940	1702410	2123900	2847540	2885490	2946730	2409020	2011410	2245940	2479300	1878580	2648410	2475690	2188780	2715690	2691150
AFSVFLFNTENK	IDI1	I3LDY2	Isopentenyl-diphosphate Delta-isomerase		2	4.17453e-06	1415.71	611327	848863	912907	796846	483016	1005360	1199610	940899	747457	634572	779972	833031	975714	528110	821740	864454	910442	888072
AFSWASVTSK	G3BP2	I3LPH5	G3BP stress granule assembly factor 2		2	0.000838926	1082.54	506994	345529	393819	280679	342156	573713	760437	NA	251059	531347	325981	343865	307963	393649	484508	588550	NA	287806
AFSYLAGPPATPPDPPRPK	CASKIN2	A0A287BC09	CASK interacting protein 2		3	0.00319581	1978.03	361622	211311	NA	NA	NA	NA	NA	NA	NA	383155	206548	NA	NA	NA	NA	NA	NA	NA
AFSYYGPLR	SRSF7	A0A287ASZ5;A0A287B8X4;A0A5G2RDD9;F1S4R5	Serine and arginine rich splicing factor 7		2	0.000838926	1072.53	8165720	8090640	9663210	6879250	7199950	9223930	10742400	8312080	6321340	8337960	7866320	8391570	7551720	8234370	7553040	8314890	8056510	7192190
AFTDAFISK	CD38	A0A287BQC6;A0A5G2QDP6;A0A5G2RHX5;F1S5D9	2'-phospho-ADP-ribosyl cyclase		2	0.000838926	998.507	280479	296345	544165	293938	449930	870560	433990	496590	598907	297139	277158	471493	330408	488789	722510	347859	477950	702684
AFTDVPSIQIYSSR	CLASP2	A0A287AEM4;A0A287BBG3;I3LQF9	Cytoplasmic linker associated protein 2		2	0.00285028	1582.8	442302	578397	505626	512643	NA	NA	637302	NA	526359	474621	560121	420795	638217	NA	NA	464904	NA	599399
AFTDYDVIHLK	EOGT	A0A5G2R9Z5;F1SFQ3	EGF domain specific O-linked N-acetylglucosamine transferase		3	0.000107718	1320.67	16264.2	27320.8	25900.1	63196.8	70992.6	63710.9	73035.6	79241.3	52021.2	16373.4	25666	21305.3	70684.5	81110.3	55090.3	59256.8	74190.5	60555.4
AFTEDSTKPGPR	OLFML1	A0A286ZY90	Olfactomedin-like domain-containing protein		+2;+3	0.000838926	1304.64	2037739	3327700	2318320	3950280	1670763	2899050	1438447	3070630	615494	2046871	2742970	1755076	4450960	1756866	1991665	1226602	2770940	776762
AFTELQAK	PFDN1	A0A287BED1;A0A5G2QVG1	Prefoldin subunit 1		2	0.00226115	906.481	1165360	553820	1239050	NA	270773	750747	1053590	1018570	NA	1162080	515391	979641	NA	329062	685987	780778	934661	NA
AFTGFIVEADTPGVQIGR	ACADM	P41367	Medium-chain specific acyl-CoA dehydrogenase, mitochondrial		2	1.58592e-05	1876.97	163623	728129	518486	322936	228646	606352	687568	507355	818650	178191	700659	470781	363540	248618	499297	532311	450673	925502
AFTHSVAASGGGGVNMGSHQK	ADD3	A0A287BSU1;F1S5M9	Adducin 3		+3;+4	5.1032e-05;0.000751001	1998.93	748328	1231935	1208434	1333295	898196	909996	1328597	942712	946277	792574	1183200	941046	1522772	1091583	785927	965071	875444	1024325
AFTMDCITLEGDQVSHR	SMC3	F2Z5G2	Structural maintenance of chromosomes protein	Carbamidomethyl (C)	3	0.00400293	1921.87	77362.2	165260	NA	NA	97181.2	271776	286453	NA	NA	83452.7	159496	NA	NA	117408	221251	220631	NA	NA
AFTSSCTISGNSSGQR	TNS3	A0A287ANH5;A0A287B7H7;F1ST78	Tensin 3	Carbamidomethyl (C)	2	0.000838926	1601.71	790081	817888	941084	601351	725965	928555	893943	692632	571462	821927	784477	770086	665647	878692	799639	682559	633276	659672
AFVAGVLPFK	RTCA	F1S564	RNA 3'-terminal phosphate cyclase		2	0.00113853	1047.61	480245	1004080	1371960	920443	639848	590279	1257340	1174780	871497	513077	941599	1187910	1126550	712738	466671	935975	1089860	990121
AFVAIGDYNGHVGLGVK	RPS2	A0A287ASU4;I3LJ87	40S ribosomal protein S2		+2;+3	0.000485861;0.000301144	1715.9	309194	764656	765734	294816	631498	882661	894750	760925	476713	314434	752335	640365	322210	696953	724113	720133	706001	550664
AFVDNYK	ABR	A0A287BT99	Active breakpoint cluster region-related protein		2	0.0013294	855.413	408406	454750	803376	511794	590066	250868	694002	501119	NA	417314	433637	631966	555228	728374	227562	516608	460137	NA
AFVDSCLQLHETK	ACADL	P79274	Long-chain specific acyl-CoA dehydrogenase, mitochondrial	Carbamidomethyl (C)	+2;+3	0.00130178;0.000838926	1489.72	431592	174158	610547	255572	185593	352763	575099	319742	328060	467376	166186	501890	278278	244072	319138	417827	294098	359980
AFVEFLNDEIK	C1QBP	A0A0D5BWD2;A0A286ZUP1	Complement component 1 Q subcomponent-binding protein, mitochondrial		2	0.000838926	1323.67	1039390	914205	757461	478146	904680	1232040	NA	735531	111893	1130400	898491	664149	551442	1029130	968399	NA	662593	114877
AFVEFLNDEIKEEK	C1QBP	A0A0D5BWD2;A0A286ZUP1	Complement component 1 Q subcomponent-binding protein, mitochondrial		+2;+3	0.000815328;0.000838926	1709.85	1831268	2147070	2668444	1543547	1545492	2696841	3523020	2292008	1585034	2059988	2149613	2135587	1863474	1856106	2143782	2569292	2083667	1797030
AFVGNQLPFIGFTYYR	ROCK2	M3TYT0	Rho-associated protein kinase 2		2	0.000838926	1891.96	535714	792068	781848	328308	558880	589378	714802	555809	509712	562856	679115	699266	411820	578703	526821	537121	527788	505464
AFVPFSGPK	PEPD	A0A5G2QW46;F1RNW4	Peptidase D		2	0.00110853	948.507	204073	47871.1	182384	NA	NA	177635	NA	84044.9	NA	215238	47409.4	154749	NA	NA	149213	NA	78329.6	NA
AFVPPLAEDLLAR	ARAP1	A0A5G2QQ18	ArfGAP with RhoGAP domain, ankyrin repeat and PH domain 1		2	8.76658e-05	1410.79	765233	748028	744437	913801	483068	1098190	941338	974587	499695	751366	661255	698796	1041620	513839	959070	751028	963756	523366
AFVRPSGTEDVVR	PGM3	F1RQM2	Phosphoacetylglucosamine mutase		+2;+3	0.000838926;0.00139492	1431.75	1939382	725909	1360900	1106790	980204	962971	1755800	1735100	1214600	2017124	689861	1107740	1200720	1184309	848224	1308640	1599470	1319110
AFVSMVYSEEGAEDR	SMC1A	A0A287B9V7	Structural maintenance of chromosomes protein		2	0.000815328	1688.74	1340330	1082800	1275520	1093180	1008980	1393670	1427610	1300110	986085	1359630	1002300	1049160	1245440	1150170	1208900	1161840	1245840	1144210
AFVVSGVDELEQR	VWF	Q28833	von Willebrand factor (Fragment)		2	0.000107843	1447.73	11852600	13194200	11703800	10108100	7238500	16603300	17722100	15034000	13037900	12631800	12901200	9675700	12445800	8561140	13303000	13649900	13927500	15082700
AFYAELYHIISSNLEK	PSME2	Q863Z0	Proteasome activator complex subunit 2		2	0.000126877	1896.96	512052	952161	1033440	382024	344706	978165	1010730	614909	747899	489383	825837	967744	473534	356966	819349	810711	598241	774224
AFYMEEGVPYCER	PDLIM7	A0A287BEH6	PDZ and LIM domain 7	Carbamidomethyl (C)	2	0.000838926	1592.66	1078680	NA	787801	NA	NA	734440	2311190	1006410	540198	1015740	NA	623073	NA	NA	584965	1695110	930162	671549
AFYNDVLGEYEEYITK	OAT	A0A287BBB4;F1SDP3	Ornithine--oxo-acid aminotransferase		2	0.000693001	1952.9	118142	394837	376676	104262	NA	250397	696895	336211	554382	121802	357537	344772	124849	NA	206302	533677	322036	570580
AFYVPAQYVK	ARHGAP12	A0A286ZJ58;A0A286ZLT7;A0A287A413;A0A287AJB0;A0A287AV22;A0A287AYI7;A0A287BJX3;F1RWC6	Rho GTPase activating protein 12		2	0.00110853	1184.62	241059	291879	NA	NA	201218	394477	317244	116798	NA	247513	284267	NA	NA	230924	322985	250083	112693	NA
AGAAAGGPGVSGVCVCK	IGFBP7	F1RVH7	Insulin like growth factor binding protein 7		2	4.7941e-06	1402.67	205229	165486	311309	212857	86634.7	158244	105986	72527.4	57382.6	208062	158571	241007	231776	106908	141673	79514.6	67204.1	62480
AGAAASESLFISNHAY	ALDOA	A0A286ZYX8	Fructose-bisphosphate aldolase		2	0.000838926	1607.76	8916170	7871490	9664390	7996050	7105640	12245900	12492000	10368500	7093060	8915540	8217870	7951830	8923600	8584550	10470000	9417490	9371600	8006240
AGAAFFNEVR	ABCB7	A0A286ZXE4;A0A5G2QA28;A0A5G2QUZ8;A0A5G2QZY2;F1RPJ8;K7GM11	ATP binding cassette subfamily B member 7		2	0.000838926	1080.54	411877	526061	743748	427022	396314	859024	926446	869265	642540	427248	521576	614852	482514	484378	716446	653482	828675	693800
AGACVVSQSTVVR	SELENOO	A0A5G2Q861;F1RXS0	Selenoprotein O	Carbamidomethyl (C)	2	0.000838926	1275.66	503070	622068	662276	536977	448085	597905	515993	696046	562178	550311	614514	519605	577028	582610	542785	378482	617826	587982
AGADLPEER	COMMD5	A0A287A8L0;A0A5G2RG86	COMM domain-containing protein 5		2	0.000838926	956.456	1248350	1138050	1355550	1648790	879874	1637380	2115180	1565260	1145970	1316790	1051000	1108160	1837730	1035730	1427500	1606370	1464400	1279890
AGADLSLLDR	NFKB1	A0A287AVR3	Nuclear factor NF-kappa-B p105 subunit		2	0.00134098	1029.55	376746	351810	516909	337309	403610	528529	661850	250369	407201	392922	343123	425805	391435	458518	432847	502747	237169	476258
AGAEEPFRPGQQAPAGSAPADPQAQK	EVPL	F1RW07	Envoplakin		3	0.000751001	2575.24	743056	836454	739226	1585150	463072	827849	1917860	1234880	1537060	809718	809029	587937	1773980	574783	731963	1448970	1129500	1705830
AGAESILTNR	VAV1	A0A286ZQX2;F1SCN0	Proto-oncogene vav		2	0.000838926	1030.54	1523530	1725290	2136970	1392010	1554340	2869410	2164240	2082730	1403670	1592810	1663280	1742320	1499680	1808420	2454940	1645480	1918570	1625370
AGAGGEGPGDQPPGAER	PRX	A0A287AUV6	Periaxin		2	7.65331e-06	1521.68	6706680	8077420	8160450	4951070	8659420	9540160	NA	9091000	4548460	6736730	6658270	6199400	5620760	9117620	6612520	NA	8042330	5740230
AGAGLSSLCLVLSTR	DDAH2	A0A287A5S7	Dimethylargininase	Carbamidomethyl (C)	2	2.99175e-05	1446.79	43517.1	66275.4	185483	NA	NA	210662	220404	120452	203912	46949.6	64552.2	171794	NA	NA	173485	164963	107665	221627
AGAGLSSLCLVLSTRPHS	DDAH2	A0A287A5S7	Dimethylargininase	Carbamidomethyl (C)	+2;+3	0.000301144;0.000838926	1767.93	4036309	5157928	5092735	3447560	2596846	5633625	5810620	4.25985e+06	4540954	4322985	5095471	4144468	4188190	3114592	4145131	4129450	3.82829e+06	5095682
AGAGSATLSMAYAGAR	MDH2	P00346	Malate dehydrogenase, mitochondrial		2	0.000237473	1453.7	9521080	10268400	12679100	8312680	7431090	13060800	20030600	13420700	7869730	9665580	9577500	10522300	9548210	8480670	10613300	14513300	13201100	9496180
AGAIAPCEVTVPAQNTGLGPEK	RPLP0	Q29214	60S acidic ribosomal protein P0	Carbamidomethyl (C)	3	6.49935e-05	2122.07	1454110	1883440	1606360	1219960	1811780	1796210	2091350	1853240	1624120	1532040	1869260	1362880	1373900	2172720	1504490	1498750	1766340	1756650
AGAKPDQIGIITPYEGQR	UPF1	A0A286ZYJ8	UPF1 RNA helicase and ATPase		3	0.000838926	1913	42319.7	29167.1	NA	NA	NA	5748.74	436980	415703	NA	45480.8	28656	NA	NA	NA	5099.26	297770	354954	NA
AGALEGVQGTPLEGEEGGALK	NES	I3LNY6	Nestin		2	0.000116303	1982	598633	1034660	790733	222443	191979	768521	NA	424717	NA	617318	986354	683874	242208	221210	619026	NA	411492	NA
AGALQCSPSDAYTK	TLN1	A0A287AC34;A0A287BAK1	Talin 1	Carbamidomethyl (C)	2	0.00010019	1410.64	12661800	13319200	14128900	10035700	8755430	15384600	19238400	12940000	10478400	13648800	13087600	11778300	11061600	11197700	13283400	14534400	12005600	11815100
AGALQCSPSDAYTKK	TLN1	A0A287AC34;A0A287BAK1	Talin 1	Carbamidomethyl (C)	+2;+3	0.00110853;0.000110437	1538.74	319616	464811	566742	411333	317543	646942	1.00394e+06	483682	447423	331904	434071	445908	461093	397227	553726	747370	452516	499887
AGALQVCPTDSYTK	TLN2	A0A287B272	Uncharacterized protein	Carbamidomethyl (C)	2	2.08726e-06	1452.69	512139	660896	708174	469177	110929	597547	674126	707273	556703	565983	662045	562641	531792	142846	520351	481874	656374	604466
AGAPGSLQPEVVLSSPLSHR	VWF	Q28833	von Willebrand factor (Fragment)		+2;+3	0.000537394;7.30568e-05	2001.06	3493776	2857526	3215913	2.98376e+06	1667340	4773700	5481028	4044589	2201629	3544665	2751252	2.6763e+06	3283312	1903010	4099527	4445190	3755849	2.55175e+06
AGAQPLPPGPSLEEK	SYNRG	A0A287BT41	Synergin gamma		2	0.00344117	1489.78	85527	123710	119377	NA	NA	95333.9	NA	NA	NA	86983.9	117793	99421.3	NA	NA	83342.5	NA	NA	NA
AGASAPDLLR	NFKB2	F1S861;K7GMC4	Nuclear factor NF-kappa-B p100 subunit isoform X1		2	0.000838926	969.524	221038	411122	520024	226382	170787	160126	497654	518205	292199	242372	393027	419912	261995	207054	144304	355730	486234	323760
AGASFQSFAK	DNASE2	O62855	Deoxyribonuclease-2-alpha		2	0.000838926	1012.5	2700110	3382370	3624480	3249040	2040570	3168290	4211190	2190300	1634510	2946730	3388260	2887300	3684070	2633170	2890890	3004490	2016050	1775960
AGASLWSGLR	ITGA5	A0A5G2QK84;A0A5G2QKI7;F1SR53	Integrin subunit alpha 5		2	0.000838926	1016.54	1624520	2210610	2152780	1935780	1673920	2298620	4595970	2223470	1569470	1611120	2127520	1745770	2188610	1803640	1854790	3654570	2087490	1960900
AGATLDLLVENMGR	GLB1	I3LGI9	Beta-galactosidase		2	6.95755e-06	1458.75	213182	NA	497539	246090	278754	676545	949368	384317	620854	223785	NA	453939	272636	306112	553817	750826	349653	702156
AGATSEGVLANFFNSLLSK	DYNC1LI1	A0A287AIW3	Dynein light intermediate chain		2	0.000301144	1924.99	88600.5	164865	148775	59629.8	26742.5	150207	194972	155203	160341	115720	126099	130856	95137.8	32766.5	137383	125481	151657	110320
AGATSVVNSSGGTQAK	RPA1	A0A480KQ60;A0A5G2QHD4;A0A5G2QMX3;F1RHH4	Replication protein A subunit		2	3.33963e-05	1433.71	215747	NA	229667	409601	NA	1057460	914690	NA	733386	216714	NA	173868	461515	NA	726477	779980	NA	925546
AGAVLQEASYK	CORO2A	A0A287BHI9;F1SSG3	Coronin		2	0.000838926	1135.59	100381	382864	279545	NA	136320	319206	205729	380420	94010.7	100482	356297	221167	NA	170130	284322	152940	348714	101452
AGCECLNESDEHGFDNCLR	TXNL1	A0A287AVP4;A0A287BP50	Thioredoxin like 1		3	5.21818e-05	2110.81	255844	255459	306251	206136	183608	337396	172199	186923	293285	264017	243363	245626	233376	219515	286787	130855	176140	315571
AGCIIPMQGPGLTTTESR	GAA	F1RZ82;I3LQL8	Glucosidase alpha, acid	Carbamidomethyl (C)	2	0.000301144	1830.9	1071840	1235830	1066000	460469	928984	1556500	990364	975121	432974	1087920	1190770	863559	523448	1007090	1259670	751341	926423	549695
AGCQVIAPSDMMDGR	ALAD	A0A287BGW4	Delta-aminolevulinic acid dehydratase	Carbamidomethyl (C)	2	9.55205e-05	1549.67	1302420	1406330	1687670	1307870	2026350	1826480	1505660	1273830	1531320	1358250	1328020	1451410	1576310	2321110	1432440	1158440	1191970	1645890
AGCVTICQMPNEK	WFDC2	Q8MI69	WAP four-disulfide core domain protein 2		2	0.000838926	1392.62	179368	17256.4	389543	55921.1	147928	518229	87315.1	102253	115189	187524	16618.1	322099	59908.5	177325	442510	65985.6	98046.2	133801
AGDAFGDTSFLNSK	CDC42EP4	F1RV35	CDC42 effector protein 4		2	0.000237473	1428.65	742087	727197	571508	580563	557769	586747	660866	463787	491071	773147	741572	458339	657430	681341	501490	507391	403293	550194
AGDARPGPAEESASGPSEDPNVNFLK	SQSTM1	A0A286ZYR0	Sequestosome 1		3	7.09379e-05	2611.21	282784	232491	464166	212032	214502	614235	495218	274371	285512	287580	220957	383424	238928	259958	489574	372230	243980	330967
AGDFGAAFVER	OPLAH	A0A5G2QF41;F1RSN3	5-oxoprolinase, ATP-hydrolysing		2	0.00121238	1138.54	93829.2	306806	427527	109179	116858	NA	82062	NA	120809	97455.1	291134	361356	128177	130723	NA	63298.9	NA	141000
AGDGDGWVSLAELR	RCN3	I3LMU6	Reticulocalbin 3		2	5.21818e-05	1444.69	953505	1281810	1277970	1357920	1037310	1090750	1396750	1034630	982859	1028910	1233450	1165390	1528660	1127810	898172	1070270	916301	1083250
AGDLANELVR	TNS3	A0A287ANH5;A0A287B7H7;F1ST78	Tensin 3		2	0.000838926	1056.56	2362520	2653640	3209610	1304510	2000420	2826420	3260230	2693470	1714090	2376720	2503730	2549100	1499400	2272530	2287920	2345670	2644910	2088800
AGDLLEDSPK	HDGF	A0A5G2QHZ3	Heparin binding growth factor		2	0.000838926	1043.51	1604050	2419990	2708470	1835120	1857400	2773720	2838820	2701620	2013040	1646530	2299420	2203310	2080430	2166680	2321700	2267720	2511230	2291020
AGDLSAELPSAELDVK	AHNAK2	A0A286ZXM0;A0A287AE45;A0A287BNG8;A0A5G2R7I7	PDZ domain-containing protein		2	0.00113853	1613.81	515809	1871580	NA	827226	558298	601372	2044080	712411	1063350	537853	1667420	NA	998360	641593	478229	1599020	679312	1260800
AGDLVFAK	HDGFL3	A0A287AUY5	PWWP domain-containing protein		2	0.000838926	819.449	4211070	3993820	4704880	4568310	3506840	3835470	5486140	4638720	4512040	4281920	3876330	3773650	5245600	4257900	3270730	4195990	4335610	4694820
AGDMICPECGLVVGDR	GTF2B	A0A287AL22;A0A5G2Q785;A0A5G2QKQ9	General transcription factor TFIIB		2	0.00162969	1633.73	257998	138877	NA	NA	147245	233497	NA	45407.7	NA	249590	144222	NA	NA	160317	192589	NA	41242.1	NA
AGDNIPEEEPIAQTPTAAPDQESKK	TMX2	A0A5G2QEH9;A0A5G2R1W6;F1SJY2	Thioredoxin domain-containing protein 14		3	0.000237473	2635.26	26747.6	123584	212532	NA	NA	182953	107990	365903	NA	27584.9	118007	173973	NA	NA	149536	86111.8	339809	NA
AGDPDDNDLVEPEAK	DUS3L	A0A288CFU9;F1SBU5	tRNA-dihydrouridine(47) synthase [NAD(P)(+)]		2	0.00139492	1583.7	219691	236049	289829	NA	149176	NA	329601	149525	NA	224168	223207	235983	NA	178408	NA	249244	142170	NA
AGDPLDLVALAEQVQK	C6H1orf50	A0A287ATM6;I3LLQ7	Chromosome 6 C1orf50 homolog		2	1.4047e-06	1665.89	160757	136792	131934	159087	108039	86114.7	164602	NA	NA	167163	117973	122299	194902	111539	71387.9	130946	NA	NA
AGDREDITEPAICALR	CTNNB1	A0A286ZK38;F6QAP1	Catenin beta 1	Carbamidomethyl (C)	+2;+3	0.00110853;0.000838926	1728.85	1239510	1577440	1877605	1.55779e+06	1.17368e+06	1284990	2297540	1641310	1.62456e+06	1322960	1469310	1.43108e+06	1.8228e+06	1.40984e+06	1117220	1701730	1479710	1869736
AGDTLWLR	FERMT3	A0A287BS42	Fermitin family member 3		2	0.000838926	930.492	3520780	3055220	3793200	2516340	1778840	4892580	5494830	4181180	3621110	3699440	2857210	3247220	2832180	1934790	4055710	4404310	4069970	4249980
AGDTVIPLYIPQCGECK	ADH5	A0A287AZV4;A0A5G2QES7;F1S0C1	S-(hydroxymethyl)glutathione dehydrogenase		2	7.89862e-05	1805.87	3168620	3502350	4260600	3311560	3200820	4520460	4023650	3424380	2271060	3335320	3446970	3685340	4006290	3743050	3507990	2921160	3220140	2557430
AGDVITVLEQHPDGR	CASKIN2	A0A287BC09	CASK interacting protein 2		+2;+3	5.05695e-05;0.000838926	1605.81	1054005	1165842	1596593	1546820	1200982	818638	1729757	1233272	1537170	1087702	1149502	1310079	1769126	1461656	676970	1296324	1171222	1714536
AGEEAVFAQYESFQVDSAAEHYR	TNXB	K7GRK7	Uncharacterized protein		3	2.10706e-05	2603.16	65383.7	17933.8	NA	177693	50456.6	NA	162291	137701	147484	69891.7	16879.9	NA	207355	57296.2	NA	123161	125003	164402
AGEGLKPSPAQLELR	PDXK	O46560	Pyridoxal kinase		+2;+3	0.000301144;0.000838926	1564.86	3578969	4024993	3321060	3846567	3283360	3076450	4767420	4473541	3815804	3776496	3853218	2725330	4378975	3929920	2562430	3654935	4242787	4118962
AGEIITVLDDSDPNWWK	STAM	A0A5G2RE13;F1RWA6;I3LAD5	Signal transducing adaptor molecule		2	0.000976778	1957.94	260444	411588	322956	205331	236828	198903	300169	257616	377326	262984	359038	306363	248249	234978	160170	233083	251264	395009
AGEIVLIHGASGGVGIAACQIAR	CRYZ	Q0MVN8	Quinone oxidoreductase	Carbamidomethyl (C)	3	0.000838926	2162.16	654271	1431520	1132860	1693890	1292600	2011290	2002470	1588680	1166890	681256	1459820	908857	1885100	1578970	1719770	1517820	1389320	1317670
AGELTEDEVER	RPS18	P62272	40S ribosomal protein S18		2	0.000838926	1246.57	764032	850763	1585130	601391	596748	880975	1452440	1041060	637396	856553	835385	1209550	657285	793228	805406	1055070	944053	684620
AGELVYTDSEAR	PLEC	A0A287BNK7	Plectin		2	0.000838926	1309.61	14452000	15262000	14355400	11462100	11055000	13330200	18911700	12623000	12303500	15074500	14683800	11720700	12936800	13417300	11098800	14527200	11791100	13835100
AGEPTVSLSELR	TSTD1	A0A5G2QBU0	Thiosulfate sulfurtransferase like domain containing 1		2	0.000838926	1257.66	285752	NA	NA	129244	273211	NA	807410	612391	NA	292362	NA	NA	144884	321093	NA	634538	565806	NA
AGEQDASIHLK	NCAM1	A0A287AU28	Uncharacterized protein		2	0.000110437	1167.59	133664	NA	107123	NA	44348.9	34359.5	29947.8	71098.8	NA	134858	NA	88801.8	NA	54011.1	29371.3	23167.1	65743.7	NA
AGEQLAPFLPQLVPR	ECPAS	A0A287ARA7;F1SNC6	Ecm29 proteasome adaptor and scaffold		2	0.000838926	1634.91	486455	422433	447241	318207	477586	699877	463413	498103	177504	473440	370766	435048	391634	528328	559642	349192	481888	166668
AGESVELFGK	MYLK	P79280	Myosin light chain kinase, smooth muscle (Fragment)		2	0.000838926	1035.52	3244640	3914600	5048270	3560520	2681530	2841800	6767800	3931570	3165970	3481840	3647970	3944530	4162800	3221050	2460670	5035400	3544470	3692340
AGETMEPALR	ZNF512B	A0A287AE05;A0A287AKG2;A0A287B8Z0;A0A287BGP2;A0A287BT57	Uridine-cytidine kinase		2	0.000838926	1073.52	301960	326141	259423	226094	187217	416691	540226	287496	256564	316067	319776	208465	251555	226640	365030	423651	269078	284397
AGETVHLQCLAHGTPPLTFQWSR	HSPG2	F1SU03	Heparan sulfate proteoglycan 2	Carbamidomethyl (C)	+3;+4	0.000838926;0.00110853	2548.26	1236070	1341475	1732633	739720	908949	1402200	1529520	1214076	1009410	1323540	1351947	1422427	859732	1053390	1091990	1092000	1102481	1082640
AGEVINQPMMMAAR	VCL	P26234	Vinculin		2	0.000838926	1517.72	17964300	19507100	24818200	17481600	13494700	19824300	27823600	17218100	14111500	19493000	18939400	20557600	19839900	16103600	16367200	20854300	16377600	16156400
AGFFGDATK	HSPG2	F1SU03	Heparan sulfate proteoglycan 2		2	0.000838926	912.434	10633000	10164900	10571700	5747620	8469840	10165100	9672400	9915210	8210410	10640900	9508410	8785990	6738210	9706810	8603350	6868270	9317870	9513590
AGFIQDTSLILYEEVKPNLTER	USP7	F1RKZ6	Ubiquitin carboxyl-terminal hydrolase 7		3	0.000838926	2535.32	335740	545679	419127	260550	NA	616810	636866	444286	539919	328281	502153	403776	317947	NA	502990	481959	427145	541269
AGFLAFTQLPK	DNAJC13	A0A286ZQV5;A0A287AXH6;A0A5G2QLH8;F1SPE9	DnaJ homolog subfamily C member 13 isoform 1		2	0.000838926	1191.67	193361	241958	268466	141975	76951.3	NA	254542	NA	NA	211462	234456	241717	161251	84176.8	NA	193246	NA	NA
AGFLYTGEGDTVR	XIAP	A0A287A6L6	RING-type domain-containing protein		2	0.000838926	1384.66	643160	236760	521748	384771	393103	450256	430371	455566	347163	679133	228685	444851	424222	455206	374670	336732	420167	399200
AGFSGDDCSLR	TNXB	K7GRK7	Uncharacterized protein	Carbamidomethyl (C)	2	0.00110853	1126.47	78042.3	176784	NA	291295	NA	186163	239154	NA	440153	83777.5	175415	NA	321610	NA	159478	173847	NA	482747
AGFWEEFESLQK	PTPN6	A0A286ZXH2;A0A480TLF2;A0A5G2RJ70;I3LKA3	Tyrosine-protein phosphatase non-receptor type		2	1.80897e-05	1469.68	810976	829937	800375	557981	746495	966164	942631	869581	710041	854646	722262	750922	659584	826350	777912	730518	853649	775800
AGGAAVVITEPEHTK	RCC2	F1SUQ8	Regulator of chromosome condensation 2		+2;+3	1.39151e-06;0.000815328	1478.77	1681771	1842527	2245972	1802026	1499784	2074281	2296315	1782309	1627899	1783371	1745821	1819757	2010421	1845542	1834190	1785822	1661597	1833890
AGGADAVQTVTGGLR	EHD4	I3LDA5	EH domain containing 4		2	6.44617e-05	1371.71	2947460	2800750	2537450	2801670	2245400	2834280	3430370	2557160	2260750	3163650	2745250	2086430	3025000	2823390	2517270	2374620	2183470	2407380
AGGAGVPAFYTSTGYGTLVQEGGSPIK	OXCT1	Q29551	Succinyl-CoA:3-ketoacid coenzyme A transferase 1, mitochondrial		3	0.000693001	2584.28	22845.2	33503.1	105363	28311.2	NA	NA	NA	58580.3	NA	25232.6	33176.8	93282	33907.9	NA	NA	NA	54313.8	NA
AGGAPGPPDAHPEAEPGELER	MPRIP	A0A287B1F6;A0A287BJB6	Myosin phosphatase Rho interacting protein		3	2.06813e-05	2052.95	2469710	3156370	3028690	2265240	2313510	2629200	3482180	2636160	2372170	2576530	2966080	2463390	2524480	2791710	2349880	2568270	2448550	2580230
AGGDATDSSQTALDNK	CLASP2	A0A287AEM4;A0A287BBG3;I3LQF9	Cytoplasmic linker associated protein 2		2	6.81282e-09	1549.69	273830	371257	398135	299095	304764	386000	402613	400133	215522	285215	341565	307159	337547	357007	323292	295743	365361	264291
AGGDPGVAPGSTGGSLLYGR	KLF4	A0A5G2RA65;K7GM20;Q52JJ4	Krueppel-like factor 4 isoform 2		2	0.00132524	1787.88	154435	197925	NA	89565.8	129276	248146	151796	158725	119476	164207	193001	NA	107904	150790	194026	118565	147928	127108
AGGEAEEESDLDVSPGSPR	CDC37L1	A0A287BRV6;A0A5G2QG15;F1SK44	Cell division cycle 37 like 1		2	0.00127851	1900.83	23313.2	NA	73873.9	10946.5	NA	NA	21767.6	NA	NA	23996.4	NA	61412	12294.3	NA	NA	16795.3	NA	NA
AGGEAGVTLGQPHLSR	EIF2S3	I3LUM9	Protein-synthesizing GTPase		3	0.000838926	1548.8	109591	334461	338622	70727.6	175656	393216	419652	350053	149999	110850	330915	280029	81025.3	212200	336473	304233	314693	169562
AGGEFLLR	RENBP	P17560	N-acylglucosamine 2-epimerase		2	0.0013294	861.471	1761050	1647950	1860110	1655300	1608230	1914400	2057760	2037510	1577930	1752650	1547380	1550650	1894280	1864790	1649200	1550800	1943060	1821780
AGGFVVGYTPTGNPIFR	XPO5	F1RRJ4	Exportin 5		2	5.40813e-05	1751.9	644545	NA	986441	774991	674120	1059990	875491	950972	619279	720779	NA	848953	926152	777092	845182	653103	871880	700136
AGGGAAEQEELHYIPIR	NEK9	A0A5G2QV66;A0A5G2RB30;F1S2Q4	NIMA related kinase 9		3	0.000838926	1809.9	156524	245291	273415	182289	150927	NA	370479	307860	203187	156203	233132	228603	205042	179589	NA	273412	295705	237479
AGGGGAGVGGDAALTWVNNAAK	TOP2B	F1RS45	DNA topoisomerase 2		2	0.00137956	1912.94	87233	102826	NA	NA	98197.4	128174	101732	114807	56878.4	89921.3	95787.4	NA	NA	116464	99319.9	80400.8	109686	66284.7
AGGGGGSTTDFLEEWK	PAWR	A0A287ARB3	Pro-apoptotic WT1 regulator		2	0.000301144	1610.72	207226	660579	428585	432409	483427	557359	998680	431273	252828	228747	645608	383345	501806	540153	440273	737922	399614	286308
AGGIETIANEYSDR	HSPA4	A0A287B6J6	Heat shock 70 kDa protein 4		2	9.97744e-06	1494.7	1764580	1614890	2487220	1633920	1732580	2988600	2871960	2266290	1982050	1914740	1567470	2167420	1831740	2066050	2490400	2159170	2140940	2293350
AGGILAYELLPALDK	NAGLU	A0A5G2QHV1	N-acetyl-alpha-glucosaminidase		2	6.95755e-06	1542.87	347397	356301	612177	469703	457813	388010	343641	478164	206605	342148	307702	573259	572228	469980	323878	270983	468272	219002
AGGPATPLSPTR	LMNB2	A0A287ADV8	Lamin B2		2	0.000838926	1123.6	14934100	17198800	18277500	14416400	NA	15675900	19186500	16627300	12533600	15437400	16665900	14364700	15761400	NA	12941700	14727100	15029300	13970600
AGGPTTPLSPTR	LMNB1	F1RKM0	Lamin B1		2	0.000838926	1153.61	18479600	20932600	23235800	9860760	16595900	22175500	27063700	21626800	17492000	19606100	19660000	18296400	10815700	19863800	19299100	20990900	19737700	19510400
AGGQTEINSLR	PSTPIP1	F1SJ92;K7GM54	Proline-serine-threonine phosphatase interacting protein 1		2	0.000838926	1144.58	474594	440269	622168	402309	232422	774588	933754	451939	413828	506296	408993	521755	440382	285865	696409	685834	409481	461491
AGGSASAMLQPLLDNQVGFK	PSMB1	A0A287BPP9	Proteasome subunit beta		+2;+3	0.000301144;0.000838926	2003.01	2298494	2248253	2639552	2431557	2445764	2930537	2707790	2637605	2078095	2424219	2107155	2299733	2625869	2728253	2326269	1880961	2439679	2448634
AGGSFDLLR	SYNGR2	A0A287ACY5	Synaptogyrin		2	0.000838926	934.487	2966260	2616970	3334400	1822320	NA	2979730	3344340	1969090	2620010	3072580	2534880	2893530	2055080	NA	2358910	2598270	1898180	2950230
AGGTESIVAAMTR	ARMC6	A0A286ZLT4;A0A287BSI6;A0A5G2QAZ9;A0A5G2R2D5;F1S7D6	Uncharacterized protein		2	0.000838926	1262.63	248574	240809	285099	84389.5	156855	276018	258894	168632	108873	253446	226942	249066	97432.3	170401	226720	205598	166179	129135
AGGVFTPGAAFCR	SCCPDH	A0A5G2QMU5;F1S8P1	Uncharacterized protein	Carbamidomethyl (C)	2	0.000485861	1252.6	1350130	1278350	940685	1042730	1652920	NA	1644600	1473660	1339150	1378610	1242690	816894	1162130	1865820	NA	1294720	1413190	1454410
AGHGFLLVFAINDR	RRAS	F1RHW4	RAS related		3	0.000838926	1528.82	155056	758923	575960	260940	113561	701640	809265	628827	844149	167921	740338	533887	292524	123481	582621	613405	561926	928606
AGHMVPSDQGDMALK	SCPEP1	F1RSC3	Carboxypeptidase		+2;+3	1.32194e-05;0.000838926	1555.71	3553680	3941760	5853110	3964390	3242020	7510670	6505290	5469140	3510140	3667980	3765090	4496650	4335850	4001920	6810620	4852120	5007150	3815740
AGHYAASVIIR	ADK	A0A286ZZS1;A0A287ASQ2;A0A5G2QS82;A0A5G2R0F5;A0A5G2RCX2	Adenosine kinase		2	0.000838926	1156.64	449542	679968	581218	NA	820747	882487	466927	828724	1053660	488111	647030	482984	NA	1038940	764356	352759	768685	1181140
AGIAEAVSPENHEVPSEPDEHPQDK	MINDY1	F1SS98	Ubiquitin carboxyl-terminal hydrolase		+3;+4	9.83292e-06;0.000301144	2681.22	952406	620385	1070986	693581	896547	1037057	1308925	825415	937178	970599	597669	873355	798761	1086919	877241	942218	763626	1059117
AGIAHLYGIAGSTNVTGDQVK	FBP1	P00636	Fructose-1,6-bisphosphatase 1		3	0.00110853	2071.07	257598	345896	274998	119255	NA	477388	407859	NA	NA	270186	337739	226062	140233	NA	392401	288810	NA	NA
AGIDGESIGNCPFSQR	CLIC5	A0A286ZIU2;A0A287BH49;A0A5G2Q7W2;A0A5G2QKB6	Chloride intracellular channel protein	Carbamidomethyl (C)	2	0.00113853	1649.75	4936360	7253740	8517410	6243200	7509510	8839440	9855340	8714480	6620530	5190100	7128520	7287850	7138000	8909800	7320590	7032970	8211670	7159420
AGIEGPLLSSEVER	SON	A0A287BK71	SON DNA and RNA binding protein		2	9.60806e-05	1455.76	793057	815591	1023850	NA	389124	916989	1088110	915354	489017	847391	776336	884681	NA	454616	757411	863623	898741	542375
AGIILQAESR	APPL2	F6Q7B0	Adaptor protein, phosphotyrosine interacting with PH domain and leucine zipper 2		2	0.000838926	1056.59	1344130	1327310	2314090	1540200	1221470	1547050	1630700	1547960	1144080	1405870	1278460	1945210	1732190	1452640	1404630	1217060	1460870	1256020
AGIISTVEVLK	NPEPPS	A0A5G2QES1;A0A5G2R745;A0A5G2RND7;F1RWJ6	Aminopeptidase		2	0.000838926	1128.68	2479460	2833360	3649010	2518010	2386310	3293840	3823350	3230650	2645120	2489510	2822410	2842450	3094650	2830880	2567610	2821450	3077360	3140960
AGINQNMDSITEELQAK	MACF1	A0A287AEG1;A0A287BDC2	Microtubule actin crosslinking factor 1		2	0.000537394	1860.89	783289	1104170	941840	717012	860822	986364	1226230	1014210	834864	805473	1023000	805732	872104	967608	796789	896772	973866	969518
AGIPVTDENGNR	SFXN1	A5A761	Sideroflexin-1		2	0.000301144	1241.6	1076690	1203720	1324420	735030	908251	1296450	1213690	1379030	841550	1163980	1173520	1068010	823612	1131780	1125340	931499	1299100	940292
AGIPVYAWK	AHCY	Q710C4	Adenosylhomocysteinase		2	0.00132524	1003.55	5712130	5292510	6222610	5106680	5071610	5475940	6294600	5984970	4268070	5803200	5202290	5202670	5581210	5604880	4515560	5105480	5553370	4947430
AGIQQVYTR	CUL1	A0A286ZMM6;A0A480K353	Cullin 1		2	0.000838926	1034.55	496571	NA	NA	NA	327637	864393	445264	593738	340065	539291	NA	NA	NA	419029	747181	336680	550095	383460
AGISEAQLTDAETSK	WAS	A0A286ZTG3;A0A287AK72	WASP actin nucleation promoting factor		2	1.32194e-05	1519.74	1181000	1112910	1502070	657626	971625	1681200	1368360	1294820	828653	1211560	1101270	1206940	745545	1149370	1433660	1075050	1240630	876345
AGISFIIK	GTF2I	A0A287B4N0;A0A5G2R1H2;A0A5K1VLI8;F1RJL2;I3LSG1	General transcription factor IIi		2	0.000838926	847.517	310491	301380	417458	227480	201161	397772	458430	239535	274612	309228	300906	328541	278141	227229	309254	344358	227598	324670
AGIVNAWTASNYDR	MFGE8	P79385	Lactadherin		2	2.36557e-05	1536.73	297612	518257	724765	134281	256179	520546	317291	228208	37471	313022	489416	630237	143714	301291	430305	248149	222807	41318.2
AGKLDPHLVLDQLR	MYH10	F1SSA6	Myosin motor domain-containing protein		+2;+3	0.00261246;0.000838926	1573.89	686753	NA	718013	725125	620431	1425773	1478123	685905	721679	708148	NA	599186	860326	714698	1127633	1.15746e+06	669099	822505
AGKPVICATQMLESMIK	PKM	A0A287B7L9	Multifunctional fusion protein	Carbamidomethyl (C)	+2;+3	0.000838926;0.000693001	1818.94	3653952	3946330	5956620	727125	3593596	5747500	6514020	5014654	4319005	3908646	3705050	5254906	766021	3846210	4802250	4650824	4713221	4989842
AGKPYCQPCFLK	TGFB1I1	A0A287A5A2;A0A287B6W1	Transforming growth factor beta-1-induced transcript 1 protein		+2;+3	0.000838926;0.000751001	1353.66	779324	1286681	1346685	1212800	598895	416318	2618800	950558	615356	812524	1226319	1093814	1313707	716750	362518	2099033	877234	687795
AGLAASIAGSSIINK	DGKH	A0A287A664;A0A287AAL4;A0A287ACW4;A0A287AUC5;A0A5G2QE52;F1RJ94	Diacylglycerol kinase		2	0.00110853	1371.77	74699.8	NA	42022.4	NA	NA	89219.3	165760	71765.1	NA	76676.3	NA	36519.2	NA	NA	73057.5	128302	69899.8	NA
AGLALPLPEGVLLAPPPR	TCIRG1	A0A5K1VS82;F1RVP8	V-type proton ATPase subunit a		+2;+3	0.000838926;0.00404129	1780.06	804110	NA	501890	645762	630063	1595112	1154536	998604	373556	771913	NA	471330	809064	644276	1335785	927369	974249	351704
AGLAPLEVR	FLNB	A0A286ZPG4;A0A287BLE0	Filamin B		2	0.000838926	924.539	12798700	12838000	15519000	9258990	8334540	11657400	11470000	10892900	7852750	12577200	11789600	12930000	10557000	9465600	9436360	8179870	10749800	9434420
AGLAVQLAAAER	CROCC	A0A287AL32;F1SUS1	Ciliary rootlet coiled-coil, rootletin		2	0.00260917	1168.66	119554	105163	NA	NA	NA	NA	NA	NA	62932.7	121672	98527.1	NA	NA	NA	NA	NA	NA	72618.5
AGLDWPEAAEGPPSR	PKP3	A0A5G2QZ45;I3LFN8	Plakophilin 3		2	0.000838926	1551.73	562106	NA	1086580	NA	NA	581185	489735	495626	575960	569822	NA	893746	NA	NA	503192	393455	460373	665056
AGLEVFVVVVGR	COL6A1	A0A5G2Q7R0;A0A5G2QW87	Uncharacterized protein		2	0.000237473	1243.73	1238660	4834800	2412430	1836350	902022	4299140	6409800	4641900	6522190	1286290	4582090	2209330	2197190	975928	3588270	4657390	4432520	7906210
AGLGDVGLALLR	IBA57	A0A5G2QMR2;F1S5S1	Iron-sulfur cluster assembly factor IBA57		2	0.00110853	1153.68	730942	NA	NA	478815	535769	875888	868047	NA	NA	737498	NA	NA	573576	588840	717427	605301	NA	NA
AGLGGAGDMTLSMTGR	CCDC9	A0A287ABU0	Coiled-coil domain containing 9		2	0.00110853	1493.7	81080	NA	NA	49490.3	NA	36632.2	82838.9	26762.5	29795.1	84321.7	NA	NA	53988.9	NA	30768.8	65672.8	25220.5	34254
AGLGQLCMDSPAR	JCAD	A0A287BCR9;A0A5K1UUY7;F1RWE1	Junctional cadherin 5 associated	Carbamidomethyl (C)	2	0.000119793	1317.62	177636	303994	294635	89671.5	65203.3	NA	215578	243681	NA	189597	283921	230763	105782	75285.3	NA	163386	220552	NA
AGLGSGLSLSGIIHPELSR	ACADVL	F1ST43	Acyl-CoA dehydrogenase very long chain		+2;+3	0.001812;0.000838926	1863.02	352806	672126	849045	603599	400494	798006	897292	839992	675670	377967	655323	722086	717582	487128	650236	655982	790827	751542
AGLIDWNMFVK	PPL	F1RK90	Periplakin		2	0.000751001	1292.66	925276	986130	738359	728377	812391	718427	1104340	1095950	770423	956723	867914	671381	899850	814752	601445	866699	1073080	854669
AGLLALEFYTPEATSWR	DPP3	F1RU52;I3LGH6	Dipeptidyl peptidase 3		2	0.000301144	1923.97	73889.5	261964	210748	38713.5	69502.1	176238	211427	82943	141668	77633.1	226845	191294	48561.2	72546.5	157326	159512	79912.5	141137
AGLLLLSSPNR	ITIH4	P79263	Inter-alpha-trypsin inhibitor heavy chain H4		2	0.000838926	1139.67	3966240	3074740	3705360	7317900	9610210	39811800	5282410	5695560	7373930	3988100	3061100	2904950	8965820	11442400	31034000	3952120	5396250	8785080
AGLNCSTETMPIK	EIF2S1	A0A287A096	Eukaryotic translation initiation factor 2 subunit 1	Carbamidomethyl (C)	2	0.000301144	1363.65	344297	343376	999247	649295	751716	960480	638343	580389	1034450	360065	330657	830159	727959	902087	868444	474494	533421	1089420
AGLNEFIQNLVR	LOC100521447	A0A286ZT89;A0A287BNQ8;F1RTZ8	Uncharacterized protein		2	0.00110853	1372.75	17900.7	35967.2	11033.6	NA	69868.1	77025.5	NA	40475.9	33649.9	17283	31065.5	10314.6	NA	70980.7	64519.5	NA	39785.6	33517.3
AGLPYEGK	BCL2L13	A0A5G2RKB0	BCL2 like 13		2	0.00372043	833.428	347844	NA	162206	NA	NA	328843	335274	NA	NA	364184	NA	133018	NA	NA	285188	243877	NA	NA
AGLQAFFR	CP	F1SKB1;K7GKN3;K7GMZ8	Uncharacterized protein		2	0.000838926	908.487	8953890	8905250	10865200	19645900	17336400	19251400	10556700	13120400	16781600	9168640	8329950	9492590	23467300	19505900	14481000	8186810	12628800	19682800
AGLQAQEQELCR	CDC42BPG	F1RQR3	Non-specific serine/threonine protein kinase	Carbamidomethyl (C)	2	0.000838926	1344.65	503718	490122	511431	466765	NA	302925	722486	355119	606101	524836	474438	419680	522630	NA	245651	547214	333008	685608
AGLQEAGLAPVPMIIFAK	UROD	F1S365	Uroporphyrinogen decarboxylase		2	5.13096e-05	1825.02	669100	504160	714450	523074	674783	557761	664918	541358	417592	692173	442384	648499	635731	671634	466941	522739	527632	426474
AGLQEGDQVLAVNDVDFQDIEHSK	PDZD11	Q6QA76	PDZ domain-containing protein 11		3	0.000301144	2626.25	245586	200726	191645	174066	154972	270406	337184	240550	191876	260730	192708	161823	205976	181976	214390	239950	221187	216462
AGLQSLEASGR	TOM1	A0A287AII2;A0A287AZ22	Target of myb1 membrane trafficking protein		2	0.000838926	1087.56	3365520	2131010	3394110	2843160	2565440	2099670	3830770	3155540	2709610	3517910	2055840	2726880	3168720	3085480	1825260	2940670	2882800	3064470
AGLSSGFVGCVR	HSPG2	F1SU03	Heparan sulfate proteoglycan 2	Carbamidomethyl (C)	2	5.72097e-05	1151.58	10849200	10487600	10947600	8910130	8816820	10694900	15516700	12027700	10692600	11189600	9889670	8992830	10025400	10588500	8999000	11663100	10676100	12377900
AGLVASNQTWCVIDR	LOC110255360	F1RMQ6	VLIG-type G domain-containing protein	Carbamidomethyl (C)	2	0.000838926	1631.81	419072	430282	568085	241168	511171	969791	464124	465526	281340	430921	396931	467503	296401	561874	771233	363131	440647	332688
AGLVDDFEK	ATP5PD	A0A287A2Y4;A0A287B0C3;A0A5G2QY12	ATP synthase subunit d, mitochondrial		2	0.000838926	992.481	10755500	11872200	15001300	11169300	9552620	12034500	17245600	13798500	11054600	10733400	11580100	12251500	13134200	11186500	10116400	12098300	12991400	12606200
AGLVELLLR	SNTB2	I3LDU9	Syntrophin beta 2		2	0.0013294	982.617	3488700	3674990	2540580	2459510	2958680	3151510	3685990	2710260	2754610	3384990	3315870	2351020	2979720	3146710	2524390	2810220	2596630	2769830
AGLVGPELHEK	PLEC	A0A287BNK7	Plectin		2	0.000838926	1148.62	4386010	5262080	4557610	3280400	3501830	4507590	NA	4433280	3801090	4676960	4942180	3651330	3569830	4189220	3908620	NA	4126090	4258810
AGLYGLPR	FASN	I3LC73	Beta-ketoacyl-[acyl-carrier-protein] synthase I		2	0.000838926	845.476	1949190	2528390	2729720	1862160	2262160	3173150	2456390	1615500	1270480	1973150	2375880	2153150	2153280	2592530	2581810	1747190	1531650	1524120
AGMAAVANPTGSCDLER	SLC27A4	A0A5G2RB10;F1RR85	Solute carrier family 27 member 4	Carbamidomethyl (C)	2	0.000838926	1661.75	590602	856569	1266710	523943	318401	700182	684142	857332	490033	614327	799767	1002360	580119	368921	570223	514631	807300	559066
AGMEWYQTCSNNGLVAGFQSR	DPT	P45846	Dermatopontin	Carbamidomethyl (C)	3	0.000838926	2318.02	1125970	811103	559816	1062890	619498	750815	1204220	1243650	1861980	1217060	788783	510924	1196530	680957	618906	917962	1101420	2046130
AGMIFYR	SHMT1	A0A286ZN35;A0A286ZSR0;A0A287AIN1	Serine hydroxymethyltransferase		2	0.00110853	856.427	333357	NA	262082	NA	NA	NA	NA	NA	NA	349636	NA	212091	NA	NA	NA	NA	NA	NA
AGNDLIASSAGEEASSLQNK	DST	A0A286ZPP2;A0A287A0I5;A0A287ARN2;A0A287BAP9	Uncharacterized protein		2	0.00165422	1960.93	64247.4	18236.9	8014.86	NA	NA	NA	37525.5	NA	NA	64115.5	17381.1	6445.03	NA	NA	NA	27041.1	NA	NA
AGNELLESSAGDDASSLR	MACF1	A0A287AEG1;A0A287BDC2	Microtubule actin crosslinking factor 1		2	0.000838926	1790.83	2830630	4210240	3563680	2700270	3208100	3191560	4406210	3676770	2935080	2880600	3984800	2970800	3027260	3743050	2708870	3376070	3425400	3258070
AGNFYVPAEPK	RPL7	A0A287A8T0	Ribosomal protein L7		2	0.00110853	1191.59	679829	1600020	3137690	NA	NA	NA	2418080	911197	NA	736552	1546570	2675130	NA	NA	NA	1887260	865845	NA
AGNILFTLDGDIK	SLK	A0A287APG0;F1S5P2	Non-specific serine/threonine protein kinase		2	0.000109906	1375.73	234851	389752	444389	210937	209377	473369	608115	336751	186828	250678	365783	396542	222221	230224	396270	433795	313597	212590
AGNNMLLVGVHGPR	FLNA	A0A286ZXU2	Filamin A		+2;+3	4.79367e-05;0.000838926	1433.76	29789200	43518120	48398730	36146160	26128700	38659640	73780100	37700110	30938640	32602900	41570670	39611010	38753120	33836830	33465350	53864760	34721670	33950760
AGNSLAASSAEETAGSAQGR	LAMB2	A0A287AWV5;F1SPT5	Laminin subunit beta-2		+2;+3	0.000373587;0.000838926	1833.85	351227	4748750	111872	4272399	4494750	6878283	799645	363524	502586	371165	4478220	92518.3	4844816	5573118	6187150	627147	333472	549495
AGNSQGDFYIR	EFEMP2	A0A287ACR0;F1RU22	EGF containing fibulin extracellular matrix protein 2		2	0.000838926	1226.57	1230440	2112500	2230500	1396000	1107170	1481100	2068870	1364610	963163	1281070	2005980	1873780	1570640	1336960	1329990	1585500	1278050	997426
AGNVLMTLEGDIR	STK10	A0A287BDH4	Non-specific serine/threonine protein kinase		2	0.000838926	1387.71	650476	894855	886427	539481	743947	1443490	504614	1132100	725381	697285	842918	776708	565758	819935	1226510	361789	1064370	830648
AGNWAAIYQDIR	PTPN1	A0A287A2K0;A0A287BAQ6;F6Q330	Tyrosine-protein phosphatase non-receptor type		2	6.097e-05	1376.68	559316	636073	679993	396135	529847	917636	859548	710890	546461	614743	599174	592119	460512	582489	731759	640957	659419	631758
AGPDLASCLDIDECR	LTBP4	A0A5G2R0I5	Latent transforming growth factor beta binding protein 4		2	0.000301144	1576.69	96884.2	NA	215676	159475	23593.1	211054	276525	219586	261052	101488	NA	186112	194788	26037.1	168196	217488	210189	309444
AGPDLTESEK	SORBS1	A0A287BFA3	Sorbin and SH3 domain containing 1		2	0.00113853	1045.49	384129	508184	732185	725131	150882	116362	1412360	289764	NA	385781	493590	606958	819765	182439	99693.7	1085860	269441	NA
AGPETDAQFQFTGIK	ATP5MK	F1RFD4	ATP synthase membrane subunit DAPIT		2	0.000838926	1608.78	2477360	2563660	2953680	1953640	2194560	3088480	3625410	3187650	2297710	2477180	2666610	2454960	2062930	2651310	2638550	2717050	2789090	2580280
AGPGTLSVTIEGPSK	FLNB	A0A286ZPG4;A0A287BLE0	Filamin B		2	1.29448e-05	1412.75	4851250	4952370	5467820	3112630	3969780	4847440	5684340	5170340	3796270	4968800	4769900	4635450	3501710	4865670	4131620	4286070	4565230	4403840
AGPNIYELR	NIPSNAP1	A0A287AGE2	NIPSNAP domain-containing protein		2	0.000838926	1031.54	535024	498145	598131	329068	427443	986428	787469	760175	418417	546079	478251	480590	371466	523924	838197	589159	662608	480039
AGPSEVDVDSPK	DDX21	F1SUG7	RNA helicase		2	0.00110853	1199.57	300392	NA	284115	NA	250199	NA	662127	NA	NA	311938	NA	226582	NA	311647	NA	511018	NA	NA
AGPVVTDNGNFILDWK	RPIA	A2TLM1	Ribose-5-phosphate isomerase		2	0.000838926	1744.88	190869	463571	418884	328213	354946	392782	266856	239772	459206	191480	441196	382708	385673	393440	305733	184533	223595	550432
AGQALSAQAGAPGDGAR	SLC19A1	I3LP66	Solute carrier family 19 member 1		2	0.000237473	1496.73	13700.3	55163.1	32090.1	14098.5	NA	77599	NA	NA	16061	14171.3	50821.9	26040.7	16331.6	NA	66492.5	NA	NA	17562.8
AGQAVDDFIEK	PGD	A0A5G2QR34;F1RIF8	6-phosphogluconate dehydrogenase, decarboxylating		2	0.000838926	1191.58	14823000	14400100	19987000	13375500	12921200	20386200	20048300	16966900	12518500	14743800	13418200	16417400	16067400	15061300	17244900	14300000	15747000	15100600
AGQCVIGLQMGTNK	CNN2	Q08094	Calponin-2 (Fragment)	Carbamidomethyl (C)	2	7.2848e-05	1418.7	11641900	13102100	14380700	9865600	10254000	13695100	15487100	13114000	9044910	11953400	12465900	11974500	11117000	12321800	11038700	11541100	11693100	10503200
AGQSAAGAAPGTGADTRDAEMPATEK	FLNA	A0A287AW81	Filamin A		3	0.000301144	2430.11	416705	579775	624910	464964	342826	259735	966586	327225	334582	440416	544653	498740	522648	447669	232548	740343	302854	372651
AGQSVIGLQMGTNK	CNN3	A0A5G2QAL2	Calponin		2	0.000237473	1402.72	7338460	9240050	10739200	8031450	6733700	9448340	12120900	9303660	6306590	8100880	9217520	8407580	9172890	8028010	8134460	8593190	8191090	6753430
AGQTFLEELGNHK	CNP	A0A286ZZ12;A0A287A9L8	2',3'-cyclic-nucleotide 3'-phosphodiesterase		+2;+3	0.00110853;0.000537394	1442.72	565206	413926	931135	658207	617304	1177553	852238	1064078	766424	606824	403112	788564	739012	719881	988897	656004	1030901	889078
AGQTVTVWAAGAGVAHSPPSTLVWK	LMNB2	A0A287ADV8	Lamin B2		3	0.000838926	2490.3	379906	404883	NA	NA	NA	460404	NA	651251	NA	407641	396564	NA	NA	NA	372049	NA	612410	NA
AGQVVTIWAAGAGATHSPPADLVWK	LMNA	Q3ZD69	Prelamin-A/C		3	0.000838926	2502.3	5165810	NA	6076080	4683840	4541920	5214730	7239820	NA	NA	5676510	NA	5345940	5437430	5156680	3899100	4985230	NA	NA
AGQWLWAQR	IRF3	Q764M6	Interferon regulatory factor 3		2	0.000838926	1114.57	357487	547207	678639	467160	429244	621804	520047	522422	342260	377557	510615	556935	571433	466601	504789	401363	491393	414690
AGSDGESIGNCPFSQR	CLIC4	A0A287ADH9	Chloride intracellular channel protein	Carbamidomethyl (C)	2	0.000838926	1623.69	6830030	10003100	10697800	8107580	9719860	10203200	10674400	10586300	8100040	7244820	9620540	8752920	9118210	11664200	9267990	7891900	9612260	8508110
AGSDGESIGSCPFCQR	CLIC2	A0A287A7Q5	Chloride intracellular channel protein		2	0.000838926	1612.66	687358	983185	1283530	1143520	1266400	1603490	1672380	1331920	1302370	716392	927776	1048290	1293680	1500630	1384440	1253810	1296860	1489150
AGSLKDPLLDDHGDFIR	MYO6	Q29122	Unconventional myosin-VI		+3;+4	0.000838926;0.000301144	1867.94	114583	293294	238421	63001.9	107715	98102.1	114727	359786	173725	115635	288762	196155	73041.3	123615	81183	91013.8	351155	204741
AGSLLSQDIHFWIGK	AVIL	I3LI80	Advillin		+2;+3	0.00110853;0.000838926	1670.88	256361	295802	217825	120535	NA	582343	940111	301161	429125	280528	270202	187890	145757	NA	496363	689994	276471	429824
AGSNMLLIGVHGPTTPCEEVSMK	FLNB	A0A286ZPG4;A0A287BLE0	Filamin B	Carbamidomethyl (C)	3	0.000838926	2370.14	1154210	888654	1405180	700189	946013	1130580	1297590	1243810	926371	1196710	852734	1121210	806373	1121350	919358	1009760	1138470	1052010
AGSPCPQPSGELTR	ARHGAP45	A0A287BH96	Minor histocompatibility protein HA-1 isoform X3	Carbamidomethyl (C)	2	0.000838926	1398.66	1294210	1409700	1390430	774563	973288	1038530	1810600	1183990	1320180	1347850	1355020	1109060	857351	1259290	955475	1418900	1102540	1474130
AGSSCEILQEAFR	HEXB	Q29548	Beta-hexosaminidase subunit beta	Carbamidomethyl (C)	2	7.65331e-06	1409.66	776554	1082420	1080750	760970	708445	1353460	1322340	1006940	854499	791347	999176	893304	904634	837706	1093690	1038610	955310	977165
AGSTALYWACHGGHK	OSTF1	Q8MJ49	Osteoclast-stimulating factor 1	Carbamidomethyl (C)	3	0.000537394	1557.71	710055	749472	1137730	627765	622930	1362800	1158200	866187	660680	773660	739873	884432	683560	812721	1202680	853339	775496	710423
AGSVATCQAVMR	PRPF6	A0A286ZT56;A0A287ATC4;I3L7Q4	PRP6 homolog	Carbamidomethyl (C)	2	0.00319581	1192.57	257083	378877	413803	NA	155895	223876	309294	NA	NA	271863	367418	339060	NA	188682	194071	236759	NA	NA
AGSVLFPDVLVR	DNAAF5	F1RIY8	Dynein axonemal assembly factor 5		2	0.000838926	1271.72	38636.9	44681.7	148000	49383.3	40200.7	147019	88755.8	94154.6	NA	40662.8	43066.6	133572	52109.6	43037.6	118429	69676.3	87453.7	NA
AGSVSLDSVLGDVR	FMNL1	F1RR22;I3LH80	Formin like 1		2	7.43997e-05	1373.72	869826	766822	973927	536170	485595	1316910	1302310	1066690	717320	931460	750909	843738	623560	533840	1070330	925142	1034110	805840
AGSVSPGSPPYPQSR	TNS2	F1SGG0	Tensin 2		2	0.00110853	1485.72	251739	NA	NA	NA	197648	397344	NA	NA	NA	280597	NA	NA	NA	264586	363234	NA	NA	NA
AGTAVVEFATVR	DNAJC17	F1SST1	DnaJ homolog subfamily C member 17		2	0.000818392	1219.66	57873.4	NA	NA	NA	NA	NA	250854	NA	110612	59078.2	NA	NA	NA	NA	NA	190497	NA	119048
AGTEAVAEAAPEGALK	NCOR2	F1RFN3	Nuclear receptor corepressor 2		2	0.00110853	1483.75	81703.1	NA	NA	NA	74136.3	47681.6	NA	NA	40647.5	81622.3	NA	NA	NA	88869.1	40407.6	NA	NA	47356.6
AGTEPQDEAKQPAEEEQ	RANBP1	F1RHM8	RAN binding protein 1		2	1.89689e-05	1855.81	1426600	1604150	1923290	1491780	1413710	1990960	1639650	1622490	1116230	1515670	1459420	1487760	1674250	1663360	1642710	1201110	1488010	1316310
AGTFQAFEQFGQQLLAHGHYASPEIK	SPTAN1	A0A286ZXS0	Spectrin alpha, non-erythrocytic 1		+3;+4	0.000976778;0.000838926	2874.41	5207350	6565210	5830450	4653500	5452160	5427650	6803650	5963120	4897760	5372820	5941620	5067870	5752750	5918580	4585680	4974590	5496350	4950110
AGTGVDNVDLEAATR	PHGDH	A5GFY8	D-3-phosphoglycerate dehydrogenase		2	2.92218e-05	1487.72	757080	573354	1861190	717140	445234	488206	432567	714030	470238	828075	548376	1499430	768330	568282	422459	342823	662743	500066
AGTHTLPVEQGDMK	A2M	A0A5G2Q8I9;F1SLX2;K7GQ48	Uncharacterized protein		+2;+3	6.57917e-05;0.000838926	1482.71	25421140	29769620	26728050	38899760	37391580	28769180	29476710	33104780	33197720	25778820	28742140	21309520	44738120	47652900	26473710	22875840	31019200	36829400
AGTHYSITIR	TNC	A0A287AKU7;A0A287AVF2;I3LUI4	Tenascin		2	0.000838926	1117.59	160865	240220	541784	354841	103189	277324	1730860	288986	339844	176047	237665	426723	387077	134313	241907	1276360	259230	383308
AGTNMMMVGVHGPK	FLNC	A0A286ZRX8;F1SMN5	Filamin C		+2;+3	0.00110853	1428.67	82002.1	148630	416789	433917	NA	130648	1556943	67375.4	NA	84394.9	140628	357074	479944	NA	107971	1235517	63626.5	NA
AGTPYTITLHGEVR	TNC	A0A287AKU7;A0A287AVF2;I3LUI4	Tenascin		+2;+3	0.00110853;0.00113853	1513.79	2007670	3010162	2776320	2671599	2.23525e+06	2686930	5090370	1992710	2446770	2096660	2.84399e+06	2260420	2985266	2.61159e+06	2363380	3973110	1978180	2785040
AGTQIENIDEDFR	ACTN4	F1RI39	Actinin alpha 4		2	0.00110853	1506.7	522657	586996	757476	NA	NA	298400	NA	445790	NA	541391	559535	656753	NA	NA	240304	NA	432702	NA
AGTQIENIDEDFRDGLK	ACTN4	F1RI39	Actinin alpha 4		+2;+3	0.000693001;0.000838926	1919.92	5684810	7432090	8676620	5718929	5410140	7311770	8291550	6984940	5592632	6099430	7105240	6831300	6638420	6448250	5952460	6426080	6291910	6341770
AGTQIENIEEDFRDGLK	ACTN1	A0A5G2R6T7;I3LLY3	Uncharacterized protein		+2;+3	0.000838926	1933.94	4700367	5827395	5820243	5981855	4093541	6000559	10665760	5892414	4746507	4955561	5565509	5206079	6959547	4490162	4690957	7589170	5358061	5098349
AGTQLLAGLR	ITGAV	A0A5G2QRI5;A0A5G2R889;K7GPM1	Integrin subunit alpha V		2	0.000838926	998.587	869666	1024680	1273290	886013	1003490	1458000	1860670	856819	1033710	922723	1014140	1071870	1009430	1219530	1222380	1330950	814696	1116520
AGTVMFEYGMR	NUP160	F1SIF8	Nucleoporin 160		2	0.00254511	1260.56	107889	41334.4	55340.7	NA	37165.6	NA	29908.6	NA	NA	108174	39704.6	44384.5	NA	39924.5	NA	23182.8	NA	NA
AGVDSEDKADLDQR	NES	I3LNY6	Nestin		3	0.00132524	1517.7	270161	230317	NA	NA	90065.3	694104	NA	NA	169051	282085	224217	NA	NA	107650	599273	NA	NA	183150
AGVHAEEPEPPEAAR	ZC3H18	A0A480EHX7;A0A5G2QF24;M3UZ00	Zinc finger CCCH domain-containing protein 18 isoform X1		3	0.000301144	1558.74	878273	NA	NA	NA	509266	1247260	1438880	NA	NA	896878	NA	NA	NA	597452	1071700	1086970	NA	NA
AGVIGLTQAVAR	HSD17B8	Q9XT00	(3R)-3-hydroxyacyl-CoA dehydrogenase		2	0.000838926	1154.68	108313	274223	1291070	285507	NA	652024	868367	412648	432493	107989	266299	1040400	339496	NA	546556	622192	372524	482188
AGVLAHLEEER	MYH10	F1SSA6	Myosin motor domain-containing protein		+2;+3	0.000838926	1222.63	13932350	14083790	14987520	10944640	11708180	7595470	10490100	14188530	7050950	15506620	13858190	11878370	12191980	14096220	6870130	7489590	12811800	7599950
AGVLAHLEEERDLK	MYH10	F1SSA6	Myosin motor domain-containing protein		+2;+3	3.95573e-05;0.000838926	1578.84	3.99251e+06	4651490	5.03482e+06	3.84019e+06	2832230	4.8934e+06	5.96246e+06	4757151	4.30168e+06	4.17267e+06	4441550	4.04305e+06	4.32608e+06	3384420	4.30334e+06	4.70713e+06	4.56324e+06	4611921
AGVLAQLEEER	MYH14	I3LV99	Myosin heavy chain 14		2	0.000301144	1213.63	4848920	6480070	5252950	5770930	5386990	6307380	6922430	7073600	5236900	4966160	6093030	4543080	6476690	5859260	5228520	5623710	6900470	6296570
AGVLAQLEEERDLK	MYH14	I3LV99	Myosin heavy chain 14		+2;+3	0.00548774;0.000838926	1569.84	385244	362040	622308	381371	357792	540588	405048	734264	172933	401261	358313	527792	447766	402670	447441	312590	692505	206552
AGVLQDTWHK	RRBP1	A0A287BPI2;A0A5G2QT87;I3LGC2	Ribosome binding protein 1		2	0.000838926	1153.59	294940	277026	152509	NA	198814	316109	217198	253328	NA	307052	267107	125211	NA	240910	268707	164245	242389	NA
AGVMALANLLQIQR	RTRAF	A0A287B7A0;F1SFF4	RNA transcription, translation and transport factor protein		2	1.11321e-05	1496.85	1065900	1163680	1175010	868886	946758	1376170	1178000	1201940	784769	1039330	1028370	1105500	1048310	979219	1134840	1010300	1189660	834533
AGVNFSEFTGVWK	PDCD6	A0A287AKU6	Programmed cell death 6		2	1.32194e-05	1440.7	1826860	1823110	1895350	1391710	1974730	2398940	2466780	1846180	1432590	1832940	1720080	1751940	1620740	2203880	1904850	1725540	1744800	1697710
AGVNTVTTLVENK	RPL7A	Q29375	60S ribosomal protein L7a (Fragment)		2	1.58588e-05	1344.72	971661	914314	1187780	255385	853514	830029	997404	929464	512262	995204	881553	953366	289191	1051310	720909	746226	809950	563645
AGVNTVTTLVENKK	RPL7A	Q29375	60S ribosomal protein L7a (Fragment)		+2;+3	0.00110853;0.000838926	1472.82	1054223	809581	1.29104e+06	114662	641287	740375	801808	553771	330368	1064075	746658	1.10449e+06	126637	744549	621483	623780	526626	384144
AGVPVEVR	SMYD5	A0A287B595;F1SLF4	SET and MYND domain-containing protein 5		2	0.000838926	825.471	1830270	2019220	2356300	1960440	1802860	1905270	2308020	2005000	1708110	1887820	1926130	1937450	2168040	2180820	1610590	1728300	1813330	1954440
AGVQSIQIHGTMR	ESYT2	A0A287BCJ5	Extended synaptotagmin 2		3	0.000751001	1396.72	314169	399789	213555	88717.2	148497	409153	295819	157669	406129	331541	390688	173317	100068	178866	358663	228910	146606	446836
AGVSISVVHGNLSEEAAK	CPOX	F1SK95	Coproporphyrinogen oxidase		+2;+3	0.00202374;0.000838926	1766.92	284260	277166	360193	254666	248506	140512	564528	330122	325230	293721	261902	294254	286636	292972	121352	446029	329161	377681
AGVSVYGIIR	CMBL	A0A287A6V9	Carboxymethylenebutenolidase homolog		2	0.000838926	1033.59	2056360	2681550	2557170	NA	1596650	2394110	2697160	1305070	1741020	2204740	2547010	2189010	NA	1847550	1975190	2148010	1276600	1935040
AGVVLPVR	POGLUT3	F1SV18	KDEL motif-containing protein 2		2	0.000838926	809.512	1617810	1917730	2130130	2036200	1408540	1909610	2463350	2647530	1665780	1716240	1844390	1759910	2291690	1689370	1734570	1835360	2479440	1833560
AGVVNGGAPGQSPGAGR	MTA1	A0A286ZS52;A0A5G2QRU2;A0A5G2QYW0	Metastasis associated 1		2	0.00139492	1450.73	232632	207293	241547	29497.9	180662	210547	213113	88380.6	192579	243195	192881	196581	32549.1	216877	189361	160268	84398.3	210221
AGVVTPGLTEDQLWR	SFXN3	A0A287AHF5;I3LTQ6	Sidoreflexin		2	0.000838926	1640.85	3213870	3539700	3839790	2849410	2936570	4026530	4983180	3959290	3274150	3412610	3397790	3247440	3371430	3574650	3190780	3562510	3640440	3706010
AGWNLSAVK	CD5L	A0A287AE58;F1RN76	CD5 molecule like		2	0.000838926	944.508	2139360	1314310	1762520	5529740	4778930	2094970	2242560	1869000	2365580	2152100	1257760	1440680	6339390	5605490	1771310	1587990	1798940	2640090
AGWWLLDTEVGENQR	F5	Q9GLP1	Coagulation factor V		2	0.000838926	1772.85	933967	942876	776360	654970	292142	1257130	1390000	852132	966903	923313	837638	725043	750261	304994	1092620	1079480	842661	1027070
AGYLGYTVTWLPSR	ITGAL	A0A5G2R3T7;F6PS48	Integrin subunit alpha L		2	0.000838926	1582.81	679426	379142	504111	592469	NA	727290	521982	630853	485262	701582	356395	450180	656452	NA	583600	366331	595304	573563
AGYLNLR	APPL2	F6Q7B0	Adaptor protein, phosphotyrosine interacting with PH domain and leucine zipper 2		2	0.00139492	805.445	546312	338361	1013860	646269	419031	772203	663323	573478	210223	572100	319727	796445	720466	496531	644719	496451	539368	233015
AGYPTGTGVGTQAAAAAAAAK	ELN	A0A287AXU0;I3LP72	Elastin		2	0.000838926	1803.91	250045	176514	543692	501001	114248	483176	523621	638662	587177	273430	168798	440404	535965	148869	431959	388020	594194	624423
AGYQDMPEYENFK	SEC23B	F1SBH2	Protein transport protein SEC23		2	0.000838926	1590.67	474702	238963	564283	270951	513420	836408	504650	382288	522441	478143	232571	479960	311602	597429	688903	370478	360543	609061
AGYSAVMLAALTSVGR	KANK3	F1SA52	KN motif and ankyrin repeat domains 3		+2;+3	3.86367e-05;0.00923912	1565.82	398625	417767	486468	262867	177308	509571	734553	528754	203489	405756	369218	480919	316882	189686	415100	549283	513764	209300
AGYSAVMLAALTSVGREEDMAVVQR	KANK3	F1SA52	KN motif and ankyrin repeat domains 3		3	0.00113853	2623.31	471564	409286	350029	373734	800466	1013610	1116120	630777	693324	457130	379427	338846	452675	837200	796785	854637	605721	687697
AGYSPIMLTALATLK	KANK2	A0A286ZUD9;A0A287A3R7;A0A287BAC9;A0A287BH81;A0A287BSP9	KN motif and ankyrin repeat domains 2		2	9.04482e-06	1548.86	1050160	1645910	1289120	1082820	1283110	1308260	2065680	1182600	433606	1069840	1445960	1234950	1313180	1275350	1087170	1590670	1150910	450739
AGYTAAYSEK	IGF2R	A0A5G2R1Q1;F1SB67	Insulin like growth factor 2 receptor		2	0.00110853	1059.49	434807	390410	430032	NA	401404	492670	NA	85850.1	NA	469068	369696	345343	NA	480643	415432	NA	79574.6	NA
AGYTLVDNYPK	HPX	P50828	Hemopexin		2	0.000838926	1239.61	14955300	12811600	17671900	30546100	18464300	NA	22415200	20570700	22767400	15819900	12557700	14798500	35113800	22708000	NA	15585300	17887700	24320200
AGYTTDESSSSSLHTTR	FXR2	F1ST39	Uncharacterized protein		3	0.000838926	1798.8	139848	207583	121573	64160.3	81182.6	210000	119125	73351.1	72589.6	146109	193340	94746.7	73414.5	100639	180009	86529.3	68253.1	78446.5
AHAAVWNAQEAQADFAK	AIP	F1RUZ6	AH receptor-interacting protein		+2;+3	8.64496e-05;0.000485861	1826.87	786297	954225	798152	624651	666076	900846	1123995	696322	364005	788937	901167	673278	747701	748125	732264	801582	653093	438175
AHAFVVDCSDREDIYSSAK	HSD17B11	A0A5G2QNX0;I3L5K3	Uncharacterized protein	Carbamidomethyl (C)	3	0.000109235	2111.96	423704	366552	501320	276801	317060	246086	695706	616059	582542	417193	352097	400450	307262	366137	202256	522082	580530	680467
AHAGAYTCQVQDAQGTR	SIGLEC1	A7LCJ3	Sialoadhesin	Carbamidomethyl (C)	+2;+3	0.00169055;1.98755e-05	1775.8	505912	1.10558e+06	1.53816e+06	465991	621379	1.00442e+06	1164930	680809	554465	534393	1.06603e+06	1.19081e+06	525129	775302	840395	848953	653129	618278
AHAMAQVDAWQQLQTFFHK	ACOT4	A0A286ZVQ0	Uncharacterized protein		+3;+4	4.80269e-05;0.00110853	2256.09	699912	550871	807508	NA	535925	721396	112596	NA	NA	769313	517398	708561	NA	600864	599052	80049.6	NA	NA
AHCLQSGSLFR	CAPN1	P35750	Calpain-1 catalytic subunit	Carbamidomethyl (C)	+2;+3	8.94411e-05;0.000838926	1217.6	2332650	2469500	3363550	2656441	1766398	2452160	4500530	3218760	2769071	2361020	2403040	2701031	3071208	2141470	2102351	3210370	2914428	3115570
AHDGGIYAISWSPDSTHLLSASGDK	WDR1	K9IVR7	WD repeat domain 1		+3;+4	0.000838926;8.16518e-05	2584.22	4449980	5236250	6095780	4425450	3454440	6404680	7203040	5647430	4335630	4447250	4788210	5301820	5374690	3871480	4994330	5277180	5418590	5003200
AHDGSVFTFCHMR	EML4	F1S4U9	EMAP like 4	Carbamidomethyl (C)	3	0.000537394	1506.65	235119	71317.8	208437	173376	219932	154545	327389	86606.8	NA	245729	68165.8	167454	195941	266312	130589	259092	83227.8	NA
AHDSLYDSWQR	MFSD10	A0A287BQE8;A0A480VW61;A0A5G2QTX4	Major facilitator superfamily domain containing 10		+2;+3	3.49165e-05;0.000838926	1376.61	380902	673970	458213	369415	354423	456235	311981	425051	227287	396896	627469	379905	415388	415027	400977	253928	427404	259715
AHDWVEEDQTVVPVDVAEESEDK	FAM114A1	A0A5G2QMA5	Family with sequence similarity 114 member A1		3	0.00347237	2625.17	314684	324599	347275	NA	250998	346034	251395	NA	NA	326271	315929	275310	NA	297422	277369	193387	NA	NA
AHEGEIEDLAVGPDGK	PREB	F1SED4	Prolactin regulatory element binding		+2;+3	0.00113853;0.000537394	1635.77	547181	898290	821403	632684	374709	499618	311971	106781	593874	569419	853533	673306	704857	449701	419444	242067	100589	617759
AHEILPDLVCCSAK	CCT8	I3LCA2	CCT-theta		+2;+3	0.000838926;0.00110853	1497.73	111012	225723	376161	137072	367731	386751	486132	135691	80084.8	118031	220935	302914	160865	425420	323303	377839	125799	85653.8
AHEPTYFTVDCTEAGQGDVSIGIK	FLNA	A0A286ZXU2	Filamin A	Carbamidomethyl (C)	3	8.07709e-05	2537.17	2736560	2576540	2609330	2049220	2180880	2112490	4927230	2739750	2245090	2942040	2604520	2099230	2353330	2685860	1719760	3826840	2450590	2576090
AHETNILEIK	TRAPPC11	A0A287BQB5;F1RT12	Trafficking protein particle complex 11		2	0.0027077	1166.63	48602.9	36340.4	54042.5	NA	NA	77749	NA	NA	24156.5	50978.3	33601	43958	NA	NA	69053.5	NA	NA	27653.7
AHGGYSVFAGVGER	ATP5F1B	F1SLA0;K7GLT8	ATP synthase subunit beta		+2;+3	3.1309e-05;0.000838926	1405.67	27758630	29296840	33172970	21687720	20289050	33510300	37428600	27609430	21792360	28734390	28119310	27224080	24393150	23442960	29769270	29060050	27522460	25311170
AHGPGLEGGLVGKPAEFTIDTK	FLNB	A0A286ZPG4;A0A287BLE0	Filamin B		+3;+4	0.000838926	2193.14	3017900	3051270	3652940	2351400	2243458	3023750	3640600	3480680	2475390	3170610	2926770	3137850	2798310	2664860	2503200	2795840	3268020	2665130
AHGQDLGTAGSCLR	COL4A5	A0A287A007;A0A287AUX1;F1RXI2	Collagen type IV alpha 5 chain	Carbamidomethyl (C)	+2;+3	4.10497e-05;0.000838926	1384.65	31645120	25845780	37380240	17116440	22151170	30249600	38035570	40584440	30193200	33233140	24140460	30561230	19072650	27759410	25932380	28827390	38399850	33730810
AHGSSILACAPLYSWR	ITGA5	A0A5G2QK84;A0A5G2QKI7;F1SR53	Integrin subunit alpha 5	Carbamidomethyl (C)	+2;+3	0.00110853	1730.86	129496	156711	NA	NA	25336.9	246150	1695591	1380357	23219.5	138253	148820	NA	NA	27677.3	190925	1247936	1302704	27054.4
AHGTQEFEYYK	SLC44A2	F1S584	Choline transporter-like protein 2		+2;+3	5.29122e-05;0.000838926	1371.61	1143080	1113568	995500	378173	853001	1112871	1106298	683824	294039	1167146	1071946	826368	425032	1060897	967585	848126	640400	328446
AHIVFDFHQAADGIQEQQR	ADSS2	A4Z6H1	Adenylosuccinate synthetase isozyme 2		+3;+4	0.000537394;0.00718682	2209.07	624343	849796	129386	66140.1	NA	879667	227891	210544	96001	646269	824523	106962	75669.5	NA	733173	170808	199807	108855
AHLESLGLSR	TNS1	A0A5G2QNI3	Uncharacterized protein		2	0.000838926	1081.59	6667530	6371910	7418810	4849620	4498150	5253450	8360780	6746680	4915890	6955920	6227290	6026670	5471860	5325680	4644410	6563830	6296410	5400690
AHLILFK	ARMT1	A0A5G2R9Z3;F1S7W3	Sugar phosphate phosphatase		2	0.00157721	840.522	62157.9	27964.9	NA	NA	10361.3	19852.4	NA	NA	NA	67823.4	26955.8	NA	NA	12889.1	16919.9	NA	NA	NA
AHLLAEVIENLEQDPEHYQR	DCPS	Q8MIZ3	m7GpppX diphosphatase		+3;+4	0.000838926	2403.18	111068	72507.9	565245	156788	169694	90643.1	563647	454923	65819.5	117015	70020.5	510162	172280	183165	73655.8	439240	420200	75371.1
AHLLLPQLK	PTPRM	A0A286ZMK5;A0A287A064;A0A287ADJ7;A0A287AGX0;A0A5G2RAE6;I3LC13	Protein-tyrosine-phosphatase		2	0.00429973	1031.65	152191	188997	NA	NA	NA	121505	95782	223576	NA	156192	182347	NA	NA	NA	99002.3	71868.3	194828	NA
AHLLSAEFGK	SPTB	A0A287A113	Spectrin beta chain		2	0.000838926	1071.57	2667250	2697340	2412130	2371760	2112490	2922680	2692690	2540900	2485070	2715010	2476950	2002320	2581060	2454280	2421960	2093970	2405310	2961790
AHLMEIQVNGGTVAEK	RPL3	Q29293	60S ribosomal protein L3		+2;+3	0.00110853	1695.86	316816	557776	851713	NA	NA	291858	851123	583381	237720	331696	526800	698184	NA	NA	257656	671192	581114	277696
AHLPLEINFR	LAMA4	F1RZM4	Uncharacterized protein		+2;+3	0.000838926	1208.67	3692920	8022380	7127830	6228900	5789820	8303990	10272370	7278030	6242160	3829320	7599320	6271100	6829940	6674350	6549400	8034480	7040390	7175720
AHLSENELEALEK	RBM10	K7GNC8	RNA binding motif protein 10		2	0.00377511	1481.74	66764	NA	186949	NA	NA	NA	172887	NA	NA	65925.7	NA	145963	NA	NA	NA	122010	NA	NA
AHLSTPLPGAEGPR	PALD1	A0A287BIB2	Phosphatase domain containing paladin 1		3	0.00520494	1401.74	43854.7	166509	NA	NA	NA	NA	NA	NA	NA	45692.8	158261	NA	NA	NA	NA	NA	NA	NA
AHLTNQYMQR	PABPC4	A0A287BQ02;F1SV06	Polyadenylate-binding protein		+2;+3	0.000838926;0.0027077	1260.6	372268	183338	261661	49272.7	NA	159410	319386	174289	65695	382444	168642	203923	55089.3	NA	139049	237443	166258	71968.1
AHLVAVFNEYQR	ANXA11	F1S2E2	Annexin		+2;+3	4.97057e-05;0.00139492	1445.74	4016450	4181280	4954540	2670570	3322250	5075900	6187290	4442230	3190920	4324430	4069000	3930080	3109480	3967040	4346790	4446850	4098610	3658120
AHMDSESLFK	GMPPA	I3LUP1	Mannose-1-phosphate guanyltransferase alpha		2	0.000838926	1163.53	420897	418159	567236	347200	370616	580365	399669	335709	297472	436494	398992	451406	377487	421516	512395	319016	308572	333751
AHMGMFTELAILYSK	CLTC	A0A5G2R4Y7;I3LGD4	Clathrin heavy chain		+2;+3	0.00110853;2.82366e-05	1710.85	484884	1272663	528786	325417	455432	1231318	786418	NA	601629	521462	1131659	467082	407092	501538	1031352	574570	NA	707347
AHMNSVLMGMK	CHMP3	I3LFQ9	Uncharacterized protein		+2;+3	0.00147121;0.0022704	1217.57	55324.5	NA	NA	NA	NA	159114	NA	72711.4	NA	55386.7	NA	NA	NA	NA	135230	NA	67394.6	NA
AHMVVANTMEDFQK	EPRS1	A0A286ZQW0;F1S9K5	Glutamyl-tRNA synthetase		+2;+3	7.86638e-05;0.000301144	1619.74	833630	1098920	1160450	879904	752323	1625404	1268815	866809	706881	868185	1035526	957297	991367	872697	1425129	1034176	871357	813131
AHNNELEPTPGNTLR	POLR2A	I3LJR4	DNA-directed RNA polymerase subunit		+2;+3	0.00226603;0.00010228	1661.81	216174	230590	NA	NA	97095.2	378858	14414.3	NA	214813	224611	221333	NA	NA	116380	322867	11085.1	NA	245790
AHNQDLGFAGSCLPR	COL4A6	A0A287BNB4;F1RXI3	Collagen IV NC1 domain-containing protein	Carbamidomethyl (C)	+2;+3	0.000129234;0.000693001	1584.75	737007	703301	1580488	412605	673491	495826	1586882	275578	854536	726704	653733	1289344	460393	803000	409770	1170711	268707	1.02087e+06
AHNQDLGLAGSCLAR	COL4A2	A0A5G2REY7;A0A5G2RJ53;F1RLL9	Collagen type IV alpha 2 chain	Carbamidomethyl (C)	+2;+3	2.80453e-05;0.000838926	1524.75	26517400	20534370	27425800	13106480	16510680	22829690	28693190	28643950	20931530	27507890	19808780	21477010	14808410	19862510	19743000	21724950	26595970	24152710
AHPVTNAIDGSER	LAMA3	F1SBB3	Laminin subunit alpha 3		+2;+3	5.29122e-05;0.00139492	1365.66	1870190	1818229	2139050	1010041	1474316	2476305	2115384	2403520	1542669	1938607	1550819	1628768	1114374	1586403	1975458	1669177	2126210	1922847
AHQANQLYPFAISLIESVR	DYNC1H1	A0A287B9W3	Uncharacterized protein		3	1.57295e-06	2156.14	203076	257395	326409	176628	115652	82016.8	302999	191016	339585	200213	226841	308831	214818	119618	69646.1	245514	183304	335297
AHQLWLSVEALK	IMMT	A0A287AMM6;A0A5G2QM23	MICOS complex subunit MIC60		+2;+3	6.79534e-05;0.000102108	1393.77	500937	957490	861778	236414	385463	1216734	1136303	690823	525902	529752	891913	725110	288201	441043	985809	881292	662506	637132
AHSPQGEGEIPLHR	SHANK3	A0A287ASF0	SH3 and multiple ankyrin repeat domains 3		3	0.000537394	1526.76	835217	1103940	901004	694951	662586	1054770	878365	838928	666541	849136	1001320	710670	768996	810925	916659	646362	791288	744509
AHSSMVGVNLPK	PGK1	Q7SIB7	Phosphoglycerate kinase 1		+2;+3	0.000301144;0.000838926	1238.64	11943480	11182350	15243540	11827990	8765840	14228990	15803180	12874370	10284590	12727930	11104240	12387870	13206700	10833840	12818830	11861050	11723090	11242130
AHTDFFEAFK	COPS2	A0A286ZPI3;A0A5K1ULP5;A7TX82	COP9 signalosome complex subunit 2		+2;+3	0.000838926	1211.56	824387	684422	732434	565253	275035	718505	830908	601096	333634	829866	677466	611312	633075	297704	588211	672955	560656	385615
AHTDVGPGPESSPVLVR	PTPRF	A0A286ZIH1;A0A287AXK8;A0A287BHV6	Protein-tyrosine-phosphatase		3	0.00182811	1716.88	53355.5	NA	NA	NA	NA	NA	NA	NA	NA	55653.5	NA	NA	NA	NA	NA	NA	NA	NA
AHTMTDDVTFWK	CLTC	A0A5G2R4Y7;I3LGD4	Clathrin heavy chain		+2;+3	9.74057e-06;6.00302e-05	1450.66	2075808	2712270	2743010	2140700	2354880	2988920	2712530	2507690	2157560	2203843	2557010	2262930	2469410	2668200	2479020	2046586	2351440	2509790
AHTSSTQLQEELEK	SEC23IP	F1S409	SEC23 interacting protein		+2;+3	0.000838926;0.00110853	1599.77	478272	33506.8	552044	307613	18749.8	55119.5	360755	641496	115049	519306	32015	456579	338685	23137.2	47741.2	271540	592438	129796
AHVAFKPTVAQQR	ITIH2	O02668	Inter-alpha-trypsin inhibitor heavy chain H2		+2;+3	2.08726e-06;0.000838926	1451.8	4.02496e+06	4045034	7250974	17372980	6522952	5.144e+06	6929204	8376677	7676818	4052607	3337190	5530274	19676530	6859143	3.62653e+06	5908095	7433888	9688266
AHVEQVLCDK	MIA2	F1SIP9;F1SIR4	Uncharacterized protein	Carbamidomethyl (C)	2	3.43794e-05	1140.56	73405.4	123539	266466	114923	84999.3	234386	156461	191461	41763.9	76204.7	119174	220425	126267	102732	200884	120790	177041	46659.9
AHVFALSVPFPSSWEAEIAR	LAGE3	A0A287AKR8	Uncharacterized protein		3	0.00110853	2213.13	50123	158841	113446	NA	23393.9	78886.9	148527	NA	NA	51176.4	143121	103693	NA	24763.6	64983.2	113718	NA	NA
AHVFQIDPATK	HOMER3	F1S8D2	Homer protein homolog 3 isoform X1		2	0.000815328	1225.65	169314	267701	312243	78175.5	108179	141526	167758	253469	107817	169790	254078	256077	91641.5	129378	119769	120582	237890	121031
AHVIAQELLSSEK	FGD5	F1SPI5	FYVE, RhoGEF and PH domain containing 5		2	9.02993e-06	1423.77	469668	551858	607527	371322	386813	415712	539268	418347	415437	489096	529693	499134	414919	452032	359026	413371	416241	476390
AHVIDTFLLLPFR	RENBP	P17560	N-acylglucosamine 2-epimerase		+2;+3	6.95755e-06;0.000838926	1540.88	782588	907604	895598	724095	908952	954282	1248393	1002361	717589	812338	790860	869085	836135	966832	754946	948993	977958	842474
AHVIVMAATNRPNSIDPALR	VCP	P03974	Transitional endoplasmic reticulum ATPase		+3;+4	0.000838926	2145.15	6969690	8700310	8536700	6619240	5540370	8170850	9296190	7459640	7638340	7383930	8272480	7199560	7449940	6643450	7232200	7147930	7162840	7950960
AHVLAASVEQATENFLEK	CTNNA1	A0A5G2R7Z4;F1RGJ2	Catenin alpha 1		+2;+3	0.000129364;2.36358e-05	1956	2969825	3214085	2629076	2239767	2719150	3479370	3905130	3249448	2338079	3133190	3038595	2333429	2686689	3047381	2640990	2843592	3117357	2491780
AHVMDFYK	NR3C1	Q9N1U3	Glucocorticoid receptor		2	0.000838926	1009.47	407407	459892	480419	309828	27634.4	478486	637586	306166	369283	422297	426195	391457	346559	33078	401109	492440	286031	410155
AHVVPCFDASK	FLNA	A0A286ZXU2	Filamin A	Carbamidomethyl (C)	+2;+3	0.000838926	1172.56	35345600	38042400	47343500	32946700	23319800	39411300	72290000	37595400	32100500	38068000	36322000	38573400	36140500	29405800	34182100	54385000	34631500	35856400
AHWTPFEGQK	CAD	I3LLT2	Aspartate carbamoyltransferase		2	0.00485437	1199.57	149501	NA	NA	NA	50378.9	242745	NA	NA	NA	150833	NA	NA	NA	59033.9	207277	NA	NA	NA
AHYEDAPQQVFSAEFEVK	C3	P01025	Complement C3		3	4.6466e-05	2093.97	3192130	5110260	4454910	4727560	5908870	7283550	4845580	4737050	7864000	3282390	4553770	3683300	5846690	6485220	5451810	3827330	4421350	9362120
AIADTGANVVVTGGK	CCT8	I3LCA2	CCT-theta		2	0.000838926	1371.74	3835730	4237100	4719330	3674480	3121760	5083980	5324060	4555400	3511320	4010140	4151550	3902700	3914050	3764620	4330160	3960190	4325220	4072710
AIAELGIYPAVDPLDSTSR	ATP5F1B	F1SLA0;K7GLT8	ATP synthase subunit beta		+2;+3	0.000976778;0.000838926	1987.03	12814377	14703755	16279797	11023838	10068940	16514918	22238354	15824480	12504695	13068659	13816625	14997523	12880400	11177552	13333057	15394232	14932151	14780179
AIAFLQQPR	GART	I3LP37	Trifunctional purine biosynthetic protein adenosine-3		2	0.000838926	1042.59	688245	982783	1198840	621618	274102	1225950	1193270	NA	392484	734823	960322	1017810	705475	328459	1012160	893554	NA	443456
AIAHAYQYGGTANSR	LAMA4	F1RZM4	Uncharacterized protein		+2;+3	1.03862e-05;0.000301144	1578.75	1338245	1.84822e+06	1.75097e+06	1.19795e+06	1308420	1640706	1.9918e+06	1815161	1.35073e+06	1347823	1.68558e+06	1448551	1.3094e+06	1587877	1.40158e+06	1.52814e+06	1749029	1.50881e+06
AIAIPVDLDSQVNNLFLK	ITPR1	A0A286ZUQ1;A0A287ARP1;A0A5G2QQD2;A0A5G2RCE3;I3LHZ3	Inositol 1,4,5-trisphosphate receptor		2	0.00429973	1969.09	49745.4	91090.3	65693.5	NA	NA	51469.7	NA	43263	NA	50768.6	80358.1	59629.5	NA	NA	42612.9	NA	42136.4	NA
AIAMSLGQDIPMDQR	HUWE1	F1RUH0	HECT-type E3 ubiquitin transferase		2	0.000838926	1644.8	402387	NA	377890	337995	334632	622980	433758	205633	NA	409600	NA	312494	401805	391322	502049	335330	194749	NA
AIANECQANFISIK	VCP	P03974	Transitional endoplasmic reticulum ATPase	Carbamidomethyl (C)	2	0.00010993	1520.77	3599740	3390830	3646370	3008290	3171770	4081030	4353850	3440400	2990190	3744810	3346140	3102810	3514210	3594980	3315680	3462250	3357070	3524040
AIAQLAASR	TEKT3	F1SDE8	Tektin		2	0.00407518	899.519	402860	205469	399978	NA	89520.3	256250	NA	436956	NA	429851	196505	316188	NA	107112	215058	NA	397146	NA
AIAQLFEK	PTPN12	A0A287AYP2	Tyrosine-protein phosphatase non-receptor type 12		2	0.000934579	918.517	654411	580328	749539	387206	517933	638008	920257	516751	573708	711368	566717	643193	435208	610879	531581	694563	491404	656845
AIAQSQSVQESLDSLLQSIR	MACF1	A0A287AEG1;A0A287BDC2	Microtubule actin crosslinking factor 1		3	6.81282e-09	2172.14	92509.5	365803	282580	140779	147937	105652	317059	318458	370075	106845	306599	232229	194942	160931	94093.4	220265	306761	289206
AIASIPTER	ITGA2	F1SMF4	Integrin subunit alpha 2		2	0.000838926	956.529	2604380	2683450	2715720	1801620	1263860	2894380	5101080	3744160	3067630	2770540	2659930	2213170	1999300	1560260	2479490	3762580	3433020	3345900
AIATPNQGVWDMR	AGO1	A0A286ZRU7	Uncharacterized protein		2	0.000838926	1457.71	279505	156917	364229	119759	104115	236263	309693	160073	176943	292989	148881	316939	130805	120218	186342	232785	154199	203485
AIATPVQGVWDMR	AGO2	A0A286ZQ43;A0A287AY99;A0A5G2QC41;A0A5G2R5E3;F1RSJ1	Protein argonaute-2		2	0.00116919	1442.73	152406	327844	400989	319824	308868	326797	352480	348009	294706	161831	309731	341078	395706	376411	255911	237289	328578	325386
AIAVDPIR	NID2	A0A287AKJ2	Nidogen 2		2	0.000838926	853.502	9103840	8112460	11150600	6529330	6200210	8097940	18226300	10502000	10312600	9623090	7897300	8831700	7223500	7918060	6871530	13371200	9735390	11678800
AIAVLTSGGDAQGMNAAVR	PFKM	Q2HYU2	ATP-dependent 6-phosphofructokinase, muscle type		2	3.51176e-06	1800.92	262749	319271	215522	279096	331860	178788	481350	287390	235466	279327	315987	179432	315094	403052	150522	344772	273916	254680
AIAVTAQEMMTK	TLN2	A0A287B272	Uncharacterized protein		2	7.91229e-05	1292.65	761746	580187	437444	721947	432261	153922	897666	925876	457996	786977	559398	370636	812872	514999	131421	673547	817005	530182
AIAVTVQEMVTK	TLN1	A0A287AC34;A0A287BAK1	Talin 1		2	0.000301144	1288.71	9650410	13966400	12183000	8090750	7985900	13803100	18704900	12179600	11529000	9905750	13584300	10579800	8881640	9164500	11301500	14515700	11798900	12521300
AICIDPSYSK	SGTA	A0A287A1V6;A0A5G2QXK3;A0A5G2R4Y3;F1S8G6	Small glutamine rich tetratricopeptide repeat containing alpha	Carbamidomethyl (C)	2	0.00110853	1095.53	405780	315852	NA	539056	186864	244292	372648	NA	744784	422973	300152	NA	623057	225102	219445	286304	NA	771278
AICTEAGLMALR	PSMC1	F2Z5J1	26S protease regulatory subunit 4	Carbamidomethyl (C)	2	5.50609e-05	1247.64	721690	956142	1192230	542669	728783	1295930	1039360	1088630	841380	720515	997218	990112	586288	886431	1091570	787915	984037	953627
AIDENNEAIACFLIR	ANKFY1	A0A287B5D6	Ankyrin repeat and FYVE domain containing 1	Carbamidomethyl (C)	2	0.000537394	1690.83	102338	179598	396412	217473	201098	314194	476090	338509	438137	103914	168326	362092	239756	223260	253541	331984	316898	517862
AIDGLDLLPAMLQGR	GALNS	Q8WNQ7	N-acetylgalactosamine-6-sulfatase		2	2.01769e-05	1581.85	588761	411166	489115	336559	475614	588360	239438	519501	365010	680604	344340	401962	466046	514146	521242	166460	498927	284357
AIDLEIK	NEXN	A0A5G2R2Q2	Nexilin F-actin binding protein		2	0.000838926	800.464	1030190	1371550	1246310	1455910	NA	851450	2510020	1706050	955494	1124080	1372510	983209	1548490	NA	753091	1694920	1454190	1036530
AIDLFTDAIK	ST13	A0A287B8B1;A0A5G2QYZ3;F1SRB9	STI1 domain-containing protein		2	0.000838926	1105.6	12779700	13774100	15908600	11388800	10689300	15491300	15039000	13780400	10290100	13673400	12833800	13643300	13399300	12302900	12305900	11124000	12522800	11501400
AIDLLYWR	RTN1	A0A5G2QEA3;I3L6J1	Reticulon		2	0.00119288	1048.57	453149	1338080	1129520	620766	1319050	1558510	975902	1012190	736895	502065	1271150	995973	669865	1483140	1287060	681392	925438	867088
AIDLPNGASLSSAR	ABHD11	F1RJM8	Abhydrolase domain containing 11		2	0.00139492	1370.72	139997	NA	293421	NA	151530	151043	360835	174669	75608.4	144557	NA	239371	NA	183160	125864	270452	166675	85368.1
AIDMFNK	TOMM70	A0A480UKD4	Mitochondrial import receptor subunit TOM70		2	0.00110853	837.405	523071	310584	456404	NA	481153	624079	NA	200469	367143	542656	297632	373201	NA	553188	551451	NA	201846	421054
AIDNAADLLVFGK	SNX8	A0A286ZJS1;A0A287ABA2	Sorting nexin 8		2	0.000301144	1345.72	94980.2	163600	134404	105695	90708.1	47527	121298	134715	65715.3	100534	157301	121519	111981	97669.3	38284.7	94239.8	125911	73488.3
AIDTIYQTTDFSGIR	ADAM10	O77633	Disintegrin and metalloproteinase domain-containing protein 10		2	0.000838926	1699.84	2927310	2982600	3035100	1784090	3097690	4039810	3203530	3391180	2401450	3084390	2927040	2503590	2200240	3654810	3112940	2281150	3097680	2705060
AIDTNGLEEQEK	EFR3A	M3TYQ4	EFR3 homolog A		2	0.000838926	1345.64	120065	157074	74605.9	63817.2	203188	81440	151831	76404	129016	122476	150095	59393.9	70194	251349	75703.8	113403	70431.5	139584
AIDWVAFGEIIPR	ATP5PD	A0A287A2Y4;A0A287B0C3;A0A5G2QY12	ATP synthase subunit d, mitochondrial		2	0.000838926	1485.8	4504430	7059160	7105730	5331530	4719850	5341280	8921020	6661820	6196450	4858250	5928010	6130010	7326120	5179760	4726320	6290440	6453400	5055070
AIDYDEDEDGRPK	FGB	P14477	Fibrinogen beta chain (Fragment)		+2;+3	5.77479e-05;0.000838926	1521.66	3523339	4392128	8626310	7627459	4094702	10795500	8832090	7302440	6696667	3649607	4230903	6842382	8377640	4940754	9135370	6767510	6644050	7471349
AIDYVQR	TSPAN3	A0A286ZJC8;A0A5G2QV60;A0A5G2RIV0;F1SJ91	Tetraspanin		2	0.00139492	863.45	894974	1000910	959784	600008	625814	953588	947152	982479	760124	944386	962737	770626	674007	762967	853407	724309	914447	845158
AIEAALAAR	ALDH4A1	I3LNB4	Multifunctional fusion protein		2	0.000838926	884.508	3558640	4014480	4742670	3268100	3602100	5191860	6689320	4177320	3626850	3752380	3856830	3849050	3653660	4338750	4551180	5185880	3887930	3944630
AIEALHGHELRPGR	RBM14	A0A287B401	RNA binding motif protein 14		3	0.000838926	1554.84	393898	587658	738900	405850	300183	498119	816317	416464	431523	408707	554490	573401	457638	367821	428078	579881	396029	473148
AIEDEGGNPDEIEITSEGNKK	SAFB	A0A5G2R206;F1S7J6	Scaffold attachment factor B		3	0.000838926	2244.04	975810	1065810	342099	425678	422060	1074850	1024940	179668	648053	960002	1015940	275082	475460	493502	911421	775780	169314	755119
AIEEELQEIASEPTDK	MATN2	A0A287AXD3;A0A5G2QXT2;A0A5G2R9B8;F1S0M0	Matrilin 2		2	1.54517e-05	1800.86	138900	56259.5	169344	182058	100589	153938	332198	265771	128138	148635	55578.3	139688	223694	124006	115682	236649	241430	143792
AIEEGTLEEIEEEVR	SMARCA4	A0A5G2RGE6;A0A5G2RH57;K7GT64	SWI/SNF related, matrix associated, actin dependent regulator of chromatin, subfamily a, member 4		2	0.00199956	1744.84	41465.6	NA	NA	NA	71215.2	NA	NA	16960	85721	44874.7	NA	NA	NA	78138.7	NA	NA	15261	90433.7
AIEEGVNHMWTVSAFQQHPR	GNPDA2	A0A5G2R481	Glucosamine-6-phosphate isomerase		+3;+4	0.000301144;0.00110853	2336.11	367119	364978	472079	265371	136224	824324	256252	728960	20281.1	387483	349503	392807	305744	154296	699994	188247	682617	23711
AIEEGVSHMWTVSAFQQHPR	GNPDA1	A0A287AHC2	Glucosamine-6-phosphate isomerase		+3;+4	0.000102277;0.00169095	2309.1	253705	705426	NA	93825.1	70909	1310347	495577	270002	181562	270151	669708	NA	103793	83208	1049417	389673	263061	205853
AIEINPDSAQPYK	ST13	A0A287B8B1;A0A5G2QYZ3;F1SRB9	STI1 domain-containing protein		2	4.66158e-05	1444.72	10625100	10186200	12686400	9162840	8328510	12012400	12614500	10962200	8649740	11106800	9763510	9942260	9935020	9998150	11195500	9150570	10131800	9469540
AIEIYTDMGR	NAPA	A0A5G2QQW2	Alpha-soluble NSF attachment protein		2	0.000838926	1167.56	1383120	2260610	2615330	1871190	1134600	2995570	3128270	2650370	1663330	1415890	2194230	2164970	2181100	1371440	2477470	2350860	2527800	1917870
AIELGNGQTR	FAH	A0A5G2QPJ7	Fumarylacetoacetase		2	0.000838926	1057.55	777688	512175	917611	686954	528340	712416	936221	943200	449373	789934	499181	721264	784034	652797	659598	716601	881514	497096
AIELIQAGGNK	MAGI3	A0A287A5B0;A0A287AK47;A0A287BIU8	Membrane-associated guanylate kinase inverted 3		2	0.00110853	1112.62	146378	92853.4	31643.8	94716.8	153795	NA	NA	46868.4	NA	150809	88309.4	25905	105404	183481	NA	NA	44635.7	NA
AIELLQEFSDQHPENAAEIK	SRP72	A0A286ZZP8;F1RTV6	Signal recognition particle subunit SRP72		3	4.17453e-06	2281.12	325804	460133	456609	437645	236373	509324	855264	403129	478969	346563	450679	401511	516181	260804	411582	598644	390817	543235
AIELNPSNAVYFCNR	SGTA	A0A287A1V6;A0A5G2QXK3;A0A5G2R4Y3;F1S8G6	Small glutamine rich tetratricopeptide repeat containing alpha	Carbamidomethyl (C)	2	0.000751001	1709.82	640599	774035	801823	NA	581240	1235110	865618	742784	411430	662506	713765	672204	NA	689469	948699	695270	721128	475019
AIEMELR	DCTN1	A0A287B1I4;A0A287B8J2;A0A5G2QI60;A0A5G2QPL9;A0A5G2RFF7	Dynactin subunit 1		2	0.00139492	860.443	1863320	1899050	2044500	1460370	1792130	2000270	2526460	2168510	1538170	1946910	1816860	1680320	1649780	2081940	1776540	1971940	2192260	1787120
AIEMLGGELGSK	FH	P10173	Fumarate hydratase, mitochondrial		2	0.000301144	1203.62	1936340	2672270	3031670	2937220	2212290	4062400	4473310	2764450	2248740	1983150	2590980	2634650	3355760	2516540	3336850	3626150	2701700	2583430
AIENELLAR	GSS	A0A286ZRS0;F1S4X9	Glutathione synthetase		2	0.00119288	1027.57	1075190	1321630	2516430	NA	NA	1553060	2387210	2204240	1696670	1155500	1313080	2038710	NA	NA	1387770	1540190	1880780	1816620
AIENVDTLTNLESLFLGK	PPP1R7	F1SI09	Uncharacterized protein		2	0.000129364	1976.05	57235.2	252528	262718	65182.3	68793.2	190141	295351	177005	304646	74754.1	190378	229488	103997	84289.6	174029	203085	172960	209275
AIEPQKEEADENYNSVNTR	STX4	A0A287AJN7;A0A480S909;F1RIR2	Syntaxin 4		3	1.10887e-05	2206.01	585852	420555	682898	271311	484477	610611	654297	491921	223080	611978	400817	559673	297263	586368	540699	494279	450657	254786
AIEQADLLQEEAETPR	AP1S2	A0A5G2R8Q1	AP complex subunit sigma		2	5.03767e-05	1811.89	179054	275369	497428	337663	338597	325937	653960	488671	321539	188715	258285	409065	407330	383746	268216	509802	467157	366461
AIEQADLLQEEDESPR	AP1S1	A0A5G2QSL5;I3LVB8	AP complex subunit sigma		2	9.32895e-06	1841.86	536602	553197	603690	290018	155523	801542	658854	414662	311597	559423	536414	518938	349398	175273	628401	501757	390406	336045
AIEQEDELSDVSQGGSK	SPAG9	A0A286ZJX9;A0A286ZTC5;A0A287BLH2;A0A480KBZ1	Sperm associated antigen 9		2	0.00110853	1790.82	128533	104808	113673	NA	117050	111629	NA	NA	NA	130152	100634	90371.9	NA	134893	93792.4	NA	NA	NA
AIEVLSDEHAR	XAB2	A0A5G2R0G6;F1SCH5	XPA binding protein 2		+2;+3	0.0034986;0.00296994	1238.63	61716	NA	NA	NA	37727.2	35735.2	NA	NA	140954	64851.6	NA	NA	NA	48461.7	30867.1	NA	NA	163086
AIFLADGK	CORO1B	F1RUX1	Coronin		2	0.000838926	833.465	5648050	5710860	6634880	4169570	4988710	6656670	7838700	5800110	4081560	5840650	5399410	5190550	4658350	5993070	5456880	5867910	5452100	4564660
AIFLADGNVFTTGFSR	CORO1C	A0A5G2R2V4;F1RGA9;I3L920	Coronin		2	0.000838926	1714.87	3962380	4642160	3823860	3429830	3264510	5321310	6804470	4459120	4359410	3841090	4303500	3701700	4175710	3464010	4197110	5163760	4274490	4370110
AIFLFVDK	GABARAPL2	A0A5G2R4G3;F2Z5I0	GABA type A receptor associated protein like 2		2	0.000838926	951.543	321159	355238	329150	409085	223913	255354	357627	308563	210594	345851	345898	279932	487969	258043	207408	259709	287460	234767
AIFQDEEQR	AP3D1	A0A5G2R519;M3VK02	AP-3 complex subunit delta		2	0.00132524	1134.53	510297	638203	961499	135722	NA	1146490	1053930	453681	669477	544221	629315	782035	146404	NA	1007000	781776	416912	734041
AIFQTIQNR	IPO7	A0A287ASM1;A0A287B2B4;A0A287BNF6;I3LDM3	Importin 7		2	0.000838926	1089.59	1628140	2411560	1874940	2043570	1329810	2669710	2411670	2295360	2186820	1747230	2320510	1450680	2238120	1741090	2358890	1748920	2127850	2382130
AIFTGYYGK	CNP	A0A286ZZ12;A0A287A9L8	2',3'-cyclic-nucleotide 3'-phosphodiesterase		2	0.00110853	1018.51	376074	427178	NA	NA	319645	460109	52436	NA	NA	383175	415002	NA	NA	360749	387002	37166.6	NA	NA
AIFVTDR	MYO1D	A0A287ARN5	Myosin ID		2	0.000838926	820.444	4101990	4664230	4602160	3212280	3989990	3785460	4460740	4403450	3521180	4121700	4452480	3841310	3425400	4617380	3186610	3333640	4222270	4084150
AIGAVPLIQGEYMIPCEK	CTSD	P00795	Cathepsin D	Carbamidomethyl (C)	2	0.000976778	1930.99	10877300	10797900	10424300	8984850	8703010	12592900	13150500	10409100	7977370	11518600	10427500	9304450	9872650	9462260	10151700	10336300	9588590	9135040
AIGAVSTSAWK	RNPEP	A0A287AM26	Aminopeptidase B isoform a		2	0.000838926	1089.58	2289040	2825800	3503400	2625370	2511160	2962780	3654260	2134420	1571500	2385810	2610500	2734200	2929440	3013370	2642510	2596220	2014560	1738020
AIGDVFQK	PPM1F	F1RL04	Protein phosphatase, Mg2+/Mn2+ dependent 1F		2	0.000838926	876.47	1474950	1663600	1920160	1604850	1315180	1760270	2031510	1807250	1597890	1598910	1650720	1562570	1674960	1737360	1530920	1497130	1614080	1698420
AIGFVVGQTDWEK	YLPM1	F1S2T2	YLP motif containing 1		2	0.00140508	1448.73	193821	195049	181534	80258	NA	91102.9	67697.4	208333	NA	208481	188400	150768	100074	NA	67420.3	49204	191430	NA
AIGNIELGIR	MAP1B	A0A286ZJQ4;A0A287BL20	Microtubule associated protein 1B		2	0.000394555	1054.61	883992	785390	1317220	862042	523362	1040940	722521	880207	563259	944861	744297	1131490	926205	614138	856592	573457	866231	624717
AIGNTELENK	MTREX	F1SLL6	Exosome RNA helicase MTR4		2	0.00132524	1087.55	519178	695751	681709	116979	498496	243039	838487	464574	613016	560270	660361	554642	133255	596902	206924	627263	432849	676335
AIGPHDVLATLLNNLK	SF3B1	A0A286ZHW0	Splicing factor 3B subunit 1 isoform 1		3	7.21604e-05	1687.96	331947	352802	338463	329359	429431	403926	512566	258097	324047	348851	303241	306761	411464	445621	358218	373494	249110	319896
AIGSASEGAQSSLQEVYHK	PSMA5	F2Z5K2	Proteasome subunit alpha type-5		+2;+3	0.000125011;0.000838926	1960.95	3432988	3392820	3461370	3082663	2900629	4318639	3957977	3632691	3188982	3721957	3215795	2880698	3459464	3473161	3934120	2926990	3414440	3512185
AIGTDEDLAHSSIR	NFS1	A0A287B8T9;A0A5G2R1T1;B6UV57	Cysteine desulfurase, mitochondrial		+2;+3	0.00147121;0.00103934	1483.73	215138	256302	204156	137456	NA	210735	264211	165300	207224	218455	253860	169311	157250	NA	177787	191300	147242	226345
AIGTEPDSDVLSEIMHSFAK	IPO5	A0A5G2RIC0	Importin 5		3	1.72508e-05	2146.03	218125	364682	388202	185455	396552	285473	364182	364363	261994	222611	319777	354264	222074	405550	236349	282790	347864	264031
AIGTFLFGAAASQSLTDIAK	PLPP1	P60588	Phospholipid phosphatase 1		+2;+3	3.07857e-05;0.000838926	1981.05	675704	1008532	439894	433699	767203	969331	881809	870261	652548	701034	886302	409545	536122	788344	804983	695069	849066	720401
AIGVSNFNHLQVEK	AKR1B1	P80276	Aldo-keto reductase family 1 member B1		+2;+3	3.1309e-05;0.000838926	1554.82	4293388	3116539	3379411	1.61304e+06	3095927	3693160	2531593	2224937	1743876	4279984	2910920	2829649	1.84142e+06	3549501	3124759	1813585	2058407	1980248
AIGVTFPQDK	DHDH	Q9TV69	Trans-1,2-dihydrobenzene-1,2-diol dehydrogenase		2	0.00110853	1074.57	2316920	2345790	3136440	2389450	1556670	2617180	2959510	NA	NA	2308690	2194280	2537610	2721060	1776570	2194870	2133330	NA	NA
AIHEVFEVGVTSHR	RRAGC	A0A5G2QU64	Ras-related GTP-binding protein		+2;+3	0.000818392;0.000237473	1579.81	270798	1.05469e+06	1042160	665103	200048	1.11247e+06	818398	920111	728895	282929	991448	830923	750144	228213	974898	635982	845733	817789
AIHLNNQVYMAAIILSEK	PLVAP	A0A287AU22	Plasmalemma vesicle associated protein		3	4.37801e-05	2027.09	54938.1	299319	134596	162461	NA	336220	427835	219816	278415	58494.3	286240	119972	168730	NA	276943	303731	204702	298740
AIHSWLTR	PSMB4	Q29384	Proteasome subunit beta type-4 (Fragment)		2	0.000838926	982.535	1596290	1744560	3803180	2913220	1857540	2701190	3925720	3269950	2662080	1593360	1698510	3021210	3149780	2150410	2294160	2972350	3005620	3084180
AIIAWMEK	AEBP1	A0A286ZZM9;A0A287BAM1;F1SSF7	AE binding protein 1		2	0.000838926	960.51	1328730	960462	1010540	1108670	720392	874011	1323000	792044	941038	1403750	945477	799664	1356010	827888	684894	1029370	777510	1179030
AIIGLYNYAHEMTHGASDR	NCKAP1	A0A287AJY4	NCK associated protein 1		+3;+4	0.000838926;0.00404757	2118	223231	219133	381310	NA	560361	122834	248204	300094	108159	227213	207667	325821	NA	645933	99464.6	192499	287613	126519
AIIIFVPVPQLK	RPS7	A0A287A9Y6;I3L5B2	40S ribosomal protein S7		2	9.74991e-05	1336.85	4565190	4500610	4205270	3238350	3942350	4368090	5164280	4068570	3496150	4470440	3979260	3959820	3888630	4193480	3725730	4430570	4023350	3711460
AIIKPQYVDQIPK	ABCE1	A0A5G2QNL9;A0A5G2R2A3	ATP binding cassette subfamily E member 1		3	0.00458617	1511.87	98487.6	NA	212562	NA	NA	316105	NA	NA	NA	107943	NA	170189	NA	NA	275592	NA	NA	NA
AIILNTPHNPLGK	KYAT3	A0A287AZB0;A0A287BSQ5;F1S4D5	Cysteine-S-conjugate beta-lyase 2		+2;+3	0.000751001;0.000838926	1386.8	226358	193712	NA	245782	NA	279940	207465	410497	82997.5	222442	181614	NA	286279	NA	228991	149021	364172	100250
AIINSTVTPNMTFTK	HOMER3	F1S8D2	Homer protein homolog 3 isoform X1		2	0.000301144	1636.85	225866	316321	330399	246427	329985	220852	426560	299931	NA	230780	314028	268559	282172	364862	178285	312856	286868	NA
AIITALGVDR	GCN1	A0A287B2G4;A0A5G2R8A8;F1RJK5	GCN1 activator of EIF2AK4		2	0.00110853	1027.6	247529	349702	282865	NA	NA	318799	326947	181126	182791	265606	340456	232340	NA	NA	265987	248203	173076	208527
AIKPTLGLIDPLHTR	ADHFE1	A0A5G2QMA8;F1RTZ1	Alcohol dehydrogenase iron-containing protein 1		4	0.00139492	1643.97	138238	NA	185262	177931	156378	207007	315019	202268	105746	145643	NA	154640	208544	176096	180119	241002	189845	123263
AILALTSTLDK	OS9	A0A287A8P0;A0A5G2QKF9;A0A5G2QZQ4;A0A5G2RCD3	OS9 endoplasmic reticulum lectin		2	0.000537394	1144.67	241481	275988	285682	245435	218612	440735	373955	230564	326766	249859	264681	228643	283358	260504	351650	289838	211478	380973
AILEDMLR	ACSL1	A0A287BM44;A0A287BMY7;A0A5G2QBV9;A0A5G2QI99;F1RSZ3	Acyl-CoA synthetase long chain family member 1		2	0.00132524	959.511	2904930	3029570	4902380	2185130	2219000	2873580	3322450	3063050	2096150	2905980	2761630	4132690	2724140	2446280	2255410	2425690	2928630	2416900
AILEFAER	PTPN9	F1SJ71	Protein tyrosine phosphatase non-receptor type 9		2	0.00195153	947.508	287742	440787	593283	635310	NA	485467	670156	610945	NA	310708	423857	504396	741347	NA	412167	494495	570396	NA
AILENLR	FGB	A0A5G2RHA4;I3L651	Fibrinogen beta chain		2	0.00139492	827.486	71153200	92685800	144943000	129036000	94235400	139818000	126956000	145771000	129361000	74011500	89583400	114684000	143556000	110137000	115950000	98807800	136656000	141670000
AILEQQVLAEELTTK	MACF1	A0A287AEG1;A0A287BDC2	Microtubule actin crosslinking factor 1		2	0.000838926	1684.92	1236370	1811770	1467060	926593	1414350	1474670	1931200	1212990	1473980	1374160	1695620	1268340	1117670	1639350	1169210	1428450	1127090	1658560
AILFLPMSAK	FGF2	A0A287BGK8	Fibroblast growth factor		2	0.000838926	1089.63	674471	678786	857537	712044	486499	566818	1014390	752198	528428	751218	678253	759797	848876	575218	454512	700023	705246	559291
AILGLPPLPEDSIK	STRIP1	F1S614	Striatin-interacting protein 1		2	0.00139492	1461.84	133949	153658	111526	84574	101497	168274	159183	156733	NA	142444	144115	100434	92930.8	111376	136738	125118	144054	NA
AILILDNDGDR	COPZ1	A0A5G2QBJ4	Coatomer subunit zeta		2	0.000838926	1213.63	1280540	1580900	1572680	1154000	1245310	1733590	1750920	1495180	920257	1333210	1497550	1360150	1300570	1413830	1399710	1365450	1454140	1045020
AILKDPEDPTQCFLLFANQTEK	CYB5R1	A0A286ZXF1	Cytochrome-b5 reductase	Carbamidomethyl (C)	3	0.00110853	2520.26	41050.2	53299	46930.7	NA	45959.5	50836.1	76236.3	NA	NA	42964.1	51160.7	42145.8	NA	49676.3	41418.8	58594.2	NA	NA
AILNPLCQVDYR	SEC23B	F1SBH2	Protein transport protein SEC23	Carbamidomethyl (C)	2	0.00110853	1403.72	185187	139775	60756.5	NA	NA	365608	316839	239871	NA	189947	131576	49012.8	NA	NA	290032	232215	226663	NA
AILPCQDTPSVK	LTA4H	F1SQR8	Leukotriene A(4) hydrolase	Carbamidomethyl (C)	2	0.000838926	1270.66	6072910	5439310	7833990	6612680	4699460	6783440	6946160	6205010	5010380	6246460	5275000	6301330	7598410	5717770	5818730	5342090	5796470	5215200
AILPLVNFK	PLCG2	F1S475	1-phosphatidylinositol 4,5-bisphosphate phosphodiesterase gamma		2	0.000838926	1013.63	898951	679572	741941	442581	523454	1279880	603230	745093	399372	970132	674863	640330	536301	637107	1056080	437027	698539	459184
AILPYFPK	ACE	F1RRW5	Angiotensin-converting enzyme		2	0.000838926	947.548	6599340	8311060	7101540	3050260	6003930	5497400	6944000	5178100	4626500	7024090	7846800	5545330	3783080	6585110	4375050	5098860	4882940	5438130
AILPYTK	RASA1	A0A287A3J8;A0A5G2QED3;A0A5G2R2H5;A0A5G2R9A8	RAS p21 protein activator 1		2	0.000870575	804.475	175904	151942	215880	159793	142611	283083	275466	268135	316670	192003	145307	171798	181480	172852	255929	198136	252638	351002
AILQQILLLR	TBC1D1	A0A286ZWF1;A0A287B886;A0A5G2QPY7;I3L605;I3LNR0	TBC1 domain family member 1		2	0.000301144	1179.77	201584	183478	200170	105894	117153	337717	246082	168503	125161	199261	172414	186168	120689	122322	295292	195675	167980	133608
AILVVFANK	ARL1	A0A5G2R4Z0;Q52NJ5	ADP ribosylation factor like GTPase 1		2	0.000838926	973.596	365019	311724	577612	630627	408328	635710	723213	654655	502068	371423	304931	456011	740789	483851	497079	551432	588633	584025
AILWMSEK	PFKL	A0A286ZZL7;I3LFQ5	ATP-dependent 6-phosphofructokinase		2	0.000838926	976.505	1224930	1334020	1628280	1338930	1155140	1453440	1451350	1401590	1210440	1327770	1350190	1302340	1525090	1394120	1185240	1116210	1220490	1358190
AIMAHMTVEEIYK	FLOT1	Q767L6	Flotillin-1		+2;+3	0.000838926;0.00139492	1534.75	385533	NA	318717	38880.1	298771	412118	360260	374802	153994	406816	NA	270416	45132.3	359917	344111	276549	352271	159185
AIMAQLPQEQK	CTNNA1	A0A5G2R7Z4;F1RGJ2	Catenin alpha 1		2	0.000537394	1255.66	9165620	10970200	7992890	8121910	NA	10468600	12332200	11448300	9098220	9427550	10759600	6408640	9326050	NA	8979830	9351740	10632600	9456270
AIMKDPDDHTVCHLLFANQTEK	CYB5R3	P83686	NADH-cytochrome b5 reductase 3 (Fragment)	Carbamidomethyl (C)	+3;+4	0.000838926	2525.2	1808946	2350874	2762507	1541616	2778406	2742511	3462194	1404020	1864155	1914138	2304949	2273983	1835542	3193417	2403194	2488640	1269040	2079383
AIMLLEGQK	SDR39U1	A0A287A9T9	Short chain dehydrogenase/reductase family 39U member 1		2	0.00110853	1001.56	178099	NA	307179	130957	278086	232664	316692	260736	NA	186833	NA	248914	153986	315526	204310	231597	242609	NA
AINEAYKEDYHK	ANXA6	F1S0V3	Annexin		+2;+3	0.00110853;0.000838926	1479.7	867432	1.28267e+06	1.48565e+06	680827	938232	1.25557e+06	733103	1097837	475731	871319	1.05728e+06	1.12471e+06	767117	986581	862580	625136	990684	600380
AINEWVK	SERPINB1	P80229	Leukocyte elastase inhibitor		2	0.00139492	858.46	4727290	1955630	7712480	2783720	3242080	6432610	6229700	4172810	3547790	4796700	1885090	6185960	3198680	3822110	5484680	4785790	3965870	3718210
AINFNFGYAK	QARS1	M3TYW5	Glutaminyl-tRNA synthetase		2	0.000838926	1143.57	388460	428908	527465	303738	300574	548280	568220	504416	393440	399500	398117	435303	370740	352436	439361	445294	477718	458838
AINGPTSASGDEISK	FXR1	A0A287B7I4;I3LH62	Agenet-like domain-containing protein		2	0.00110853	1445.7	7120.57	NA	47999.5	NA	NA	22531.4	34513.8	NA	NA	7522.68	NA	39205.1	NA	NA	19710.1	26415.8	NA	NA
AINHILEDLDTNVDK	S100A9	F6Q697;K7GME6	S100 calcium binding protein A9		+2;+3	0.000838926	1708.86	49153400	40961400	78388000	29637430	30990300	164549900	65921100	62770400	20507340	49341100	37966900	64377800	33299300	35157300	143166100	53747600	60159600	23754480
AINLLPANTQINDIR	VPS39	A0A286ZLA9;A0A286ZMP9;F1SFK5	VPS39 subunit of HOPS complex		2	0.00139492	1664.92	740030	811727	790613	710859	703275	970095	917248	838763	584526	838885	812009	637319	827411	847746	768608	640716	762864	650218
AINPINTFTK	ARHGAP1	A0A287AZG0;A0A5G2QDJ1	Rho GTPase activating protein 1		2	0.000838926	1117.61	4057220	4987530	5999270	4280220	3179840	3312600	6207230	5338670	3895730	4255350	4951580	4965840	5070210	3511110	2912040	4565750	4864850	4172960
AINQGGLTSVAVR	PRORP	F2Z5N0	Proteasome subunit alpha type		2	0.000838926	1284.71	10308500	10348100	12798500	9582800	9291840	12645900	12885800	10834700	9611160	10462500	10082200	10234600	10793100	10991100	10783900	9965660	10314400	10241700
AINQIAAALFTIHK	NCKAP1	A0A287AJY4	NCK associated protein 1		3	0.000301144	1509.87	123717	366427	178589	206082	343404	402733	305774	204185	287318	133668	356538	165819	230662	374388	329932	229792	182877	302571
AINQQTGAFVEISR	KHSRP	A0A286ZY30;A0A287BLB3	KH-type splicing regulatory protein		2	7.65331e-06	1532.79	2295720	2429390	2856680	1872600	1871430	2926520	3445680	2407370	1920620	2288020	2290540	2392020	2130070	2203440	2515040	2511130	2306100	2146250
AINTQEAPVK	HIP1R	F1REX8	Huntingtin interacting protein 1 related		2	0.000838926	1069.58	972737	1330740	1552170	881463	837400	1556860	1299960	1304110	1075660	1012610	1241300	1214290	994785	1039600	1339290	944187	1213460	1181310
AINVFISANR	PDCD10	A0A480LEG9	Programmed cell death 10		2	0.000838926	1103.61	760658	1311780	1300720	671506	823686	1456710	1477300	1480350	1209100	808623	1267080	1113920	749910	945401	1212680	1138050	1429800	1391460
AINVLLEGNPDTHSWEMVGK	UBAP2L	A0A286ZKU8;A0A287A0B3;A0A5G2QN63;A0A5G2RFH0;F1RGK9;I3L5C7	Ubiquitin associated protein 2 like		3	2.08726e-06	2209.08	371540	308178	444821	258421	269674	422437	609153	359718	310380	397363	297263	369986	305250	298194	338225	428256	343486	351791
AIPGVVEK	MTREX	F1SLL6	Exosome RNA helicase MTR4		2	0.00139492	811.48	327313	349987	513294	436608	364188	395349	504383	630243	439516	349508	325570	427809	475130	443178	346405	370949	569427	490138
AIPNNQVLGK	EDF1	A0A287BNW6;A0A5G2QM16	Endothelial differentiation related factor 1		2	0.00923912	1052.6	729820	NA	NA	175278	NA	NA	788689	NA	NA	770278	NA	NA	202142	NA	NA	543325	NA	NA
AIPNQGEILVIR	DNM2	F1S593	Dynamin GTPase		2	0.000838926	1321.77	466238	NA	NA	NA	NA	533419	567491	NA	377076	471928	NA	NA	NA	NA	437074	455097	NA	472038
AIPTVNHSGTFSPQAPVPAAVPVVDVR	PKN2	A0A286ZLF6	Protein kinase C		3	0.000976778	2725.46	33160.5	127151	143249	161683	70320	NA	130583	203186	84865.3	34286.5	111220	118437	198226	75968.6	NA	101865	191446	100688
AIQAELLK	PPID	F1RTY6	Peptidylprolyl isomerase D		2	0.000838926	884.533	1873980	2197950	2627240	2282490	1661430	2761140	2684230	2458390	2111930	1972600	2122340	2208540	2546080	2001410	2470260	2144560	2350710	2219080
AIQAYGMK	CNN3	A0A5G2QAL2	Calponin		2	0.000838926	880.448	1331770	1940480	2095200	1046550	467727	1686830	2296310	1712400	1063350	1407320	1877790	1642590	1212840	582020	1457040	1655910	1592130	1230260
AIQDHLLEVEESK	TPR	A0A286ZJ74;F1S300	Nucleoprotein TPR		2	0.00772154	1509.77	40830.3	NA	NA	NA	NA	107655	NA	NA	NA	41816.1	NA	NA	NA	NA	91504.9	NA	NA	NA
AIQDPAFSDGIR	HUWE1	F1RUH0	HECT-type E3 ubiquitin transferase		2	0.000838926	1288.64	340961	737829	766219	751118	418429	776244	701569	NA	NA	361185	686159	587628	881143	498508	686609	532552	NA	NA
AIQGATSHHLGQNFSK	EPRS1	A0A286ZQW0;F1S9K5	Glutamyl-tRNA synthetase		+3;+4	0.000838926;0.00296696	1694.85	1009690	1403680	1.76186e+06	1.23755e+06	1245020	1.73704e+06	1.93525e+06	1356700	1.17983e+06	1063570	1348990	1.37285e+06	1.38839e+06	1553420	1.45763e+06	1.36936e+06	1293950	1.28078e+06
AIQISYNPEDLSK	FGG	A0A5G2QUU1;F1RX35;I3LJW2	Fibrinogen gamma chain		2	1.57853e-05	1476.75	2397320	2584530	4018480	3204730	2833230	4178020	2927350	3938320	4052460	2552720	2440700	3451130	3410790	3317960	3367470	2320570	3866850	4496830
AIQISYNPEDLSKPDR	FGG	A0A5G2QUU1;F1RX35;I3LJW2	Fibrinogen gamma chain		+2;+3	0.000963948;0.000838926	1844.93	29090310	37090500	17555500	46285500	10615000	22128000	14878300	15617100	13827900	30529000	36051200	15083800	53679600	12586500	18439000	11686200	14548400	14934700
AIQLEPAEQGQAWGR	MAP3K11	A0A287B2Q3	Mitogen-activated protein kinase kinase kinase		2	0.000838926	1652.83	204994	245075	253345	112199	209545	232593	176582	212148	118150	213071	232552	214955	131821	238226	190574	136171	198678	141119
AIQLEYSEAR	PSMD3	F1RXA7;I3LL55	26S proteasome non-ATPase regulatory subunit 3		2	0.000838926	1178.59	1454570	1516890	1810940	1403530	1225600	1628170	1808000	1409190	1495920	1523230	1453580	1476520	1585580	1450360	1406810	1357730	1390680	1730930
AIQLSGAEQLEALK	COPS4	A7Y521	COP9 signalosome complex subunit 4		2	5.0949e-06	1469.81	1091550	1265360	1428500	669610	1041480	1672530	1665620	1059070	867748	1151010	1219830	1167480	813610	1192160	1306630	1298140	1011550	1070350
AIQLSMQGTSR	ATXN3L	A0A5G2QH58;A0A5G2QLI6;A0A5G2QPL0;A0A5G2R9D3;A0A5G2RB40;F6Q497;Q06AV3	Ubiquitinyl hydrolase 1		2	0.000838926	1190.61	448295	321599	584368	378493	354662	522211	645441	516733	477423	489240	321655	450996	429172	457938	477375	464483	479546	518265
AIQSAEELNTK	LAMA3	F1SBB3	Laminin subunit alpha 3		2	4.32961e-05	1202.61	1501780	1166860	1709960	846325	882675	1667400	1436750	2261070	1495290	1596530	1152330	1352340	948321	1077310	1448460	1104580	2130010	1715030
AISAHFDDSSASSLK	MACROH2A2	A0A287AKA3	Core histone macro-H2A		+2;+3	0.00110853	1534.73	94423.9	160134	277827	106429	81865.4	6666.29	59292.2	136880	NA	99048.4	152792	227518	120727	97991.9	5588.27	45880.4	127049	NA
AISEAQESVTK	ZC3H14	A0A287AP46;A0A287BD48;A0A287BGG5	Zinc finger CCCH domain-containing protein 14		2	0.000126752	1161.59	251122	512513	484817	433556	291387	530650	540891	429437	331507	266955	470212	377712	488193	341641	438728	393136	393351	388487
AISESGVAFTAGLVR	CES1	A0A5G2QHX2;F1RF15	Carboxylic ester hydrolase		+2;+3	7.02716e-05;0.00110853	1476.79	4833840	11902679	10194348	4448467	4.79573e+06	4.5399e+06	NA	6539139	NA	4970740	11259817	8946964	5335802	5370312	3.58813e+06	NA	6241484	NA
AISFVGSNQAGEYIFER	ALDH6A1	A0A5G2RA17;F1S3H1	Aldehyde dehydrogenase 6 family member A1		2	0.000237473	1886.92	1786740	1557830	1769790	1327810	2012120	2204650	2475440	2008050	1272140	1926910	1575900	1572460	1542500	2306100	1723090	1705470	1875290	1317610
AISGLEQDQPTRR	ZPR1	A0A5G2QN01;F1SJT9;F6QAP8	Uncharacterized protein		3	0.00328302	1469.76	233798	264490	NA	NA	219045	400005	355906	249065	NA	245530	247039	NA	NA	274473	342545	270292	235740	NA
AISSDMYFGR	ARFGAP3	A0A287BQU4;A0A5G2QPF4;A0A5G2QYF9	ADP ribosylation factor GTPase activating protein 3		2	0.000838926	1145.52	335002	228138	576739	405275	NA	199578	571820	NA	NA	345577	225736	470895	462392	NA	165040	428589	NA	NA
AISSPTVSR	TPPP	A0A286ZLY5	Tubulin polymerization promoting protein		2	0.00136511	916.498	967149	1811360	1277510	1536600	NA	761631	NA	1311220	1332720	1027530	1737090	994184	1724560	NA	643893	NA	1225130	1501590
AISSYFVSTMSSSIK	MACROH2A1	A0A287A402;A0A480LAQ9;A0A480LAT2;F1RHC5	Core histone macro-H2A		2	0.000838926	1606.79	1674350	1761890	1779280	1208510	1931680	2051460	1919060	1857720	1013470	1805250	1656750	1564690	1410250	2184150	1621360	1460660	1686420	1123560
AISVSAPVFYAPQK	ZYX	F1SRV9	Zyxin		2	0.000126629	1476.8	7300950	8982010	8616090	5581170	6228140	7782380	9610470	7503040	5528110	7559320	8684780	6819410	6443550	7395180	6193760	7389600	6900520	6451720
AISVSAPVFYAPQKK	ZYX	F1SRV9	Zyxin		+2;+3	0.00106929;0.00113853	1604.89	276522	632124	680452	193384	243286	300281	946939	473869	293206	275434	603791	569982	224224	281102	258507	684108	453090	331856
AISYLVSGYQR	PZP	A0A287BN06	Uncharacterized protein		2	0.000485861	1255.66	3772350	4170600	4755360	15045600	9360710	5309560	4769290	6012430	7745580	3995360	4136340	4005540	16977000	11321400	4438010	3413200	5748250	8371800
AITAATLQFTEETGYQPCDPQVIR	SPTB	A0A287A113	Spectrin beta chain	Carbamidomethyl (C)	3	0.000537394	2651.29	607234	998891	599822	NA	709972	NA	870830	997811	1663430	635952	949856	498132	NA	778007	NA	632843	962532	1870540
AITCEPLESPVR	SELP	A0A287BBC0;A0A5G2QZT2;A0A5G2RLA8;F1RPW3	Selectin P	Carbamidomethyl (C)	2	0.000838926	1313.66	730155	592456	560969	333122	215808	313745	677813	1092950	320289	790856	569895	469646	351802	270961	260652	532423	1044340	348068
AITDGQAGFGNDTLSK	YTHDF3	A0A287A658;A0A287B6U9;A0A480U8W8	YTH N6-methyladenosine RNA binding protein 3		2	0.000301144	1593.76	584430	653679	715380	564465	502018	752886	650146	766834	398804	630066	648955	565352	597178	654135	661967	462649	673623	421154
AITGASLADIMAK	RPL24	A0A287A286;A0A5G2QF82;A0A5G2QUI7;F2Z5Q2	TRASH domain-containing protein		2	0.000838926	1260.67	1508630	1972030	2372080	708025	1169630	1157240	2933090	1458080	1026550	1697980	1884240	1941700	857238	1323570	918834	2127820	1350050	1161470
AITGIQAFTTDK	GCDH	P81140	Glutaryl-CoA dehydrogenase, mitochondrial (Fragment)		2	0.000237473	1264.67	281736	154582	485937	386121	NA	756723	569954	381080	506067	294493	146799	409290	453343	NA	619730	455140	360962	599334
AITGTLRPPLEQGR	PPL	F1RK90	Periplakin		3	0.000838926	1507.85	3263960	4050640	3714870	3303790	2211050	2569910	4537140	4691240	3567680	3362770	3907130	3085160	3720710	2658310	2214630	3372550	4260230	3757270
AITHLNNNFMFGQK	HNRNPL	A0A287AJX7	Uncharacterized protein		+2;+3	0.000838926	1633.8	6030240	7373520	9431440	6232039	5256243	7450567	9701150	7879466	6364257	6355722	7053503	8020983	7492617	6076898	5838427	7584380	7321751	6802720
AITIAGIPQSIIECVK	PCBP2	A0A287BHL0	Uncharacterized protein	Carbamidomethyl (C)	2	0.000838926	1654.93	4069250	5140950	5514240	4848450	5514530	5589150	6939470	5588340	4560880	4205960	4534500	4888590	5727800	5961190	4616040	5074050	5233850	4648120
AITIAGVPQSVTECVK	PCBP1	I3LEC2	Uncharacterized protein	Carbamidomethyl (C)	2	0.000838926	1614.87	11655500	11039600	13028200	10254400	11640500	14600500	13828000	11339100	9428210	10975400	11178900	10251300	11420200	12504600	11712300	10131000	10469200	11663000
AITIASQTNCPLYVTK	DPYSL3	F1RLZ7	Dihydropyrimidinase like 3	Carbamidomethyl (C)	2	0.000838926	1721.9	1717680	1569390	1881050	2569230	1283840	1521130	2074000	1559710	2067130	1843610	1505660	1611870	2960820	1463310	1271820	1563910	1430550	2332510
AITIFQER	GAPDH	P00355	Glyceraldehyde-3-phosphate dehydrogenase		2	0.0013294	976.534	83482800	75365600	83591900	61548800	63442400	94993500	105465000	80154900	68433600	88020000	74071800	71625100	73865700	73449200	79156900	75331000	75257700	71323300
AITIFQERDPANIK	GAPDH	P00355	Glyceraldehyde-3-phosphate dehydrogenase		+2;+3	0.000838926;0.00132524	1614.87	37695810	31451160	49126430	30510240	25929070	44770380	53336860	36480480	27251650	37907910	29807300	38960530	34913570	29961110	37842110	37954130	35105210	30296340
AITLECVSAGEPR	HSPG2	F1SU03	Heparan sulfate proteoglycan 2	Carbamidomethyl (C)	2	3.50038e-05	1344.67	2609100	1617840	NA	605628	2825570	1382730	949235	NA	NA	2678540	1567570	NA	678803	3372410	1101260	714033	NA	NA
AITTSLTTK	UGGT1	A0A287B9Y1;A0A5G2RD08;F1RQJ4	UDP-glucose glycoprotein glucosyltransferase 1		2	0.000838926	934.534	1228130	1335680	1595190	1018180	676729	1700780	2008840	1767480	1422380	1273250	1270880	1315220	1128470	821779	1420230	1508180	1593690	1627500
AIVAIENPADVSVISSR	RPSA	Q4GWZ2	40S ribosomal protein SA		2	0.000838926	1739.94	11445900	12294000	13669600	9118610	10529800	15414400	15369800	11650500	9074360	11492500	11430600	11122200	11463200	11636600	12246000	11098800	10964600	10566500
AIVDTVDNLLRPEALESWK	ADGRL2	A0A287A8E3;A0A287B7G8;A0A287BGY8;F1SAG0	Adhesion G protein-coupled receptor L2		3	0.00110853	2168.15	36767.4	89639.7	78264.4	NA	48876.9	NA	26464.7	73269.3	76790.5	37732.2	78682.5	77226.9	NA	52288.9	NA	19615.7	71025.9	78948.4
AIVDVHFDPTTTFR	AGRN	A0A286ZS39	Agrin		2	0.00110853	1617.82	227672	330462	529355	119824	299721	NA	NA	NA	365438	242010	311286	412251	149362	332686	NA	NA	NA	426879
AIVGNNDLLWEDYEEK	BIN2	I3L7Y9	Bridging integrator 2		2	0.000301144	1906.89	615365	535840	754238	356883	303583	1010850	964648	849071	416460	663830	521863	651174	434709	368776	826223	695726	796020	452760
AIVHLVNQR	PAFAH1B3	F1RGI2	Platelet activating factor acetylhydrolase 1b catalytic subunit 3		2	0.000838926	1048.61	1614490	1047520	1431930	1300760	1024550	1250810	1854160	1562080	1439120	1701270	1022790	1135400	1431450	1245390	1068180	1419560	1449120	1558250
AIVICPTDEDLK	HNRNPUL1	A0A5G2QT53;I3LU51	Heterogeneous nuclear ribonucleoprotein U like 1	Carbamidomethyl (C)	2	0.000693001	1315.67	1424020	1490180	1786910	1283270	682909	1722260	1622780	1540410	1431380	1493560	1483500	1487380	1509010	753316	1510030	1219840	1437210	1519450
AIVLFNPDSK	RXRA	A0A286ZXP4;A0A287B3I8;A0A287BR98;A0A287BRM1;A0A5G2R106;K7GT17	Retinoid X receptor alpha		2	0.00110853	1102.6	12109.6	118261	69886.5	NA	42994.2	90027.5	182704	23168.4	NA	12887.6	112328	59105.1	NA	50180.8	72333.8	144833	22663	NA
AIVPILLDANVSTYDK	STXBP1	F1RS11	Syntaxin binding protein 1		2	4.49506e-05	1730.95	195396	304077	295678	177766	236717	743333	274885	272630	302878	196658	285679	272477	208744	264187	596144	190290	255208	362915
AIVPLEAR	TCERG1	A0A286ZQH3;A0A5G2R6R6;F1RM10	Transcription elongation regulator 1		2	0.00139492	867.518	437033	529337	978895	766445	520954	589278	1061400	887187	491345	457049	510583	814066	878207	633109	519517	801798	798709	512746
AIVWGMQTR	ACLY	F1S0N2	ATP-citrate synthase		2	0.000838926	1060.55	4071410	4562050	4587440	3855340	3854210	4937920	5215040	4390110	3897030	4226640	4515080	3864460	4524010	4336330	4013260	4200800	4163860	4614180
AIVWLQNR	HECTD1	F1SHF6	HECT-type E3 ubiquitin transferase		2	0.00682949	998.566	38980.8	NA	NA	82099.6	NA	NA	NA	95790.2	NA	39716.5	NA	NA	89674.6	NA	NA	NA	91750.1	NA
AIWAALQTQTSNSAK	UGGT1	A0A287B9Y1;A0A5G2RD08;F1RQJ4	UDP-glucose glycoprotein glucosyltransferase 1		2	1.37496e-05	1588.82	732321	962085	835703	615315	399813	1021310	975259	857384	609410	750759	910453	717137	694221	455878	828606	766649	827599	694427
AIWHAFTALDLDHSGK	SWAP70	A0A5G2QQG7	Switching B cell complex subunit SWAP70		+3;+4	0.00110853;0.00132524	1780.89	206754	315479	199402	358818	244818	286313	260050	386031	95845.9	218972	293768	166477	433498	279724	231388	201784	368575	114067
AIWNVINWENVTER	SOD2	A0A287A4Z2;A0A287A8A8;A0A287APZ8;A0A5G2RDT4	Superoxide dismutase		+2;+3	0.000838926;0.00011232	1742.87	9497334	12274086	11787432	5833721	8945232	8653421	11955196	9839298	8018191	9631568	11468902	11063733	6633743	9325697	7229896	9485997	9730829	8582869
AIYDIERPDLITYEPFYSSGYDDK	ABLIM1	A0A287BMM8;F1S4V5	Actin binding LIM protein 1		3	0.000976778	2869.33	342065	405963	504944	305374	253072	310389	592782	461628	340453	362129	360320	446140	372977	272051	260958	427635	412697	378261
AIYDIYGK	DNAJC11	A0A5G2QN68;A0A5G2R4I8;F1RIJ5	DnaJ heat shock protein family (Hsp40) member C11		2	0.00254511	941.486	119007	167476	222275	NA	NA	81344.2	156072	94986.6	NA	118650	157004	181952	NA	NA	66607.5	110256	90654.5	NA
AIYEAVLR	PEPD	A0A5G2QW46;F1RNW4	Peptidase D		2	0.00139492	933.528	3105040	3956090	6961050	3843840	2842470	4246330	6314620	4932660	3445870	3332480	3686630	5251570	4573560	3414380	3726250	4736240	4450880	4021700
AIYEGFTVQNEANK	FGB	A0A5G2RHA4;I3L651	Fibrinogen beta chain		+2;+3	0.000838926;0.00994647	1582.76	33691600	38561500	67711200	4.87431e+07	39958200	62402800	50633000	60002900	57052386	34992000	37786500	55790500	58321041	45688000	52851600	36379900	56030300	63668143
AIYGTDELR	NME5	A0A5G2RNG5;I3LN92	NME/NM23 family member 5		2	0.00227996	1036.52	183036	NA	440259	NA	NA	NA	187489	NA	NA	188958	NA	357757	NA	NA	NA	146804	NA	NA
AIYGVQMTAK	C5	A0A286ZKB4;A0A287AIM8	Complement C5a anaphylatoxin		2	0.000838926	1080.56	2944920	2996360	2213070	4066200	2799240	4143640	4703910	2763930	3612040	3083760	2893440	1793550	4601610	3271590	3383050	3622970	2605830	3886510
AIYIFAK	LOC100153094	F1RL37	Glutathione transferase		2	0.0013294	824.48	314019	310408	389335	463978	250854	469383	444718	321170	203956	327420	298236	328488	544984	283242	381757	355872	303746	240994
AIYLQYTDETFR	CP	F1SKB1;K7GKN3;K7GMZ8	Uncharacterized protein		2	0.000301144	1518.74	2376930	2268140	2942250	5142210	4420500	5341220	3142560	4088820	4847020	2439100	2083960	2578930	6254490	4957930	4273540	2303220	3923130	5457490
AIYQVYNALQEK	ABRAXAS2	F1SDP0	Abraxas 2, BRISC complex subunit		2	1.80897e-05	1438.75	711404	675722	843592	544955	492756	368244	704007	562301	450143	738908	633696	730689	617371	560747	308949	544699	539743	515963
AKADAECYTAMK	ERLIN2	A0A287BPU3;A0A287BRP6	ER lipid raft associated 2	Carbamidomethyl (C)	2	0.00226115	1300.58	17293.9	NA	48834.5	NA	36566.1	35975.4	34808.9	NA	NA	17923	NA	37914.1	NA	43863	30947.9	24758.9	NA	NA
AKDDDDSDIPTAQR	SPAG9	A0A286ZRZ7;A0A287AW88	Sperm associated antigen 9		+2;+3	2.75773e-05;0.000838926	1545.69	412652	566669	815488	633796	354176	736186	1149560	839292	749238	427591	492457	622703	720650	410301	593278	868260	760661	930111
AKDDQTPLHISAR	ANK3	A0A287AEE1;A0A287B9B1;A0A287BG84;F1RG02;K7GLA8;K7GNH3;K7GNQ7;K7GSS3	Uncharacterized protein		3	0.000838926	1450.75	92366.8	78960.8	207399	88596.3	38065.4	123201	98257.5	92215.9	46440.5	94847.7	74665.9	172633	98616.7	45986.9	105419	75543	85748.4	50533.2
AKDDSELEGQVISCLK	GLG1	A0A287AYN4;A0A5G2R7B7;A0A5G2R863;I3LPL7	Golgi apparatus protein 1	Carbamidomethyl (C)	3	0.000537394	1733.85	200356	290063	359547	NA	NA	181614	329419	258575	182485	210381	278376	305582	NA	NA	155320	248333	239405	207318
AKDEQSAVSMLK	SPTBN1	A0A287BDN2	Spectrin beta chain		+2;+3	0.000838926;0.000751001	1305.66	5342130	7578840	7681100	5570070	5313510	7092340	8145690	7830300	4807370	5635510	7329550	5993020	6423760	7024350	6073240	5662630	7324080	5558820
AKDQNESLDEEMFYK	FERMT2	A0A5G2QJI7;F1SFE3	Fermitin family member 2		2	0.00290912	1845.81	74197.9	98146.8	NA	NA	NA	21960	43757.6	59787.6	NA	76930.3	92605.3	NA	NA	NA	18457.1	32832.7	53307	NA
AKEDELGLCAHK	LGALS3BP	A0A287A604;A0A5G2RLP2	Galectin-3-binding protein	Carbamidomethyl (C)	3	0.000751001	1312.64	62001.7	161141	370884	95293.7	429744	901197	254753	197819	162813	65492.8	148297	286897	107909	501931	741546	188332	180626	200891
AKEEHLGILGPQLHADVGDK	CP	F1SKB1;K7GKN3;K7GMZ8	Uncharacterized protein		3	1.66981e-05	2126.11	456136	390210	200028	1283450	506239	1044270	540160	775574	980220	499916	382072	157937	1416470	650221	889346	382108	711391	1108680
AKEELEEASQAQGAR	NUMA1	F1SUX4	Nuclear mitotic apparatus protein 1		2	8.663e-05	1615.78	46266.4	74248.6	39271.7	39883.5	94347.4	74265.1	NA	65444.1	NA	47733.2	65707	29926.9	44626.7	106804	59837.9	NA	58069.4	NA
AKEETYNQLLDK	MACF1	A0A287AEG1;A0A287BDC2	Microtubule actin crosslinking factor 1		+2;+3	0.00552801;0.00203883	1450.73	471214	NA	NA	NA	761914	NA	682414	548774	NA	474798	NA	NA	NA	918887	NA	488563	514961	NA
AKFEELNMDLFR	HSPA5	A0A287BIL8	78 kDa glucose-regulated protein		+2;+3	2.08727e-05;0.000838926	1511.74	773803	823564	1105727	771821	726138	1603389	1362568	903302	614513	823016	808806	932955	892135	794840	1303216	979611	876215	691241
AKGEYDVTVPK	AHNAK	A0A287A608	AHNAK nucleoprotein		+2;+3	0.000838926;0.000693001	1205.63	4712440	4934860	5340030	4606240	3969550	5263590	6897630	5864840	4879100	5014640	4754820	4358700	5244970	4745100	4615620	5197360	5466670	5540460
AKHEEVLQNLQK	CLIP1	A0A287BD91	CAP-Gly domain containing linker protein 1		3	0.000237473	1435.78	62955.3	NA	123659	NA	53628.8	NA	171076	156456	36776.8	66039	NA	95872.2	NA	66577.9	NA	123918	148523	39602.6
AKIDQNVEELK	APOA4	O46409	Apolipoprotein A-IV		2	0.000838926	1285.69	69287.1	55384.2	162848	170780	113308	62915.2	95302.7	46167	90000	73515.8	52811.6	134045	189899	132953	54524.5	71708.8	42566.2	97245.3
AKIEETITQAR	CACNA2D1	A0A287AP40	Calcium voltage-gated channel auxiliary subunit alpha2delta 1		2	0.000124628	1258.69	656658	935112	745994	473499	803027	846539	972558	778079	581986	697277	921680	598870	530563	1005310	743611	743665	733092	656015
AKLDENSAFLQFNWK	SPTAN1	A0A286ZXS0	Spectrin alpha, non-erythrocytic 1		+2;+3	0.000976778;0.000301144	1809.9	175825	475510	704733	178129	173807	221187	1400782	982996	609450	188116	442966	606557	213266	198061	175706	1049238	906410	688125
AKLDVHFAGAAK	FLNC	A0A286ZRX8;F1SMN5	Filamin C		3	0.00110853	1226.68	175114	NA	NA	323290	NA	105226	981549	NA	109049	185181	NA	NA	359718	NA	92243	766119	NA	122868
AKLEQLFQDEVAK	PLEC	A0A287BNK7	Plectin		+2;+3	2.08726e-06;0.000838926	1517.81	2907340	3301800	2961304	2665719	1985816	2549994	4353060	2843590	2887180	2989210	3154710	2550167	3097505	2291732	2020334	3409410	2770813	3236860
AKLPGIVAEGR	SERPINC1	A0A5G2QUE0	Antithrombin-III		2	0.000838926	1109.66	1745610	1090680	2091120	3105530	1387890	1575910	1844850	1876180	1744940	1752500	1051840	1653320	3391030	1639900	1440970	1361370	1719700	1881420
AKNEILDEVISLSQVTPK	OPA1	A0A286ZLB3;A0A5G2QQR2	Dynamin-like 120 kDa protein, form S1		+2;+3	0.00917319;0.00110853	1983.09	30896.3	47639.5	99608.1	NA	NA	NA	NA	50369.1	24168.7	33840.1	42620	86330.9	NA	NA	NA	NA	45233.3	24301.3
AKPALEDLR	APOA1	P18648	Apolipoprotein A-I		2	0.000838926	1011.57	23118200	23748200	32516400	64246500	38620600	27440700	26203900	29584900	46820200	24537900	23383300	26515900	72270600	46293600	23820400	19795400	27465700	51491800
AKWDAWNGLK	DBI	P12026	Acyl-CoA-binding protein		2	0.000838926	1187.61	2201160	3416490	4205070	2691550	2539910	4371140	3553160	2564200	2304720	2261240	3317770	3395410	3153300	2927990	3676600	2503760	2444140	2661880
ALAAEMTNYFSK	ASCC3	A0A287AF88;F1RYR3	Activating signal cointegrator 1 complex subunit 3		2	0.00429973	1344.64	52697.7	81870.8	34852.2	NA	NA	106215	NA	NA	NA	53978.8	76209.9	29398	NA	NA	85957.7	NA	NA	NA
ALAAESGLDTYR	NAGLU	A0A5G2QHV1	N-acetyl-alpha-glucosaminidase		2	2.30986e-05	1265.63	915487	1108970	799415	663105	846472	1033800	886027	745926	718314	953736	1032550	662331	746206	974614	910357	720843	733969	848336
ALAAGGVGSIVR	ARPC5	B5APV0	Actin-related protein 2/3 complex subunit 5		2	0.000838926	1069.62	31224100	34628300	43408900	27964000	20328300	43361100	45365000	34247800	28317500	30631300	32239300	35247500	31165900	25047100	36046200	33462500	32281900	33638100
ALAAQLPVLPR	LOC100522130	A0A287AAP0	Fumarylacetoacetate hydrolase domain-containing protein 2		2	0.000838926	1147.71	2527850	3264670	NA	2366350	2284660	2665800	3700640	3011640	2441000	2615780	3130920	NA	2705340	2712770	2165030	2874180	2744040	2853990
ALAAQNIVEDMEQR	UAP1	A0A287B792;A0A480KKH4;F1S210	UDP-N-acetylglucosamine pyrophosphorylase 1		2	0.000485861	1586.77	442649	520346	NA	619635	547939	775082	481291	800655	493901	477661	501164	NA	772682	632974	573596	349813	745708	563679
ALACIPVQELK	NGLY1	A0A286ZZ05;F1RS44	N-glycanase 1	Carbamidomethyl (C)	2	0.00110853	1183.66	273002	NA	NA	135734	279868	NA	NA	815495	NA	279772	NA	NA	159044	326328	NA	NA	765901	NA
ALADENEFVR	GCN1	A0A287B2G4;A0A5G2R8A8;F1RJK5	GCN1 activator of EIF2AK4		2	0.000838926	1162.56	757945	538031	735442	831630	664584	970133	997060	1022280	705641	815185	526507	606282	885882	812462	816661	786360	978456	772157
ALADEREVVQK	SPTB	A0A287A113	Spectrin beta chain		2	0.000838926	1256.67	29592.6	NA	77436.1	100020	160412	71721	NA	58797.2	59135.3	30789	NA	64561.1	113309	193963	61742.4	NA	53581.4	64549.8
ALADHSMAQTPR	SRPRA	A0A287BMR4;A0A5G2QKU7;A0A5G2R814;A0A5G2RH65;F1S754;K9IVR5	SRP receptor subunit alpha		3	0.000537394	1296.62	55349.7	190909	259579	91556	101256	280203	NA	145854	189738	58211.8	181609	202102	102716	126130	234682	NA	138844	212054
ALADLVHSHIQSNER	FECH	A0A287B3T2;F1S1X4	Ferrochelatase		+2;+3;+4	0.000237473;0.000838926	1688.86	1.59305e+06	1.99296e+06	1562437	960756	1606366	2223579	2705054	1589407	116743	1.61701e+06	1.91779e+06	1.27823e+06	1.10386e+06	1897661	1897934	2083340	1487881	121472
ALADVATVLSR	NCSTN	A0A286ZSI3;A0A5G2QCC7;A0A5G2R4B3;F1RJY0	Nicastrin		2	0.000838926	1114.63	751657	844005	1000740	590563	708496	999073	1042790	874349	697327	754704	839836	781541	717778	842960	778794	795606	842875	834670
ALAEEVEVQDGPNEDGEMFMRPGK	CYC1	A0A287AZF9	Cytochrome c1		3	0.000838926	2647.19	544084	662838	1014260	266946	675713	929904	1232690	647470	387910	541610	615783	806254	305592	728251	744844	929019	615136	496002
ALAEEWSCPFMETSAK	RAP2A	Q06AU2	Ras-related protein Rap-2a	Carbamidomethyl (C)	2	0.000838926	1798.79	801149	864775	300894	256522	681172	917736	1154800	877577	632678	835717	797172	264104	307708	730295	710546	838355	835527	717660
ALAEGGGILSQVAETR	LAMB2	A0A287AWV5;F1SPT5	Laminin subunit beta-2		2	9.52633e-05	1570.83	10137700	7855370	8948440	5943250	7131510	10953200	6048240	11439100	7643210	10056700	7832520	7011450	7231450	8068180	8531350	4552920	10836300	9075950
ALAEGVLLR	GSS	A0A286ZRS0;F1S4X9	Glutathione synthetase		2	0.00132524	940.571	3321860	3686560	4243600	3519010	3426100	4526140	4559700	4118100	3370930	3537380	3591600	3438670	4145190	3844380	3545530	3566200	3841510	3605340
ALAELLGPYGMK	NCKAP1L	A0A5G2QMW0;F1SR51	NCK associated protein 1 like		2	0.000838926	1261.67	364227	545671	709950	314104	215524	732727	470449	608415	406392	386409	505600	623022	387569	241155	588357	357837	579262	425537
ALAEPLSAAQLR	CHPT1	A0A287B7T8;A0A287BCC6	Choline phosphotransferase 1		2	0.000838926	1238.7	563519	875404	1166730	772078	983314	1156750	356716	907701	978784	592485	838686	1001720	896234	1150000	959184	275470	844847	1061330
ALAESWNAAFLESSAK	RHEB	A0A287A6X6;F2Z5R2	Uncharacterized protein		2	0.000301144	1693.83	558619	479675	682845	511038	525733	693109	NA	431768	472708	588390	444088	597912	613413	570037	561024	NA	413965	498906
ALAETLQEK	ADCY3	A0A287BPU6	Adenylate cyclase 3		2	0.000870575	1001.54	573188	797869	969175	942192	626579	934958	1061310	1021120	NA	591077	755093	797809	1069160	786340	805442	778762	932534	NA
ALAFEQLLK	TRIP11	A0A287A2D7	Thyroid hormone receptor interactor 11		2	0.00381434	1031.6	120441	76369.7	NA	81098.4	NA	NA	113790	97426	NA	132039	73821.4	NA	98759.6	NA	NA	82201.9	91340.8	NA
ALAGQSELTQK	CGN	A0A287AXZ5;F1ST04	Cingulin		2	0.000838926	1144.61	1161860	1270770	1111290	1202930	861718	1164350	1093490	1087740	774747	1192910	1234770	886273	1361410	1110830	1078020	844337	1017960	858556
ALAGVTYAAK	BAIAP2	A0A287BRR9	Brain-specific angiogenesis inhibitor 1-associated protein 2		2	0.00121238	963.539	519921	NA	1078230	NA	304765	799778	NA	NA	NA	530940	NA	828379	NA	376321	730666	NA	NA	NA
ALAIEDFCK	ABHD10	A0A287AL53	Abhydrolase domain containing 10, depalmitoylase	Carbamidomethyl (C)	2	0.000751001	1008.49	195560	257322	500803	358799	247366	NA	675107	213963	NA	203296	240258	433024	404125	284528	NA	525977	208710	NA
ALAIMCR	PUF60	A0A287BBR9	60 kDa poly(U)-binding-splicing factor	Carbamidomethyl (C)	2	0.0027077	776.404	239449	NA	370865	NA	250693	304195	544949	322277	NA	269130	NA	294517	NA	321994	260508	383604	298757	NA
ALAIYEGQLGPDNPNVAR	KLC4	F1RRN1	Kinesin light chain		2	0.000301144	1896.97	850600	860337	1138140	798188	599475	722139	1093760	777986	496198	862674	826288	953991	893219	682453	609098	878726	721964	575180
ALALAPGPPTRPR	MAP1A	A0A287AYD5;A0A5G2RLE3;F1SI65;I3LDT2	Microtubule associated protein 1A		3	0.0013294	1315.77	193954	369764	NA	NA	198378	354971	490249	406756	302469	204335	359100	NA	NA	240119	310668	372087	381414	335682
ALALAQEILPQAPIAVR	ECHDC2	A0A5G2R939	Enoyl-CoA hydratase domain containing 2		2	0.000301144	1773.05	595391	770971	NA	689909	457502	484010	580233	937077	341633	634800	731694	NA	745044	508927	376472	398220	866758	403397
ALALDEAVSQSAQFHDK	MACF1	A0A287AEG1;A0A287BDC2	Microtubule actin crosslinking factor 1		3	0.000838926	1828.9	113911	134503	NA	NA	153434	113672	129794	191804	96880.2	120817	133398	NA	NA	184311	95302.5	92026.1	182132	104713
ALALDESQYGVR	BCAT2	F1RL81	Branched-chain-amino-acid transaminase		2	3.81396e-05	1320.67	2568410	2176020	2886230	2846130	3476740	5150740	4900780	4521310	4048530	2613010	2058350	2408430	3249800	4037430	4426530	3635750	4351800	4716770
ALALGALQNIQYR	COL12A1	A0A5G2QRX0;F1RQI0	Collagen type XII alpha 1 chain		2	0.000129339	1429.8	6978290	8956220	6884120	7732760	6892390	9030340	12287600	6988580	8545310	7482920	8687410	5710810	9640060	7989410	6592800	9355080	6464970	9590860
ALALLEDEER	ESYT2	A0A287BCJ5	Extended synaptotagmin 2		2	0.000838926	1157.59	1314570	1715110	1821180	1204730	1342980	1681200	1873100	1272000	NA	1369140	1620930	1537010	1406100	1497560	1377490	1443290	1171830	NA
ALALRPDGAHGAR	TOR4A	F1RVY0	Torsin family 4 member A		3	0.00110853	1303.71	137339	402424	411032	NA	255294	495532	75378	421696	NA	137954	331712	311171	NA	268450	340432	64276.8	380538	NA
ALALSFALADK	PGM2	F1S4K7	Phosphoglucomutase 2		2	0.00113853	1118.63	2167680	3550680	3188670	2034000	2860710	4317950	4881040	3370200	4441660	2369320	3466500	2771400	2360420	3186600	3341480	3603990	3126600	5046900
ALAMGYKPK	HADHB	A0A287BPJ7;A0A5G2QGB1;F1SDN2	Trifunctional enzyme subunit beta, mitochondrial isoform X1		2	0.000838926	977.537	450025	553382	483592	517716	588691	NA	860554	468562	338357	472153	516869	395373	581826	729000	NA	658803	432449	378640
ALANMHESLEWLAGR	EXOC4	F1SNG6	Exocyst complex component Sec8		3	0.000838926	1696.84	144227	237542	NA	90333.9	NA	226084	304385	184189	NA	153879	232613	NA	109532	NA	182697	220658	173203	NA
ALANSLACQGK	ALDOA	A0A286ZYX8	Fructose-bisphosphate aldolase	Carbamidomethyl (C)	2	0.000838926	1074.55	9046560	9992870	12038300	8955810	7471370	12049100	13804100	11237000	8488300	9562110	9687730	9804070	10209300	8932150	10522300	10565900	10411100	9686320
ALAPAADPPR	PDLIM7	A0A287BEH6	PDZ and LIM domain 7		2	0.000838926	977.529	2348800	2927550	3251210	NA	NA	2933020	NA	2541060	2205890	2534700	2788120	2645200	NA	NA	2489280	NA	2353570	2433740
ALAPASTQGPSLGK	C9H1orf116	A0A287AN31	Chromosome 9 C1orf116 homolog		2	0.000237473	1296.7	3724570	3529710	3916940	3152810	3264320	4081870	1980660	3824850	3007240	3911470	3475810	3138620	3471660	3951710	3608240	1507510	3606640	3338300
ALAPEYAK	P4HB	A0A5G2QN66;A0A5G2RDD7;G9F6X8	Protein disulfide-isomerase		2	0.000838926	861.46	10473000	9942380	12731000	8146990	8224080	8786110	8542430	8062360	7455480	11214300	9487090	10077300	9051140	10247500	7477140	6496000	7421000	7984370
ALAPMYYR	RAB22A	A5GHL0	RAB22A, member RAS oncogene family		2	0.000838926	983.49	389585	330330	528452	148626	304735	229358	339787	290516	284102	426122	326069	414747	156961	404639	197454	246589	259420	301707
ALAPTWEQLALGLEHSATVK	TXNDC5	A0A287ARZ1	Thioredoxin domain containing 5		3	0.000838926	2134.14	658025	572562	819124	538092	499858	609453	776701	644148	532396	638273	516299	786532	655418	526526	481465	591295	617838	531835
ALAQGPWWAR	PLCD1	I3L7K2	Phosphoinositide phospholipase C		2	0.000838926	1154.6	2164700	2245320	2238240	NA	1890330	1811810	2368850	1773310	1386070	2223200	2084220	1905580	NA	2117060	1452250	1885320	1694690	1603160
ALAQQQAVIR	OLFML2A	A2BD09	Olfactomedin-like protein 2A		2	0.000838926	1096.64	244729	318394	101308	140026	192779	152135	231117	150290	94277.4	253706	303321	82685.5	153420	232727	127997	174879	136327	107702
ALASILLQDHIR	ATL3	A0A5G2QCA3	Atlastin GTPase 3		+2;+3	0.000838926	1348.78	819365	1309654	1127645	545188	1083328	1470141	1577132	1085237	833133	796433	1305088	908408	619754	1179102	1176328	1171188	1027543	1060842
ALASLMTYK	GLUD1	P42174	Glutamate dehydrogenase 1, mitochondrial		2	0.000838926	996.531	6083690	7450030	7641520	7042810	6275330	8334110	10611700	8513350	7488260	6601400	7205560	6561420	8035390	7483150	6878980	7978010	8095770	8066970
ALASMCKPELQK	NIBAN1	K7GRN9	Niban apoptosis regulator 1	Carbamidomethyl (C)	3	0.00110853	1317.68	55223.5	NA	NA	58345.4	NA	NA	418154	NA	185388	58284.8	NA	NA	65966.6	NA	NA	313565	NA	207296
ALASPEQLAQLPSSGVPR	TSC22D4	A0A5G2R4D6;F1RMY6	Uncharacterized protein		2	0.000537394	1819.98	208552	204242	274770	203519	325084	649668	NA	205651	NA	217674	188377	226144	246859	379936	517981	NA	196992	NA
ALASQLQDSLK	VCL	P26234	Vinculin		2	0.000838926	1172.64	63491700	68660600	71431400	65325000	43101200	60213200	99830400	66204800	47430500	67887600	67173200	58667800	71216100	54140000	51872100	68212300	56524700	50508000
ALATAQEYLHTHPSGR	AVIL	I3LI80	Advillin		+2;+3;+4	0.00110853;0.000838926;0.00132524	1750.88	2959221	2.77962e+06	2784897	1817790	90991.3	4.4032e+06	6.32799e+06	3.62667e+06	1.95803e+06	2967207	2.6416e+06	2176990	1980377	112419	3.95541e+06	4.71604e+06	3.35984e+06	2131963
ALATNPALR	UBR4	F1SUQ5	Ubiquitin protein ligase E3 component n-recognin 4		2	0.00279424	925.534	140956	NA	536742	370639	NA	275742	340340	404151	310514	146271	NA	444154	412015	NA	227712	262411	364026	346883
ALAVGGLGSIIR	ARPC5L	A0A5K1VDW0	Actin-related protein 2/3 complex subunit 5		2	0.000838926	1125.69	967651	NA	3987090	2589400	960442	2292760	4856450	3939930	1876430	1038070	NA	3263680	3118880	1185530	1786570	3442950	3560740	2089070
ALAVLGCEVLR	LOC100513346	A0A287A5N5;A0A5G2R8I5;A0A5G2RCN1	Coronin	Carbamidomethyl (C)	2	8.51436e-05	1142.65	1401060	1514890	1389200	653980	1133240	2101730	1743280	1620860	1411940	1407140	1384880	1177620	832331	1231050	1607110	1265820	1549370	1659630
ALAVTFTNFVTEPLK	CLCC1	A0A287AUI7;A0A287B4E9;A0A5G2QXH8;F1S5Y7	Chloride channel CLIC-like protein 1		2	0.000838926	1649.9	258625	380418	292799	108514	255247	253176	161999	256383	223173	266933	363739	263737	132368	268219	208856	122937	241367	222200
ALAVVYGPHEIR	EXOSC4	F1RSL0	Exosome complex component RRP41		3	0.00157721	1323.73	59773.3	NA	104867	80853.4	NA	NA	126550	102882	NA	61422.7	NA	87209	92643.3	NA	NA	95598	93623.5	NA
ALAYFEQLK	XPOT	A0A287A547;A0A287ASR7;A0A287BNI1;A0A5G2R4F6	Exportin-T		2	0.000838926	1081.58	309664	311430	452026	355585	258969	397654	522192	375246	425316	330872	298177	364149	408354	309108	324277	403237	336594	483060
ALCDVGTAISCSR	VKORC1	A0A287B0I6	Vitamin-K-epoxide reductase (warfarin-sensitive)		2	0.00110853	1294.6	201303	103384	195262	NA	NA	119323	225346	NA	130885	209984	101153	151807	NA	NA	97863.3	163118	NA	142446
ALCELESGIPAAESQIVYAERPLTDNHR	RSC1A1	A0A5G2QHK1	Regulatory solute carrier protein family 1 member 1	Carbamidomethyl (C)	4	0.00236563	3081.52	124752	NA	85984.1	185862	NA	NA	47997	NA	104871	139913	NA	74449.5	222185	NA	NA	35664.6	NA	118004
ALCGLVESLR	RASAL3	F1SA02	RAS protein activator like 3	Carbamidomethyl (C)	2	0.00347237	1059.57	21365.2	NA	56206.6	NA	NA	71907.6	120759	77945.3	12114.6	21550.9	NA	43874.2	NA	NA	58262.5	88618	73426.3	14138.6
ALCNHDVTVTAIGIGDMFHEK	COL6A2	I3LQ84	Collagen type VI alpha 2 chain	Carbamidomethyl (C)	+3;+4	0.000838926	2270.08	6032880	6743750	9209850	3860050	4611770	6132120	10061830	10562370	9638910	6408480	6354940	7396130	4845610	5125610	4895500	7454250	9952510	11141180
ALCVVTGASR	SPR	A0A286ZKH3	Sepiapterin reductase	Carbamidomethyl (C)	2	0.000838926	975.517	2005050	2451790	3120700	2473830	1773620	2665760	3107500	2676300	2007660	2227540	2407470	2448940	2661950	2299630	2359650	2291520	2377450	2206960
ALCYTASCQSTSCSK	SELP	A0A287BBC0;A0A5G2QZT2;A0A5G2RLA8;F1RPW3	Selectin P		2	0.000838926	1551.64	38894.8	21385.4	23645.1	26556.2	NA	49817.9	105842	26159	86038.8	39141.8	20501.3	19138.8	29683	NA	45424.2	82795.5	24367.5	96413
ALDCSGVTVR	EEF1D	A0A480KYX1	Nicotinate phosphoribosyltransferase	Carbamidomethyl (C)	2	0.000838926	1019.51	1958160	1922150	2539570	1627460	1810630	2104710	2353630	1876640	1179820	2185070	1887410	1874940	1808010	2423840	1907900	1625290	1715990	1227430
ALDCSSSIR	MTA2	A0A287AYU1	Metastasis associated 1 family member 2	Carbamidomethyl (C)	2	0.000838926	950.449	867473	1111830	1255610	512236	860756	1197110	1324420	976347	667834	885850	1084610	1037740	580589	1009810	1030560	1022410	912939	742172
ALDDIIYR	FAM126A	F1SBZ3;I3LJX1	Family with sequence similarity 126 member A		2	0.000838926	977.518	388877	577370	458142	413016	289038	451713	663712	481571	375289	409733	543580	397531	463785	318852	375813	523612	462800	437206
ALDDMISTLK	CCT3	A0A287AMZ2;A0A5G2Q9C7	T-complex protein 1 subunit gamma		2	0.000838926	1105.57	3573540	2229590	4579620	2918940	3128520	5093550	3089010	3706160	2814630	3640320	2041700	3941940	3706920	3508220	4053600	2261240	3541850	3243830
ALDDMISTLKK	CCT3	A0A287AMZ2;A0A5G2Q9C7	T-complex protein 1 subunit gamma		3	0.00372043	1233.66	61904.1	NA	105550	49445.5	NA	NA	108465	77618.1	26956.8	64594.5	NA	86232.1	55792.6	NA	NA	81149.3	74472.5	30047.6
ALDEGDIALLK	PSMC2	F1SB53	26S proteasome AAA-ATPase subunit RPT1		2	0.000838926	1156.63	1006540	1346190	NA	NA	NA	1216020	1753810	NA	1351580	1066660	1253590	NA	NA	NA	982747	1360940	NA	1628570
ALDEGIPITSASYYATVTQDQVR	C10H9orf64	A0A286ZQB1;A0A480Y9B4	Queuosine salvage protein		3	0.00110853	2497.23	178557	166446	233375	NA	209129	NA	NA	183532	209898	194487	163443	207195	NA	237435	NA	NA	165910	218018
ALDEYYDK	ATP6V1A	Q29048	V-type proton ATPase catalytic subunit A		2	0.000838926	1015.45	1538490	460261	2131540	980203	1243170	992584	1165390	1717290	1347330	1607400	442712	1736000	1101000	1506390	827711	896764	1588470	1525800
ALDFFTESYNEIK	APOB	A0A287AG13	Apolipoprotein B-100		2	2.22642e-05	1575.75	233865	428719	447782	970892	807744	776661	743753	717106	899168	257789	402630	394300	1047680	906571	645218	514386	662388	1061730
ALDFSDHMFTEDR	COL6A6	A0A5G2R0Y2	Uncharacterized protein		+2;+3	2.92067e-05;0.00113853	1582.67	1283094	956074	2386023	1061684	659706	700842	403575	2935893	1509476	1290491	937626	1870606	1290903	734280	546565	305708	2890855	1861938
ALDGAFTEENR	TLN1	A0A287AC34;A0A287BAK1	Talin 1		2	0.000838926	1221.56	40891800	46559700	48825600	33141400	29286400	46878600	66822900	44930500	36424700	44373000	44138100	40199400	37349400	35280300	42401900	48929700	42333600	40759700
ALDGDFSEDNR	TLN2	A0A287B272	Uncharacterized protein		2	0.000838926	1237.52	307666	1012640	943013	567317	585863	572772	1463470	1197860	995511	318487	958597	747018	632616	704088	476635	1118190	1098930	1153360
ALDGLWNR	H6PD	A0A286ZYN1;A0A287BKE8;A0A5G2QKC3	Hexose-6-phosphate dehydrogenase/glucose 1-dehydrogenase		2	0.00132524	943.488	1132450	1188510	1385440	1340310	1034530	1303350	1321970	1262820	1234830	1174810	1157630	1214790	1463930	1195560	1033460	991909	1203300	1411410
ALDHSQLPSGLVIDK	PDLIM1	F1SC51	PDZ and LIM domain 1		+2;+3	5.68843e-06;0.000838926	1591.86	9453370	9314300	10879490	9203530	6293220	11107680	15611060	11192070	8393480	9506590	8827520	8882040	10733500	7271430	9365190	11023070	10784300	9506620
ALDIDLDKPLADSEK	AP3D1	A0A5G2R519;M3VK02	AP-3 complex subunit delta		+2;+3	0.000815328;0.000838926	1641.85	456109	613863	369272	351964	506640	671876	486438	285155	220227	477626	586059	305445	413242	585568	562538	367454	270115	256415
ALDIPLVK	PRPF8	F1RHH8	Pre-mRNA processing factor 8		2	0.00134098	867.543	615227	719121	839174	644773	508270	773589	858603	642580	573484	625843	702994	722567	721539	562330	653167	696570	596241	662638
ALDKYEHVVR	PPL	F1RK90	Periplakin		3	0.000373587	1228.66	61894.9	NA	NA	91857.6	NA	NA	129956	107703	NA	66063.8	NA	NA	104638	NA	NA	103275	100396	NA
ALDLAENEMPGLMR	AHCY	Q710C4	Adenosylhomocysteinase		2	6.52689e-05	1558.75	5090850	4926560	5326240	4689620	4864260	5648660	5594170	5949640	3698940	5716390	4558480	4540170	5600890	5616290	4503940	4177960	5486400	4181280
ALDLAGDPTSLK	MDM1	A0A287A3H4;F1SH67;I3LJS8	Nuclear protein MDM1		2	0.000838926	1199.64	95132.1	NA	146900	116655	46190.7	53902.7	183874	210649	69668.5	100797	NA	124639	140540	51350.9	42273.9	143613	197185	74555
ALDLDANCK	STIP1	A0A287A0Q8;I3LNG8	Stress induced phosphoprotein 1	Carbamidomethyl (C)	2	0.00132524	961.454	3339270	3392420	3908090	2959640	2664480	4357600	4058590	3596800	3085450	3580340	3275230	3295150	3265910	3384570	3807300	3078640	3356790	3430610
ALDLFSDNAPPPELLEIISEDVAKK	PDIA6	A0A5G2Q895;A0A5G2R6R2;A0A5G2RA90;A0A5K1UH01	Protein disulfide-isomerase A6		3	0.00132524	2723.43	491912	2724470	3055490	602229	669085	2139010	2486290	1221000	2381800	584676	2196810	2495240	840353	721973	2115620	1856530	1162690	1859000
ALDLLDR	MAPK3	A0A5G2QCY4	Mitogen-activated protein kinase		2	0.00139492	814.455	4747620	4636130	5377180	4765840	4572930	5094090	6040490	4657410	4175920	4953960	4588830	4386660	5408750	5574940	4217070	4525500	4419900	4714960
ALDLLYGMVSK	AP3D1	A0A5G2R519;M3VK02	AP-3 complex subunit delta		2	8.59494e-05	1208.65	378483	434518	569551	510611	476366	653570	640404	441112	376374	398219	414493	519577	565692	523118	536442	503725	401760	426844
ALDLPSSGEGLAFFTFPNVANATK	HMOX1	P32394	Heme oxygenase 1		3	0.000301144	2466.24	318133	654626	583024	340811	316369	511398	765422	656037	392914	362992	547461	479349	472932	343547	451698	531957	629327	306670
ALDLSFSVSFWWS	KDM8	A0A287AA58;F1RFF8	Lysine demethylase 8		2	0.00139492	1543.73	445756	664800	631676	556876	475726	491559	428694	362961	601293	489728	624694	550549	600280	533066	401868	297503	334161	710001
ALDMENFK	ITIH2	O02668	Inter-alpha-trypsin inhibitor heavy chain H2		2	0.0013294	966.448	1368210	1477980	2269970	5725720	2588680	1884950	3180270	2095820	3610650	1461040	1451900	1887410	6446850	3271010	1668010	2211960	1826820	3941500
ALDMIDAEK	XPO5	F1RRJ4	Exportin 5		2	0.000838926	1004.48	973228	1252610	1728510	1148970	724988	569068	1823870	1323090	953096	948861	1166290	1407750	1281660	884164	469970	1344670	1263040	1060620
ALDMSYDHKPEDEVELAR	PPM1G	A0A287B700;A0A287BJ42;A0A5G2QCX4	Protein phosphatase, Mg2+/Mn2+ dependent 1G		3	0.000838926	2116.97	317056	450469	411576	369709	267260	428975	177550	318797	298131	346025	449276	327883	390441	354878	369870	130846	296691	316998
ALDPASLPR	THEMIS2	I3LIN3	Protein THEMIS2 isoform 3		2	0.000838926	938.519	457524	667027	931732	303027	NA	NA	649401	325978	542691	484397	633392	775167	344970	NA	NA	495015	308896	564451
ALDPEMNR	LOC110255360	F1RMQ6	VLIG-type G domain-containing protein		2	0.00134098	944.439	483097	668951	1488480	267092	819603	1208580	531094	574164	656340	510629	647497	1216530	304829	984879	1055440	406483	532561	750774
ALDPMMER	STK3	F1S0N6	Non-specific serine/threonine protein kinase		2	0.00110853	961.436	336064	323972	425770	NA	234442	372786	382325	NA	NA	345338	317754	341379	NA	277316	318238	298999	NA	NA
ALDPSRPVTFVTSSSYEK	GUSB	Q4FAT7	Beta-glucuronidase		3	0.000838926	1982.99	665925	901459	NA	563581	NA	NA	931940	NA	645847	685366	877910	NA	665690	NA	NA	714571	NA	754217
ALDPTAGQLLGLAK	NUP210	A0A287ALQ1	Nucleoporin 210		2	0.000751001	1366.78	162662	219600	284751	61956.5	147970	332340	343944	109435	65989.8	182392	202840	242420	72964.2	171319	267063	255831	100763	74594.8
ALDQFVNFSEQK	SMC3	F2Z5G2	Structural maintenance of chromosomes protein		2	9.12578e-07	1424.69	806493	883639	973753	475539	809126	940796	1042860	869538	560927	827283	815150	801345	583310	953354	749913	813067	827681	653691
ALDQSDNDMSAVYR	GLYR1	A0A287A4T8	Glyoxylate reductase 1 homolog		2	2.08726e-06	1583.69	514449	583137	747346	468520	338778	747675	826625	706136	518140	565433	560723	637599	509282	414457	630637	643377	673148	560342
ALDQYLMEFNACR	C8A	F1S788	Complement C8 alpha chain	Carbamidomethyl (C)	2	0.000838926	1572.71	281561	114528	279663	892888	457605	382247	271183	244333	397314	295564	110599	251816	981115	482959	308145	212887	225924	446718
ALDTDSPEVK	CCDC97	I3LTG1	Coiled-coil domain containing 97		2	0.00279424	1073.52	204131	NA	NA	103412	NA	NA	NA	NA	NA	208845	NA	NA	116340	NA	NA	NA	NA	NA
ALDTVLFGPPLLTR	STIM1	A0A287AX96;F1SUZ4	Stromal interaction molecule 1		2	4.17453e-06	1511.87	457814	609620	690485	823641	550774	798327	1063950	850628	688630	475012	525398	626748	1005800	565927	661802	838448	833032	729951
ALDVFNITIAR	VPS13A	A0A5G2QRA3;A0A5G2QS63;A0A5G2R6A9	Vacuolar protein sorting 13 homolog A		2	0.00110853	1231.69	66151	71085.6	130140	NA	63682.7	NA	79850.2	69625.4	69679.7	72710.3	67222.5	114324	NA	70589.1	NA	55247.2	63364.9	82172.7
ALDVGSGSGILTACFAR	PCMT1	P80895	Protein-L-isoaspartate(D-aspartate) O-methyltransferase	Carbamidomethyl (C)	2	0.000838926	1636.82	3727620	3985420	3562500	3202050	3200500	4228300	4834270	3685120	3545530	3917440	3806860	3264850	3737780	3632430	3205870	3457360	3484900	3836520
ALDVIQAGK	DNAJC8	A0A286ZJL8;A0A5G2R2L7	DnaJ heat shock protein family (Hsp40) member C8		2	0.00889863	913.523	209743	361334	448678	NA	NA	NA	NA	NA	NA	211184	344786	366390	NA	NA	NA	NA	NA	NA
ALDVMVSTFHK	S100A4	F1SFV7	Protein S100		+2;+3	0.000838926	1246.64	1876228	3036639	3905860	2389940	1476181	2365256	6310280	3623970	3542950	2002553	2833858	3010430	2775962	1774897	2065467	4679540	3267150	4142130
ALDVNVALR	RBP1	A0A5G2QTV7	FABP domain-containing protein		2	0.000838926	969.561	710891	1032300	1036130	618187	NA	1442260	1000820	1104720	1090020	707329	987883	866395	709282	NA	1248520	729141	1063080	1214470
ALDVTGSDDEMAR	APEH	P19205	Acylamino-acid-releasing enzyme		2	0.000301144	1378.6	4567790	4297910	4970590	4445450	4887230	4898380	4180410	4436180	4202190	4843790	4191560	3813050	4891320	6241350	4177040	2959600	4067720	4765740
ALDYVQDHSSGVSNEASLYQSSIDR	SORBS2	A0A287BKF4;F1RZN9	Sorbin and SH3 domain-containing protein 2		3	6.77911e-05	2740.26	224126	291715	411034	151827	35908.3	345069	715870	502821	172075	231310	282815	341964	174447	41783.8	287613	524343	472242	200838
ALDYYMLR	TLN1	A0A287AC34;A0A287BAK1	Talin 1		2	0.00132524	1043.51	18555200	19033200	21016200	15464700	14464900	20499700	29032600	20103800	11547800	18406800	18977900	16519700	19041200	16344700	15937800	21721200	19097800	13702000
ALEAAHGPGQANQEIAAMIDTEFAK	TAB1	A0A5G2QVY8;A0A5G2R0S4;A0A5G2R8H0;F1SNY4;K7GLB8	PPM-type phosphatase domain-containing protein		3	0.00144347	2582.24	20395.5	NA	NA	NA	NA	NA	103365	NA	42416.5	21618.6	NA	NA	NA	NA	NA	81000.3	NA	47971.1
ALEAEAAGLR	MYH14	I3LV99	Myosin heavy chain 14		2	0.000838926	999.535	9679260	12794800	10731100	9768640	8864380	11217200	15302500	13688600	11244200	10112800	12472400	8730140	10956700	10866500	9360590	11487400	12796800	12744300
ALEAEAAGLREQLEEEAAAR	MYH14	I3LV99	Myosin heavy chain 14		3	6.12267e-05	2126.06	1168680	1006510	1572320	1452170	1187360	1442320	2123640	1806690	1344820	1250580	996438	1287390	1777510	1454620	1104390	1509220	1637200	1503680
ALEAFETSK	SORD	A0A287AT21	Sorbitol dehydrogenase		2	0.00387031	994.497	664291	785240	641099	NA	722420	779692	374551	720907	NA	694369	737587	507854	NA	866270	687583	283590	664086	NA
ALEALVAK	AKR1A1	P50578	Aldo-keto reductase family 1 member A1		2	0.00132524	813.496	7561940	7251130	7452250	8295530	6871910	8881570	8050300	9360360	6241240	7754050	6860720	6372120	9151170	8424150	7288070	6378270	8775270	7189090
ALEATIEYMK	TLN2	A0A287B272	Uncharacterized protein		2	0.000838926	1167.58	647347	NA	452626	NA	NA	477181	NA	647112	341433	667783	NA	369560	NA	NA	373169	NA	613180	387149
ALEATTEHIR	TLN1	A0A287AC34;A0A287BAK1	Talin 1		2	0.000838926	1139.59	9095300	10277300	10863400	7986630	6999290	10296500	14803100	10291800	7156650	9646150	9583410	8464810	9063450	8510310	8889790	10756300	9550760	7728480
ALEAVFGK	RBMX	F1RQ90;K7GNV0	RNA-binding motif protein, X chromosome isoform 1		2	0.000838926	833.465	1789550	1988870	2942660	1924880	1512870	2113100	3289010	3229190	2209110	1913450	1979950	2519530	2036160	1854950	1874080	2215530	2755310	2346490
ALEDFLASLR	SYNE2	A0A287BGF1;A0A5G2QYB2;I3LTM2	Spectrin repeat containing nuclear envelope protein 2		2	0.000838926	1133.61	257151	260164	168305	228598	208566	240165	274574	136228	213785	260084	227900	160007	278024	205436	201171	215489	133045	217457
ALEEAANSGGLNLSAR	LRCH1	A0A287A2G7;A0A287A6F8;F1RK06	Leucine rich repeats and calponin homology domain containing 1		2	0.00110853	1571.79	90385.9	NA	218387	NA	84614.9	205246	256367	67512.8	NA	92451.8	NA	181745	NA	101480	179565	182862	63249.9	NA
ALEEAGFK	CAPN2	P43367	Calpain-2 catalytic subunit (Fragment)		2	0.00134098	863.439	7936800	10849900	11364700	10204200	9197620	10375800	12351300	10445800	9583510	8470580	10447900	9545090	11379600	11503500	8995960	9369020	9828510	10705900
ALEEALEAKDEFER	MYH10	F1SSA6	Myosin motor domain-containing protein		+2;+3	0.000838926	1648.79	4784970	1836600	6796930	5073120	4449870	4982910	10153140	6601180	5460960	4773320	1721690	5559850	5997530	5157970	4113940	7126010	6204000	6260060
ALEEALEAKEELER	MYH11	A0A287BB68	Myosin-11		+2;+3	0.000838926;0.00113853	1628.83	9929090	11616540	13466770	12059540	8371690	9210430	29062600	11109330	9651020	10716460	10884910	10217800	14012490	10074100	8064330	21856100	10062210	11246940
ALEEDLNQK	STK10	A0A287BDH4	Non-specific serine/threonine protein kinase		2	0.000838926	1058.52	1181810	946045	1472650	1009430	1185860	2065260	1056340	1260290	667081	1249160	919217	1199430	1150200	1414790	1808930	804157	1163070	750505
ALEEEIDSHAADVHQAVK	MACF1	A0A287AEG1;A0A287BDC2	Microtubule actin crosslinking factor 1		+2;+3	0.00110853;5.64039e-05	1960.95	513350	650586	704369	171793	124780	457065	1.05216e+06	624127	319924	576982	650698	557889	194795	163272	397520	742780	571415	346765
ALEEEIQSLK	CROCC2	A0A287A2P1	Ciliary rootlet coiled-coil, rootletin family member 2		2	0.00799857	1158.61	85182.2	NA	305284	NA	NA	NA	NA	NA	NA	87200.4	NA	254608	NA	NA	NA	NA	NA	NA
ALEEEQEAREELER	MYH14	I3LV99	Myosin heavy chain 14		+2;+3	0.000301144;0.000838926	1729.81	2973004	4383977	5127120	4154893	2683466	3935422	6438578	5588957	4264666	3321095	4361916	3992858	4709397	3458322	3423646	4602384	5139531	4633763
ALEENNNFSK	STMN2	F1RWM1;K7GNQ0	Stathmin		2	0.000838926	1164.54	2174210	2685510	4013230	1825680	2269330	3771790	3434240	2987800	2682960	2218060	2513820	3290250	2052380	2719520	3383000	2646850	2790630	2950330
ALEEPANDIK	ESAM	F1S798	Endothelial cell adhesion molecule		2	0.00134098	1098.56	773748	794039	1182810	58170.2	743929	928550	944204	917064	663539	815839	766838	889328	65627.9	995880	819219	658273	857196	762111
ALEEPANDIKEDAVAPR	ESAM	F1S798	Endothelial cell adhesion molecule		+2;+3	0.000301144;0.000838926	1836.92	3459775	4129778	4749470	2102171	3861063	3863256	5212360	4150900	3181770	3466041	3986419	3794762	2357267	4459257	3269187	3881692	3882166	3559110
ALEEQNELLSAELK	NES	I3LNY6	Nestin		2	2.08726e-06	1585.82	244572	519094	661517	274674	372258	628647	490786	572834	229360	259196	505807	547465	338806	440366	503695	366748	530821	265586
ALEETQVSLDER	MMRN2	A0A5G2Q7Y9	Multimerin 2		2	3.16934e-05	1388.68	2347540	2440410	2054100	1872560	1832910	2437450	2423290	1816440	1941630	2474840	2356460	1726740	2086240	2197670	2131910	1870130	1746020	2013180
ALEEVPIHIEDPPLPSIR	CARMIL1	A0A287BNK8	Capping protein regulator and myosin 1 linker 1		3	0.00110853	2024.09	103081	234545	NA	NA	83933.2	NA	179801	146349	132757	115402	216053	NA	NA	96860.4	NA	133498	134624	150276
ALEFIPSDQQNEMVR	PUM1	F1STL2	Pumilio RNA binding family member 1		2	0.000838926	1775.85	252264	NA	317407	371387	NA	303547	451364	NA	NA	267332	NA	266910	452149	NA	246271	351202	NA	NA
ALEFIPSDQQVINEMVR	PUM1	A0A287BHU5	Pumilio RNA binding family member 1		2	0.000976778	1988	136841	202943	109890	136082	145071	167795	216784	187806	91117	141111	179120	95875.9	168382	155876	140891	160639	175070	93090.3
ALEFVAR	COL6A3	I3LUR7	Collagen type VI alpha 3 chain		2	0.00139492	804.449	39318800	38597200	54034800	25442900	25897500	33957500	48171300	49456100	41772500	40837200	36519900	43994100	28621100	30365000	29838400	37113800	49339500	47906300
ALEFVQAESQK	GOLGB1	A0A5G2QR43;F1SQ16	Golgin B1		2	0.000301144	1248.63	185055	167345	135293	NA	38254.2	287491	174692	44600.1	93336.4	203395	161335	109763	NA	47008.2	243531	138531	42309.4	98839.6
ALEGIISNFGQTPCQLLK	NBEAL2	A0A286ZT68;A0A287BP66	Neurobeachin like 2	Carbamidomethyl (C)	2	0.00861984	1931.02	62134.2	NA	NA	NA	NA	NA	NA	60437.6	NA	70469.8	NA	NA	NA	NA	NA	NA	55143.6	NA
ALEGLDQGITEILMNRPSAR	ECHDC2	A0A5G2R939	Enoyl-CoA hydratase domain containing 2		3	0.000838926	2183.14	403011	473216	395899	307073	260982	411560	615301	459442	220971	432976	420235	350999	374591	286875	344717	450092	412413	259800
ALEHFTDLYDIK	CLTC	A0A5G2R4Y7;I3LGD4	Clathrin heavy chain		+2;+3	4.17453e-06;0.000838926	1463.73	2245496	3395820	3062010	2830210	2377450	4234300	4003980	3384450	2563270	2272099	3321810	2445020	3331130	2678990	3369980	3040010	3043130	2971590
ALEHFTDLYDIKR	CLTC	A0A5G2R4Y7;I3LGD4	Clathrin heavy chain		+3;+4	0.000120477;0.000537394	1619.83	478346	705455	663734	448066	458674	694842	1212905	815795	405869	503983	693714	564674	537730	551693	579051	939693	769211	438905
ALEIADFSGNPLSR	SCRIB	A0A287AZ68	Scribble planar cell polarity protein		2	0.000106409	1488.76	380750	NA	317787	411462	NA	317387	526302	183654	452707	398370	NA	278606	492925	NA	241895	381949	169500	512813
ALEIIPR	CCT7	A0A5G2RAV7;D0G0C9	T-complex protein 1 subunit eta		2	0.00139492	810.496	1572780	2351110	3074900	2838280	1590530	3002630	3737750	3553350	2518950	1688140	2292530	2526280	3087990	1999950	2713030	2553940	3033800	2682390
ALEIPGEELPGVFSAR	FDXR	A0A287ASY8;A0A5G2R2G5;F1RV70	NADPH:adrenodoxin oxidoreductase, mitochondrial		2	0.00139492	1683.88	144236	178252	124303	NA	68849.7	91069.1	154238	83238.7	67165	158682	169336	108720	NA	76790.5	75207.6	109481	75840.5	79112.6
ALEIYQTK	KLC1	A0A286ZWY6;A0A287ARA5	Kinesin light chain		2	0.000838926	964.523	538333	732738	867320	643587	563655	1017010	1012290	970405	645452	559944	706890	696819	699327	642746	881643	773936	891962	728647
ALELCEILAK	FNTA	A0A287AB08	Uncharacterized protein	Carbamidomethyl (C)	2	0.000838926	1101.61	147237	161226	218343	257714	185689	291334	285016	92978.3	281031	158624	151605	197165	300832	209647	230254	215182	84663.1	311668
ALELDPDNETYK	SGTA	A0A287A1V6;A0A5G2QXK3;A0A5G2R4Y3;F1S8G6	Small glutamine rich tetratricopeptide repeat containing alpha		2	0.000838926	1406.66	1706520	1188790	2599810	NA	810844	2402350	1761430	1228960	1107170	1824670	1164520	2142440	NA	1019570	2072570	1219320	1050800	1187090
ALELDQER	RDX	P26044	Radixin		2	0.0013294	972.488	6429310	7185630	7152120	4498980	5563720	6723650	7288430	7550800	5559280	6657110	6911240	5853250	5053380	7030710	6006900	5457670	7013620	6062310
ALELDSNNEK	FKBP4	A0A5G2QVN7	Peptidylprolyl isomerase		2	0.00139492	1131.54	2178790	2440810	2688140	1888590	1865570	2833190	2814010	2414090	1972220	2317110	2367080	2192470	2140990	2245080	2483620	2128820	2244930	2240100
ALELDSQSVK	STUB1	A0A287BGG6	STIP1 homology and U-box containing protein 1		2	0.000838926	1088.57	797990	985710	549638	604045	705489	967378	1157340	851693	443391	832359	945118	447839	677508	854867	800216	890576	790518	498587
ALELENDR	LMNB2	A0A287ADV8	Lamin B2		2	0.0013294	958.472	7774330	7267260	9464490	8283160	4791840	6909960	9602690	8859110	6934510	8539630	7399420	7389350	9049480	6230460	6272940	7046360	7936060	7456610
ALELEQER	MSN	A0A287AK19;A0A287BED9;A0A5G2R8G3;F1RTN3	Moesin		2	0.00139492	986.503	39444200	39329600	43971600	32617400	38076000	41847300	49438400	44256100	35260000	41097400	37381500	33782300	35385600	47000800	37959600	36939200	41107600	38401600
ALELLEK	RILP	A0A5G2QQ68	Uncharacterized protein		2	0.0013294	814.48	1201910	424298	444328	1185970	1190540	1335200	1840450	884621	NA	1297510	403909	370745	1244980	1453090	1127730	1441720	840591	NA
ALELQPGYIR	PEX5	A0A287ADM4;I3LKI4	PTS1-BP		2	0.00238793	1158.64	249650	294495	307589	NA	140292	269462	455504	NA	161785	268599	284336	262601	NA	161361	224649	356189	NA	186035
ALELTGLK	NCL	A0A5G2QXD8;F1SMV6	Nucleolin		2	0.00139492	843.507	10747400	10568100	11215700	10200500	8901720	11997000	14262400	11773200	7733030	11035000	10178700	9502830	11543900	10911000	10234600	10720300	10306400	8939030
ALEMMMGLMAVDMAPSR	MAP4	A0A287BBL5	Microtubule-associated protein		2	0.000976778	1852.84	353037	1003700	914004	446081	368781	795729	450432	687599	825613	395301	868239	772368	623407	401002	705685	313044	662343	677187
ALEMSCAIQNQLAR	SH3BP1	I3L8F6	Uncharacterized protein	Carbamidomethyl (C)	2	3.93318e-05	1546.76	334841	483432	579401	274031	400717	703151	553372	401944	256010	337511	456005	476614	309297	457827	606056	448303	376629	298456
ALENDVAELR	LMNB2	A0A287ADV8	Lamin B2		2	0.000838926	1128.58	864921	1781790	1215050	1380160	532093	1291600	1745790	1142220	1240780	861850	1666710	998043	1586220	607256	1119140	1242770	1047390	1496700
ALENPDTASLLGR	PTPN23	A0A287AFP0	Protein tyrosine phosphatase non-receptor type 23		2	0.000838926	1355.7	304875	447870	434174	137560	410903	427840	609004	343226	297502	328017	432208	369003	153612	472551	356964	470767	333385	345136
ALEPEGLLLYNGNAR	AGRN	A0A286ZS39	Agrin		2	7.3045e-05	1628.85	412987	694436	651292	128684	410462	319872	352814	NA	228377	443137	671951	568997	151932	452519	256230	245998	NA	259837
ALEPTGQSGEAVK	NELFB	A0A287BM68	Negative elongation factor complex member B		2	0.000838926	1285.65	297158	626304	903797	603126	NA	667757	864215	729028	566811	305170	570127	749219	683408	NA	572466	675582	662797	618708
ALEPVSNVEVEPAAK	PRRC2C	A0A286ZS85;A0A287AZP9;A0A287B621;A0A5G2QR40;F1S7T1	Proline rich coiled-coil 2C		2	0.000237473	1551.81	489467	484716	556128	149298	329157	577695	558264	218616	134950	477599	450972	435067	166539	393575	481044	393979	206067	149772
ALEPYISR	COL4A3	F1SNP0	Collagen IV NC1 domain-containing protein		2	0.000838926	947.508	4813890	3160250	6243170	3095320	3110820	5719510	4706400	7417750	5048750	5387300	3168570	4944810	3505620	4027340	4996520	3297520	6818700	5447790
ALEQALEK	ANPEP	P15145	Aminopeptidase N		2	0.00139492	900.492	798383	864195	1862470	693156	787102	731147	1033790	1010670	719994	851715	807929	1553570	755423	941771	657963	764952	910334	796232
ALEQANGDLEVK	KRT14	F1S0J8	IF rod domain-containing protein		2	4.35115e-05	1285.65	3819140	3533180	6381320	3855790	3193850	4835300	5751280	4087780	2358190	3884000	3443410	5286790	4448570	3857420	4346700	4063760	3725920	2694050
ALEQKPDDAQYYCQR	SUGT1	A0A286ZQC1;A0A5G2QN18	SGT1 homolog, MIS12 kinetochore complex assembly cochaperone	Carbamidomethyl (C)	+2;+3	0.00127851;0.000838926	1826.83	322019	527746	132921	390414	100333	399334	363223	440003	202436	343529	495809	110784	423635	120196	353521	270440	397495	225589
ALEQQLENNTTR	ZFYVE1	A0A287A351;A0A480S6C3;F1S3L2	Zinc finger FYVE-type containing 1		2	0.000838926	1415.7	77140.7	116800	178757	218180	135448	NA	84343.2	76118.4	90799.6	81129.8	115143	145392	243451	165985	NA	63266.3	69949.1	98649.3
ALEQSEVLER	EXOG	F1SJT1	Exo/endonuclease G		2	0.000301144	1172.6	162749	258501	319420	228007	NA	260531	330205	330895	179277	169334	249239	260077	254087	NA	211345	250346	314657	203194
ALESDMAPVLIMATNR	RUVBL2	A0A481C216	RuvB-like helicase		2	0.000838926	1730.87	3278830	3062530	3677380	2711230	1923210	3796460	3686910	2929420	1963290	3512210	2874190	3245020	2838320	2120860	3170040	2632100	2678780	2238640
ALESELQQLR	PBXIP1	A0A287BL58;F1RGP4	Pre-B-cell leukemia transcription factor-interacting protein 1 isoform 1		2	0.000838926	1185.64	939976	1018380	1319430	803815	610443	1243260	1602050	939741	960570	1011940	1010010	1079540	903464	749129	1050640	1174940	897185	1051970
ALESGDMNTVWR	IQGAP1	F1RMJ4	Uncharacterized protein		2	6.58047e-05	1377.63	11316500	11933300	11261300	8213290	9731780	13937700	12381000	10720500	8189990	11787000	11623300	9582580	9621400	11151200	11414500	9821880	10209900	9652180
ALESISSDQQSEMVK	PUM2	A0A287AF30;A0A287AKV1;A0A287BSG6;F1SCU6	Pumilio RNA binding family member 2		2	0.00110853	1650.78	24353.7	NA	27035.2	NA	NA	NA	NA	123196	NA	25781.5	NA	22336.5	NA	NA	NA	NA	111861	NA
ALESPERPFLAILGGAK	PGK1	Q7SIB7	Phosphoglycerate kinase 1		+2;+3	0.000838926	1767.99	21714700	18821516	22910900	22090630	17537720	28083400	27162541	23773230	17716600	23734800	18615012	20084560	25654480	19943300	21070300	19169162	22200452	18519300
ALESSIAPIVIFASNR	RUVBL1	F1SPF6;I3L742	RuvB-like helicase		+2;+3	0.000838926	1686.93	2884330	2613646	2824362	1877216	1611775	3246970	2998043	2192771	1754298	2796777	2356961	2726195	2286530	1692642	2558836	2274522	2105950	1757690
ALETIGANLQK	RPTOR	A0A287B4B3;A0A5G2QKB2;A0A5G2R5H3;I3L942	Regulatory associated protein of MTOR complex 1		2	0.00110853	1156.65	53037.9	159963	109462	193726	NA	77120.8	NA	72227.2	NA	54692.8	154623	87267.8	218968	NA	64178.1	NA	68060.7	NA
ALETLTGALFQRPPLIAAVK	DKC1	F1RZ24	Dyskerin pseudouridine synthase 1		3	0.000838926	2108.24	454744	388665	269666	146019	376518	396711	299026	203077	171905	481418	345101	238199	182358	404499	333732	218738	182696	203050
ALETQMEEMK	MYH11	A0A287BB68	Myosin-11		2	0.000838926	1208.54	4609720	5027490	4927570	4611680	2813810	3757670	12442600	4703650	3844900	5182480	5016900	3913160	5229460	3643130	3211340	8717860	4328650	4153850
ALEVAEYLTPVLK	ATG3	A0A5G2QHY9	Autophagy related 3		2	6.04538e-07	1444.82	1017570	767004	888438	853967	767373	1224520	1092320	854038	720467	1022150	731478	811859	1022220	850595	955346	755347	796142	864517
ALEVFPEFAAAHSNLASVLQQQGK	OGT	Q27HV0	UDP-N-acetylglucosamine--peptide N-acetylglucosaminyltransferase 110 kDa subunit		3	0.00110853	2554.32	76583.1	NA	212137	279508	259298	NA	389805	319515	215452	81075.3	NA	188556	340876	278743	NA	281207	287034	227078
ALEVYDLIR	CIAO2A	A0A287BQ89	MIP18 family protein FAM96A isoform a		2	0.00113853	1090.6	150326	359950	272810	114882	174445	540334	NA	NA	113799	160547	343405	242280	136157	192195	421401	NA	NA	121338
ALEYTIYNQELNETR	SMC3	F2Z5G2	Structural maintenance of chromosomes protein		2	7.62833e-05	1855.9	1056200	979951	1203550	784793	725311	1337240	1374370	1224430	859948	1144870	947486	968268	896246	894945	1088640	1067410	1106120	976701
ALFAGDLEEMEER	ELAC2	A0A5G2R074;A0A5G2R0K5;I3L9W8	ElaC homolog protein 2		2	0.00110853	1508.68	117977	32012.8	NA	NA	75138.3	84286	NA	NA	NA	126417	31309.6	NA	NA	83673.9	66583.3	NA	NA	NA
ALFDFNGNDEEDLPFK	CRK	A0A286ZTD8	Uncharacterized protein		2	0.000976778	1869.84	1504380	1748900	1388510	1136930	1456690	823925	1596070	1258650	1440220	1526640	1559400	1306360	1299720	1564650	688560	1316710	1241000	1543200
ALFDSYTNLER	ABI2	A0A287A2E5;A0A287AUY1;A0A287BSQ3	Abl interactor 2		2	0.000838926	1327.64	137755	241740	309915	187226	NA	179694	NA	145078	253172	139380	228160	259705	221873	NA	135479	NA	138107	298301
ALFDTVDLCR	AKR1C3	A0A287B0I7	Aldo_ket_red domain-containing protein	Carbamidomethyl (C)	2	0.000838926	1151.56	253558	337636	1826010	494583	312953	3605000	647159	558195	336075	271893	332459	1507140	615528	384212	2777890	459818	507274	381426
ALFEEVPELLTEAEK	ATIC	B3VMR0	5-aminoimidazole-4-carboxamide ribonucleotide formyltransferase		2	0.00162969	1716.88	780841	NA	433569	637274	594783	NA	NA	352212	296237	810173	NA	393547	786435	599509	NA	NA	343982	331001
ALFHTDLVNPR	NID2	A0A287AKJ2	Nidogen 2		+2;+3	8.82044e-05;0.000301144	1281.68	3770030	3214530	2902579	2221276	2028046	3400170	6380230	3993170	3860770	4052580	3196270	2299856	2454602	2456080	3023420	4147210	3452750	4243540
ALFQDVQKPSQDEWGK	FTL	F1RIP3	Ferritin		+2;+3	0.000394555;0.000838926	1874.92	2380385	1526513	6463881	4764803	2232940	5259497	1350620	5109771	3273232	2501404	1499717	5549555	5547887	2669089	4367983	1054890	4817065	3539248
ALFSIGFPVPK	ACAD11	A0A5G2RFX9;F1SNT1	Acyl-CoA dehydrogenase family member 11		2	0.00934544	1174.67	40182.8	NA	NA	NA	NA	55845.5	NA	NA	NA	41473.6	NA	NA	NA	NA	46857.1	NA	NA	NA
ALFVSAFPQQLTMK	KIAA1217	A0A287ARQ2	KIAA1217		2	3.47877e-06	1579.84	563271	626488	595767	581169	604413	725412	546119	669998	278803	623886	594571	522025	627136	678094	611436	378053	608203	328790
ALFVSELTK	CFB	A0A287AAZ9;K7GPT9	C3/C5 convertase		2	0.00132524	1006.57	9297540	9134480	10125500	22423700	12884800	17617400	12625200	11121300	15439700	9499830	9037010	8415670	24507400	14239600	14527600	10240200	10307900	17879300
ALGAGAQSVSAR	MDC1	Q767L8	Mediator of DNA damage checkpoint protein 1		2	0.000838926	1086.58	686941	452029	1328460	624173	719807	731585	833942	417725	528812	707913	412579	1066640	709058	886475	637678	614870	393679	587642
ALGALVDSCAPGLCPDWDSWDASK	FLNA	A0A286ZXU2	Filamin A		3	0.00139492	2476.1	555085	977889	791469	672338	685930	558701	1019490	742815	756788	538584	881797	770215	814350	717408	444480	780617	713624	750646
ALGAQASVGSR	BABAM1	A0A286ZQV9	BRISC and BRCA1-A complex member 1		2	0.000838926	1015.54	1160550	1086770	1229010	880853	957989	1006520	1079050	934295	867601	1221990	990103	956146	994096	1123210	843002	793847	853278	1060020
ALGDEVSTLR	MMRN2	A0A5G2Q7Y9	Multimerin 2		2	0.00132524	1059.56	5705300	6141960	4466340	1812500	3677960	4680250	4038260	3653350	2847200	5574240	5718400	3626600	2022420	4418440	3856140	2974600	3443640	3382910
ALGDLISATK	TLN1	A0A287AC34;A0A287BAK1	Talin 1		2	0.00134098	987.56	36681000	41775900	39894600	30870600	28405200	41692000	51607500	37429700	29516600	39234600	40335400	34183200	34479300	32666900	34707600	39847100	36356500	34461300
ALGDTGFMPPDK	PGAM5	A0A286ZVG1	Uncharacterized protein		2	0.000838926	1247.59	545267	NA	776529	499154	629015	887176	NA	180577	448453	567251	NA	667944	601605	723045	698072	NA	170233	483470
ALGEPITLFGEGPAER	PRPF4	I3LDL8	Pre-mRNA processing factor 4		2	0.000237473	1655.85	570925	NA	833444	667721	NA	900629	NA	NA	777344	620874	NA	750170	775679	NA	706459	NA	NA	798715
ALGEYLER	DYNC1H1	A0A287B9W3	Uncharacterized protein		2	0.00136511	949.487	2478920	4686570	3928520	4487320	3689460	4462510	4917280	5035920	3658900	2687230	4534770	3317630	4849800	4452540	3852790	3811200	4783120	3955710
ALGFTDTVTVR	ITGB2	P53714	Integrin beta-2		2	0.000838926	1178.63	1937680	2765400	2991790	1342370	1909790	4278960	3578770	2871710	2383690	2025420	2649740	2547150	1575190	2175970	3520940	2868590	2720110	2821850
ALGFVSDR	POLR2B	I3LGP4	DNA-directed RNA polymerase subunit beta		2	0.00372043	863.45	188451	185377	206675	261870	NA	215241	342972	NA	360767	198368	175936	173560	291752	NA	185443	263575	NA	376762
ALGGDLASINNK	MRC1	A0A5G2QJS2;A0A5G2R0H2;F1RWA3;G9K122;K7GPB4	Mannose receptor C-type 1		2	0.000301144	1171.62	610728	748637	700186	872714	607931	737651	1256260	1087250	1009980	639319	722922	561992	971115	710395	599620	964164	1023800	1141070
ALGGGAEFTTACDFR	ECHDC1	A0A286ZZC3;F1S2X3	Ethylmalonyl-CoA decarboxylase 1	Carbamidomethyl (C)	2	1.39151e-06	1514.68	1085760	523693	1479200	1031820	1100870	933856	26786	117415	114984	1143760	492415	1266290	1152490	1203700	776079	21428.7	112738	136344
ALGGVGPVDLLVNNAAVALMQPFLDTTK	CBR2	Q29529	Carbonyl reductase [NADPH] 2		3	0.000976778	2823.52	1327280	12903200	1575960	395453	1354760	20165500	2318110	1828540	2161460	1733540	9869160	1386150	630935	1659940	18443800	1491890	1786750	1487170
ALGHGVDLGHIYGDNLER	PTGS1	A0A287ANF9	Cyclooxygenase-1		+2;+3;+4	0.000693001;0.000301144;0.000838926	1934.96	1.19003e+06	1383991	1.42483e+06	552940	848553	1920489	1789891	1267743	953181	1.22017e+06	1321501	1.1602e+06	648779	971704	1575569	1261628	1202355	1098202
ALGISPFHEYAEVVFTANDSGR	TTR	P50390	Transthyretin		3	0.000838926	2379.15	2935220	6748680	6864530	8267550	4851380	5976630	8879830	5888660	13933200	3102990	6395690	6134750	8575560	5247560	4908750	6283210	5483770	14950800
ALGITEVFIK	SERPINI1	A0A5G2QE31;F1SH33	Serpin family I member 1		2	0.00132524	1089.64	165827	188934	134941	88259.5	NA	NA	195942	227530	273598	177164	175841	117282	105431	NA	NA	138704	211442	309688
ALGLDSANEK	FKBP5	A0A286ZJ43;A0A286ZQD3;A0A287AQB9;A0A287B450;F1RYY0	Peptidylprolyl isomerase		2	0.00132524	1016.51	1618280	1790160	1939960	1158130	1273730	2847260	2380790	1758910	303741	1699840	1702400	1519330	1335630	1636500	2478250	1643060	1652870	348863
ALGLLCGR	NPC1	P56941	NPC intracellular cholesterol transporter 1	Carbamidomethyl (C)	2	0.0013294	801.453	186117	373567	343230	270638	184783	NA	302173	275782	NA	198744	362173	287758	303711	232533	NA	210805	237889	NA
ALGLLSAVER	DENND4B	A0A287A5Y5	DENN domain containing 4B		2	0.00139492	1027.6	400443	268913	NA	NA	204917	432304	130950	248537	145764	419550	248070	NA	NA	239493	344026	102455	234058	172785
ALGLSNFSSR	AKR1A1	P50578	Aldo-keto reductase family 1 member A1		2	0.000838926	1050.55	13972900	7919220	14871300	13440500	9641880	14685300	17256700	16535400	10044000	13938600	7594030	12435100	15408400	11166800	12638200	12533400	16047500	11223900
ALGNSEEATMLQHR	UTRN	A0A5G2QSI7;K9J6K2	Uncharacterized protein		+2;+3	0.000237473;0.000838926	1555.74	1050533	1753510	1666573	1170446	928719	1320283	1794270	1759204	1258467	1094757	1694159	1361340	1357493	1131361	1108417	1348941	1671000	1410539
ALGPEPPGSNR	MISP3	F1SD56	Uncharacterized protein		2	0.000838926	1093.55	848393	803419	931434	797168	737792	790062	1045790	958786	879242	866616	752630	738705	877259	876423	679804	789724	888732	952027
ALGQTASDGSGPEDAK	LOC100626015	A0A286ZXQ5;A0A287AYC6;A0A287BG93;I3LLW7	SpaA domain-containing protein		2	6.14349e-07	1502.68	393718	636017	621386	379969	312563	613647	617722	448423	433418	418299	585150	484189	428190	366969	506310	447450	410603	531503
ALGSGLLVDCSTLTSK	TACSTD2	F1S7A4	Tumor-associated calcium signal transducer 2	Carbamidomethyl (C)	2	0.00113853	1563.82	168430	226550	240300	85087.2	184643	544378	600025	402332	355407	172955	209127	198715	101151	216588	437263	471282	388786	406427
ALGTEVIQLFPEK	AIFM1	A0A5G2R2C9;F1RTH3	Apoptosis inducing factor mitochondria associated 1		2	0.000838926	1443.8	529829	596503	NA	350133	476216	596140	688598	574961	395523	575442	575006	NA	395177	517761	490078	532780	510726	434639
ALGTLGMTTNEK	UBR4	F1SUQ5	Ubiquitin protein ligase E3 component n-recognin 4		2	0.000838926	1234.62	539810	481098	764299	397490	479167	689816	606728	636100	540867	590657	456273	623937	448133	578498	626591	444264	597694	605237
ALGVNAMLR	CRABP1	B3F0B7	Cellular retinoic acid-binding protein 1		2	0.000838926	943.527	8006760	5668270	11175500	5207990	2822160	7041540	6844870	5450110	2712860	8584270	5282190	8754870	6129100	3351040	6218250	5183110	4924620	3117700
ALGVTTVTAQAMK	SDS	A0A5G2QIY8;K9IVJ5	L-serine ammonia-lyase		2	0.000237473	1289.7	557310	320019	770568	NA	NA	1247230	309541	238431	NA	584441	304521	611965	NA	NA	1060120	222470	220242	NA
ALGWAAAHLAASR	ZBTB22	A0A287A1Y1;A0A5G2R356;F1RZT0	Ig-like domain-containing protein		+2;+3	2.66152e-05;0.00110853	1293.69	86768.5	NA	369552	NA	123667	741654	241609	90397.7	18965.5	88936.2	NA	307170	NA	144125	602675	171891	82892.7	22929.9
ALGYFAVVTGK	OPA1	A0A286ZLB3;A0A5G2QQR2	Dynamin-like 120 kDa protein, form S1		2	0.000537394	1124.62	463535	606477	619090	379775	109182	773937	901738	781445	445543	476062	558952	531080	461211	122433	598089	691635	750861	515096
ALHELFSHPVER	TMEM231	F1S455	Transmembrane protein 231		3	0.00125202	1433.74	276795	NA	417429	88393.6	122828	NA	244633	58164.7	75934.6	289725	NA	338777	99330	145878	NA	192387	54468.6	83960.4
ALHFDTVK	SERPINB1	P80229	Leukocyte elastase inhibitor		2	0.000838926	929.497	1274600	1174520	2187870	865474	913586	2617230	1742250	1504920	NA	1376900	1129250	1648280	983391	1198020	2287770	1215620	1406680	NA
ALHIGIADEVLQSSDETECLR	ECHDC1	A0A286ZZC3;F1S2X3	Ethylmalonyl-CoA decarboxylase 1	Carbamidomethyl (C)	3	9.67107e-05	2298.12	418176	202587	412560	507197	205275	136601	54833	NA	10178.5	448686	198675	347825	604403	225861	110966	38594.7	NA	11592.5
ALHLGNNVLQSLPSR	LRRC8A	A0A286ZVF2;F1RR61	Leucine rich repeat containing 8 VRAC subunit A		3	0.00203883	1617.9	83948.5	281194	NA	NA	70828.5	386111	NA	NA	NA	84719.2	274514	NA	NA	81158.8	317519	NA	NA	NA
ALHLLEDYR	DLG1	A0A287BTJ2	Discs large MAGUK scaffold protein 1		2	0.000838926	1128.59	815856	447644	610060	107502	187825	477306	828940	177684	NA	875697	438825	483200	122780	235929	429350	539225	153125	NA
ALHSLLLR	PAFAH1B3	F1RGI2	Platelet activating factor acetylhydrolase 1b catalytic subunit 3		2	0.000838926	921.576	1470190	1105570	979112	1633370	1319350	1748120	1547470	1677540	791342	1554910	1076850	775498	1829880	1682960	1488780	1147270	1559760	922081
ALIAAQYSGAQVR	EEF1G	Q29387	Elongation factor 1-gamma (Fragment)		2	5.93584e-05	1346.73	9978990	10658300	13507500	7275510	9485450	13873500	13984400	12485400	10548900	9822410	9916350	11029500	8124050	11261300	11430600	10362700	11890200	12534400
ALIADSGLK	SUCLA2	O97580	Succinate--CoA ligase [ADP-forming] subunit beta, mitochondrial (Fragment)		2	0.0013294	886.512	2520470	2488810	3145780	2575090	1809260	2644060	2508490	3276630	2317680	2605340	2376500	2550930	2807150	2235040	2186880	1996700	3017590	2686260
ALIAEETSSR	TBC1D8	A0A287BME4;F1STG0	TBC1 domain family member 8		2	0.00110853	1075.55	196822	267505	244496	NA	169171	192863	134927	154469	NA	203205	254093	201471	NA	205494	163033	102802	139702	NA
ALIAGGGAPEIELALR	CCT4	F1SQN1	T-complex protein 1 subunit delta		2	3.68751e-05	1549.88	2815800	3233780	3291450	2710620	2856940	4086930	4219160	3555190	3772200	3094170	3178200	2910180	3126140	3222910	3021320	2977080	3317190	3941980
ALIASAGADALAK	STRN4	A0A287A4V5;A0A5G2QIR8;F1RM09	Striatin 4		2	0.000838926	1170.66	170792	255436	381346	217062	197568	382595	615642	NA	196970	180472	251440	315443	243962	260061	337135	437146	NA	215663
ALIDPSSGLPNR	PSMF1	A0A287ALF9;F1S870;I3LEK4	Proteasome inhibitor PI31 subunit		2	0.000838926	1238.66	1496410	459381	1902350	1452910	1292840	2065210	1956520	1739660	NA	1609940	430531	1527600	1676730	1564180	1774520	1459060	1568370	NA
ALIDPSSGLPNRLPPGAVPPGAR	PSMF1	A0A287ALF9;F1S870;I3LEK4	Proteasome inhibitor PI31 subunit		3	0.00110853	2251.24	38004.1	NA	NA	NA	NA	111141	24614.7	NA	37135.8	39147.2	NA	NA	NA	NA	96063.3	19790.1	NA	42921.7
ALIDYENSNK	SNX5	A0A5G2QT60;F1SBI1	PX domain-containing protein		2	0.000838926	1165.56	1325180	1300120	2037600	855661	1260420	1490250	1808620	1435230	1135990	1327710	1212580	1719690	935085	1473860	1237800	1406470	1364880	1319340
ALIEHEIK	LYPLA2	I3LHP2	Acyl-protein thioesterase 2 isoform X3		2	0.00134098	951.539	622643	731408	834087	659390	533882	1082980	887531	755785	539739	652540	681787	681929	743002	645761	1007200	675020	705909	592092
ALIEILATR	ANXA6	F1S0V3	Annexin		2	0.000301144	998.612	9121760	10128200	11668600	5430090	6526820	9131660	15674000	8523590	8124690	9770730	9951590	9610150	6760210	7566830	6717230	11158500	7798180	9180240
ALIEMEK	NONO	A0A287AW58;A0A287B3Y2;A0A287BK25;A0A287BP90;I3LSU1	Non-POU domain containing octamer binding		2	0.0013294	832.436	4444530	4972090	5596560	4316120	3725990	3381640	5996120	5160380	4193510	4532580	4692440	4786820	4786450	4531180	2761510	4698940	4903480	4799050
ALIESYQNLTR	ABI1	A0A287BCJ4;A0A287BDG8;F1RTW7;F1RTW8;I3LHA4	Abl interactor 1		2	0.000838926	1306.69	2146350	2495660	1744850	1984770	1942190	949660	2324120	2182840	1899930	2290930	2418350	1525900	2205610	2249020	790236	1799170	2016790	2184710
ALIGATNPVDATPGTIR	NME3	F1RG17	Nucleoside diphosphate kinase		2	0.000838926	1665.9	1698510	1825060	2234430	1524530	1632150	2186540	2274270	2048490	1680250	1821080	1752540	1914690	1733860	1860300	1872400	1714460	1878860	1948580
ALIILAHSEK	NQO1	A0A5G2QPB5;A0A5G2QTR3;A0A5G2RC40;F1S395	NAD(P)H quinone dehydrogenase 1		2	0.000838926	1093.65	2155030	2437050	4005810	2710210	1362220	1342570	2378920	2312000	2473680	2256490	2252130	3258670	3072120	1534130	1183970	1906760	2127050	2833100
ALILGIYK	RASGRP2	A0A287AFQ0;A0A287AHP8;A0A287BAX1	RAS guanyl releasing protein 2		2	0.00132524	889.564	71443.1	72177.4	47749.6	53400.6	NA	352809	491290	250596	88010	73922.5	70100.9	36905.7	64299.5	NA	274800	377473	245954	105766
ALILVGGYGTR	GMPPB	P0C5I2	Mannose-1-phosphate guanyltransferase beta		2	0.000838926	1118.64	1233950	897228	1729590	1418680	927090	2185220	2052270	1485120	1239600	1280110	848881	1510200	1549530	1070010	1717850	1541810	1415120	1420150
ALINDELVEWK	STAT1	Q764M5	Signal transducer and activator of transcription 1		2	0.00011657	1328.7	1196450	1235870	1777550	1038520	1576450	2533800	1480210	1213730	1075410	1264750	1144180	1558070	1259070	1690130	1951160	1126440	1123120	1222290
ALIPLALEGTDVGQTK	UNC45A	A0A5G2QDF5;F1RMH7	Unc-45 myosin chaperone A		2	0.000838926	1624.9	115583	142056	287146	127794	173358	278309	319276	85275.8	NA	121543	136048	257054	148412	196754	214207	219127	76705.4	NA
ALIQYFSPYVSADMR	GPS1	A0A287A6E6;A0A287AAK1;A0A287BSE8	G protein pathway suppressor 1		2	0.000838926	1759.86	931896	983567	973610	743783	952323	1087180	1333300	1126240	1067930	960976	889602	840218	914803	1038710	915633	978426	1032800	1071220
ALIVDESCRR	PPP1R18	Q767M0	Phostensin	Carbamidomethyl (C)	3	0.0013294	1160.6	222905	488830	587041	357798	216952	768291	623461	589212	539841	234348	459243	464439	391723	264374	661071	477326	543329	556576
ALIVEPSR	DDX1	F1SCS1	ATP-dependent RNA helicase DDX1		2	0.000838926	883.513	3486110	3775390	4452420	3592000	2943600	3958930	5230560	4456890	3784620	3539850	3706980	3682010	4067320	3568020	3386370	3851840	3992650	4214750
ALIVLTNVTK	MOSPD2	K7GLS3	Motile sperm domain containing 2		2	0.000838926	1070.67	422749	178463	638253	463109	284248	770671	468754	621502	265506	438263	170256	551871	521612	326951	609517	365107	606246	295407
ALIVVPCAEGK	SREK1	A0A287B859	Splicing regulatory glutamic acid and lysine rich protein 1	Carbamidomethyl (C)	2	0.000129262	1098.61	608227	662298	649036	626405	521974	634139	805813	391516	500854	613183	622843	537281	707450	587206	547317	618068	371928	579542
ALIVVQQGMTPSAK	POLR2E	A0A287BMD4;I3LSI7	DNA-directed RNA polymerase II subunit E		2	4.38431e-06	1441.8	499702	699213	853146	665730	683609	873178	952435	905240	647692	511388	674773	710105	750289	833056	707279	709761	807760	749777
ALIYQFR	GGH	A0A286ZMB2	Folate gamma-glutamyl hydrolase		2	0.00139492	909.507	613918	691740	928483	612423	515919	1006530	815137	718234	487182	654100	648722	784525	739286	584713	828286	621223	675601	578231
ALKPPCDLAMQSVEVAGSDGAR	ACSL1	A0A287BM44;A0A287BMY7;A0A5G2QBV9;A0A5G2QI99;F1RSZ3	Acyl-CoA synthetase long chain family member 1	Carbamidomethyl (C)	3	2.01769e-05	2214.08	448792	523529	558935	336721	254435	814428	382264	103870	233303	478830	490972	469199	406193	288792	662107	293958	101019	264932
ALLADPSYR	STIP1	A0A287A0Q8;I3LNG8	Stress induced phosphoprotein 1		2	0.000838926	1004.53	14200700	13803100	15673800	11854600	11540400	18184200	15088200	14583400	10507200	14654200	13159200	12881900	13392200	13605400	15383400	11304900	14393100	11959800
ALLAFQR	TTC7B	A0A287ADK4;A0A287BK91;A0A5G2R8K1;F1SDA4;I3L783	Tetratricopeptide repeat domain 7B		2	0.00139492	817.481	152240	159705	173327	161465	70325.6	87371.7	NA	206277	166051	152266	152709	144361	181309	81257	75635.3	NA	197431	194841
ALLALPIRPQTR	LOC110257712	A0A286ZV11	DUF4939 domain-containing protein		3	0.0013294	1347.84	265263	185632	289906	174014	190563	239519	NA	229829	NA	274290	180782	248271	193881	219564	200262	NA	221153	NA
ALLAMYTNQAEQCR	SRP72	A0A286ZZP8;F1RTV6	Signal recognition particle subunit SRP72	Carbamidomethyl (C)	2	0.000838926	1610.75	260847	298863	268054	189583	145043	318862	186690	64087.1	59041.2	271359	294703	228096	221466	164831	258739	148102	60898.7	69626.8
ALLANALTSALR	TMEM33	A0A286ZXJ3	Transmembrane protein 33		2	2.99481e-05	1212.72	1123680	1311340	1256830	678951	1126220	1643270	1290730	1181730	972808	1175680	1246970	1115940	814428	1233280	1238130	910761	1133690	1036760
ALLAWLNQAK	ART4	A0A5G2Q9G3;A0A5G2RDM2;K7GM93	NAD(P)(+)--arginine ADP-ribosyltransferase		2	0.000537394	1126.65	223987	295086	312294	241524	63867.7	NA	330631	203925	168772	241070	292703	276494	292932	77982.3	NA	225044	189607	181851
ALLAYAFALAGNQEK	A2M	A0A5G2Q8I9;F1SLX2;K7GQ48	Uncharacterized protein		+2;+3	8.00123e-05;0.000838926	1578.84	5961050	7026810	6060120	9622850	12538890	6937120	7629770	8918310	10183260	6078300	6358770	5515683	11521680	13380780	5707760	5858910	8386250	10245350
ALLAYAFTLAGNQAK	PZP	A0A287AG58	Uncharacterized protein		+2;+3	7.65331e-06;0.00110853	1550.85	490219	731762	1118985	4303350	1888112	1238037	1438508	1755043	1839410	503039	695488	1022106	4741230	2085121	999107	1005447	1596129	2179803
ALLDACEGR	SPTBN1	A0A287BDN2	Spectrin beta chain	Carbamidomethyl (C)	2	0.000838926	946.454	13684800	14148500	16151600	11819600	13917100	16153500	20132600	15613000	13761000	13802200	13987200	13375500	13657600	16872300	13592700	14600500	14032700	15532400
ALLDFEDK	MVP	I3LQ79	Major vault protein		2	0.00132524	949.476	2936210	2545120	3128240	2681930	2110710	2630720	3646990	2670270	2604520	2992260	2501730	2596790	3039340	2325540	2200470	2933120	2479540	3012520
ALLDLQGHLDGASR	RAB11FIP5	A0A5G2QT97	Uncharacterized protein		+2;+3	0.00110853;0.00139492	1464.77	88955.4	341580	432304	281555	328020	584376	597582	542393	410009	94134	331558	359702	315643	382535	486826	453272	514565	469953
ALLEEDELLEQK	PTPN23	A0A287AFP0	Protein tyrosine phosphatase non-receptor type 23		2	5.12045e-05	1428.73	169771	277893	350667	77273.3	185130	253647	262843	164527	140820	176797	267807	286743	93529.9	212168	198156	204614	157144	173757
ALLEEIER	PLEC	A0A287BNK7	Plectin		2	0.00139492	971.529	15184700	15920300	14505300	13836500	12148800	13614600	21500700	14028500	16915500	15925500	15645500	12334700	16409400	14396900	11300600	15548000	13081400	18283100
ALLEEYNK	DCTN3	A0A5G2RCY9;F1SEC0	Dynactin subunit 3		2	0.000838926	978.502	830299	1058920	1315610	863976	463586	956443	1219750	581574	1065160	833794	1034240	1089310	928145	535183	812320	923532	556828	1235590
ALLEFLQR	ARHGAP18	A0A287AJ84;A0A287B0W8;F1S2Z5	Rho GTPase activating protein 18		2	0.000838926	988.571	556030	578323	685184	444609	526775	694695	663228	510499	403395	571018	549933	608506	533676	576854	534393	473092	484956	429915
ALLEGESNPEILILTER	SYNM	A0A287B600	Synemin		2	9.3913e-05	1896.02	1391150	1344270	1273440	1490440	678260	1058810	3721960	765071	940712	1443670	1234050	1162020	1802940	741583	883249	2692560	740532	1141490
ALLEGYFR	NBEAL2	A0A286ZT68;A0A287BP66	Neurobeachin like 2		2	0.00139492	967.513	278763	211019	303324	NA	155061	304485	225010	199984	199574	283405	196354	255231	NA	179803	235940	176731	191864	232419
ALLEMAEEK	TXLNA	A0A286ZTU8;A0A287AIJ5;A0A287BAM9	Taxilin alpha		2	0.000838926	1032.52	191278	219045	290941	230685	344652	267093	158993	282640	264967	209129	206495	230776	271816	404598	219979	112008	264015	314841
ALLENELLR	SYNM	A0A287B600	Synemin		2	0.000838926	1069.61	1859250	2680740	2400800	2711540	1767190	1520210	6588210	929943	1712120	1923760	2557830	1921550	3111510	2094040	1224710	5127980	853518	1984100
ALLEQFGFPLTGTETR	EXOG	F1SJT1	Exo/endonuclease G		2	0.000838926	1778.92	569225	541551	302084	NA	424855	495231	466761	158887	NA	572414	473016	299197	NA	456331	390583	345463	152091	NA
ALLEQQACVLGLHR	EVPL	F1RW07	Envoplakin	Carbamidomethyl (C)	+2;+3	0.00185696;0.00132524	1549.84	703230	NA	551993	NA	461727	NA	242563	978819	NA	732201	NA	463046	NA	520653	NA	194103	928617	NA
ALLEVLGR	HAGH	A0A287AAI9;A0A287AZ17;A0A5G2QKD2;F1RG31	Hydroxyacylglutathione hydrolase		2	0.000838926	869.533	2616980	2319510	2505420	2352650	2194230	2856590	2593790	2472300	2067880	2662900	2268960	2072850	2895420	2471980	2229380	1953670	2290970	2402680
ALLFIPR	HSP90AB1	A0A286ZKC5;A0A286ZR68;A0A287A9T4;A0A287BDM6;F1RQU2	HATPase_c domain-containing protein		2	0.00139492	828.522	2267940	4056310	4655450	4381270	4285920	5527110	4054910	4188830	3514500	2266040	3724270	3982680	5272910	4806990	4396080	3108440	4014140	4067620
ALLFVPR	HSP90AA1	O02705	Heat shock protein HSP 90-alpha		2	0.00139492	814.506	9970040	17161500	21931000	18382600	20770400	25191600	21099200	19880200	10560600	9399810	15894600	17522000	20812100	22470100	20143600	15463000	19020000	13379200
ALLGEVEQNLQAAR	PPL	F1RK90	Periplakin		2	1.11321e-05	1510.81	1742740	3123370	2599630	2868900	2347150	3131050	3876200	3463420	2524970	1843850	2950800	2212040	3556690	2852830	2509350	2633640	3270050	2802580
ALLHEFVSDR	MGAM	A0A287A042	Maltase-glucoamylase		2	0.000838926	1185.61	385297	NA	829860	2240020	933283	NA	NA	743631	1106180	399724	NA	675657	2536540	1077230	NA	NA	734501	1277210
ALLHVWTGGPWPQGATLR	CSPG4	F1SJ86	Chondroitin sulfate proteoglycan 4		3	0.000751001	1959.05	533033	449040	224911	NA	545961	553897	384084	339117	243850	559281	429168	203573	NA	619658	438177	284388	310011	270338
ALLLGWVPTR	F2RL3	K7GMP1	F2R like thrombin or trypsin receptor 3		2	0.00110853	1124.67	38788.5	164781	54019.2	NA	NA	362104	231184	201435	NA	42634.7	154647	47668	NA	NA	300975	160864	183915	NA
ALLLSHQFK	TMEM201	A0A286ZM85;A0A5G2QDY5;F1RIH6	Transmembrane protein 201		2	0.00407518	1055.61	147617	60652.4	NA	NA	120735	NA	NA	38253.5	36706.2	151941	58403.7	NA	NA	139515	NA	NA	35485.6	42876.5
ALLLSSVLSEK	ZEB2	A0A287A7B6;A0A287AD10;A0A287AHX6;A0A287BLK1;I3LAN0	Zinc finger E-box binding homeobox 2		2	0.00113853	1158.69	61050.1	113496	NA	71788.9	NA	113485	287895	97400.1	124424	65223.8	106007	NA	84462.1	NA	90525.9	217405	88156.4	136515
ALLLTDR	MYO1G	F1ST46	Myosin IG		2	0.0013294	800.476	865051	1146950	1245330	858867	1059060	1645010	1619060	681902	823693	899484	1094310	1017650	957728	1253830	1418090	1247410	673004	941822
ALLLVGDVAQAADVAIEHR	VPS16	A0A287A9L5;A0A5G2RDC2;F1S8A3	Vacuolar protein sorting-associated protein 16 homolog		+2;+3	0.00931832;0.000838926	1960.07	246274	351812	185405	234550	NA	756269	734875	158438	337187	254688	317979	159925	288481	NA	649484	540005	145159	339049
ALLNNSHYYHMAHGK	DLD	P09623	Dihydrolipoyl dehydrogenase, mitochondrial		+3;+4	2.09597e-05;0.00110853	1754.83	22991.1	86585	197110	NA	23696.3	36584.8	615344	196521	NA	24779.3	81992.3	152195	NA	29339.3	31197.2	475883	183462	NA
ALLNVVDNAR	PLD3	A0A287AQV3;A0A287BKL5;I3L5D6	Phospholipase D family member 3		2	0.000838926	1083.6	738431	1020230	1390310	347362	585575	1440130	2332200	1525130	553546	792415	950905	1053020	409771	701488	1246800	1761920	1373920	631866
ALLPHVLCK	HNRNPUL2	A0A287APR9;I3LUR1	Heterogeneous nuclear ribonucleoprotein U like 2	Carbamidomethyl (C)	2	0.000838926	992.584	410505	662358	NA	374843	321108	1025970	910357	394653	452025	430251	626469	NA	423959	370977	835214	696374	373168	491471
ALLPILQWHK	PDP1	A0A287A5F9;F1RY43	Pyruvate dehyrogenase phosphatase catalytic subunit 1		3	0.000838926	1217.73	137637	125506	187243	106556	112417	194318	179617	77307.3	141096	145157	116289	163954	127204	126040	158061	134985	74119.8	157291
ALLPWLLSQR	TRMT2A	F1RHM9	tRNA methyltransferase 2 homolog A		2	0.000838926	1195.71	95745.8	219979	211662	246659	182954	292430	258057	252734	188464	92626.9	191262	197867	305745	188882	245054	205885	245883	197297
ALLQEMPLTALLR	RO60	A0A287B6J4	Ro60, Y RNA binding protein		2	9.04482e-06	1467.85	1814560	1656490	2106050	1781850	2002220	1995460	2393720	1901500	1532190	1919970	1420270	1826040	2459480	2191250	1902920	1691940	1830570	1256850
ALLQMVQQFGVDFEK	DNM2	F1S593	Dynamin GTPase		2	0.000838926	1751.89	118495	365533	248057	71908.9	69452.6	349351	230936	173061	402378	128652	307375	215039	99785.7	76009.7	333705	163082	167125	316285
ALLQNSSLTELR	LMOD1	A0A286ZWL1;A0A286ZZD5	Leiomodin-1		2	4.80775e-05	1343.74	1416110	1640380	1503420	1263670	1386680	1251450	2994110	934054	861022	1500640	1532220	1293330	1411470	1503240	1036040	2382810	912850	1011450
ALLQQQPEDDGK	SRP68	A0A5G2RD86;F1RW08	Signal recognition particle subunit SRP68		2	0.000537394	1340.66	464360	728345	654787	549305	266783	775650	211277	510351	354097	491319	688357	546643	623700	328294	699131	158105	463812	394525
ALLSAPWYLNHITYGPDWK	HEXA	A0A287A7V3	Beta-hexosaminidase		3	0.000838926	2244.14	184798	353016	291236	183202	353683	190475	310200	311568	140828	199863	315662	252593	223758	375350	159934	228625	283129	151231
ALLSDMVR	TCERG1	A0A286ZQH3;A0A5G2R6R6;F1RM10	Transcription elongation regulator 1		2	0.00132524	903.485	835824	899871	1079490	779088	846647	1031300	1163020	852475	714166	892124	869975	915427	870052	974118	855198	914010	812992	821213
ALLSLPAR	TOE1	F1S369	Target of EGR1, exonuclease		2	0.00139492	839.523	82802.8	107662	128503	100048	58183.3	34760.6	143548	131019	74033.4	86947.9	105154	111616	120532	66485.3	28823.8	112460	121888	77413.4
ALLSPEDYQR	RBCK1	A0A287AZ52;A0A287BGD0;F1S7J3	RanBP-type and C3HC4-type zinc finger-containing protein 1		2	0.00347237	1190.59	245144	69441.5	NA	NA	73600.4	NA	NA	NA	NA	252724	64924.8	NA	NA	84406.7	NA	NA	NA	NA
ALLTLYPAPDEDEAVER	DOCK6	A0A287AA72;A0A287ADV7;A0A287AS50;A0A287B6K8;A0A287BJG9	Dedicator of cytokinesis 6		2	0.00110853	1900.94	331953	142543	282484	NA	NA	NA	401798	189480	NA	353104	139328	246024	NA	NA	NA	282045	180784	NA
ALLTPVAIAAGR	GSR	A0A5G2QCB4;A0A5G2QDR8;F1RX66	Glutathione reductase		2	0.000838926	1151.7	6704380	7213850	8021580	5959440	6289590	9065920	8253980	6323360	5366010	6824900	7073180	6415880	7334310	7440320	7372190	6241050	5815570	6200830
ALLTQHYR	UAP1L1	A0A287AAG0	UDP-N-acetylglucosamine pyrophosphorylase 1 like 1		2	0.000838926	1000.55	54687.1	NA	202651	181633	NA	NA	302946	251299	163867	59015.5	NA	164699	206325	NA	NA	226631	241358	179213
ALLVQQEDSNR	NEK3	A0A287B2T4	NIMA related kinase 3		2	0.00110853	1271.65	182581	76523.8	NA	70500.1	NA	151103	73274.9	60734.2	67365	197491	73131.8	NA	79221.3	NA	131008	56109.3	56887	75436.4
ALMDEVVK	PGK1	Q7SIB7	Phosphoglycerate kinase 1		2	0.00139492	903.474	18297200	16529300	19078800	11750300	16477900	20352100	19450800	16546400	14115400	18711100	16176500	15979200	13641100	19706100	17681800	14033800	15549500	16256100
ALMEAVSHAK	ARFGEF2	A0A5G2QXW0;F1SBE8	ADP ribosylation factor guanine nucleotide exchange factor 2		2	0.000838926	1055.54	270747	280135	534233	245977	275426	226367	497345	306565	126909	284048	257864	432869	279303	328724	202121	368710	294424	142388
ALMGLYR	HADHA	Q29554	Trifunctional enzyme subunit alpha, mitochondrial		2	0.00139492	822.442	2337070	2698730	2973360	2217380	1978750	2774670	2151520	2878450	2202410	2451200	2632310	2444250	2603470	2192390	2319980	1608240	2601730	2457060
ALMLELK	UBE2R2	A0A287B207	Ubiquitin conjugating enzyme E2 R2		2	0.00328302	816.478	58469.5	NA	NA	267276	NA	NA	72153.2	NA	NA	60152.2	NA	NA	308584	NA	NA	57837.4	NA	NA
ALMLQGVDLLADAVAVTMGPK	HSPD1	A0A287ATN8	60 kDa chaperonin		3	2.99175e-05	2112.13	166868	689187	570591	191418	119860	742507	1209190	498158	992785	217944	527134	501866	305402	146859	679115	778215	486775	683072
ALMPLAQHLNPVR	ILVBL	A0A286ZIW5;F1SAN6	2-hydroxyacyl-CoA lyase 2		3	0.00139492	1458.81	544244	427660	597125	209899	121935	418447	584854	367795	207302	577241	420319	507770	252379	147476	349734	430307	346727	223567
ALMPVLLQGQAR	ABHD16A	A0A287AWB5;A0A5G2QI93	Alpha/beta hydrolase domain-containing protein 16A		2	0.000838926	1295.74	643108	427156	797585	408908	356479	1298870	591228	787060	499717	650965	404776	665964	485380	424421	984013	479359	756957	586867
ALNALNNLSVNVENQIK	ARMC10	A0A5G2QDX6;A0A5G2QH02;A0A5G2QNA5;A0A5G2RFH1;F1SB57;F1SB68;I3LLX9	Armadillo repeat containing 10		+2;+3	0.000125322;0.000838926	1853	803941	1186170	1082557	857018	946874	1330470	1368260	1290298	1240806	890343	1158050	941172	990210	1055540	1051030	1001770	1195163	1415651
ALNEACESVIQTACK	GLG1	A0A287AYN4;A0A5G2R7B7;A0A5G2R863;I3LPL7	Golgi apparatus protein 1		2	0.000301144	1578.74	135526	36178.9	246628	NA	245740	207432	179654	239837	229834	141053	35339.6	191775	NA	294886	176618	131083	222333	249477
ALNEGGFQSIPK	ETFDH	P55931	Electron transfer flavoprotein-ubiquinone oxidoreductase, mitochondrial		2	0.000838926	1259.65	407496	240384	454939	290374	131081	246169	313050	628263	457983	447397	242879	367809	300330	177916	210896	216889	556100	483649
ALNEITESGR	ITGB2	P53714	Integrin beta-2		2	0.00132524	1088.55	6464700	4484690	6374890	5073090	6002690	7205880	9310910	7825280	1879730	6792470	4232410	5325470	5716370	7382930	6486220	6935650	7228030	2094340
ALNEVFIGESLSSR	NADK2	A0A287BBX3;F1SNB7	NAD kinase 2, mitochondrial		2	0.000838926	1520.78	617329	670879	573590	NA	486190	784159	1014820	624072	596052	693514	678707	465895	NA	578497	611035	719450	565769	664766
ALNFLVNEFLLK	RELCH	A0A287AJI7;A0A287AQ39	LisH domain and HEAT repeat-containing protein KIAA1468 isoform b		2	0.00323833	1419.81	34402.9	NA	31875.2	NA	34624	26556.8	NA	NA	NA	39084.5	NA	26053.7	NA	37339	25780.1	NA	NA	NA
ALNLGYALDFAQR	COL6A3	I3LUR7	Collagen type VI alpha 3 chain		2	0.000838926	1450.76	11648600	18225600	24625700	11686100	9837320	16586500	27819300	25208500	22894300	11905000	17342800	22458600	12620000	10951500	13508000	19258000	23208300	26909300
ALNLKPPAATLTR	LRRC25	A0A287A5E0;A0A287A7L4;A0A287BC26;A0A5G2QWF1	Leucine rich repeat containing 25		3	0.000838926	1364.81	457689	427320	671162	NA	344020	1025640	NA	706596	95523.1	475649	408826	548809	NA	402023	906278	NA	700683	108931
ALNMAIPGGPK	PRPF8	F1RHH8	Pre-mRNA processing factor 8		2	0.00110853	1067.58	285093	NA	NA	124787	304978	366375	495421	NA	NA	292934	NA	NA	140616	370362	296522	372382	NA	NA
ALNNCSPELQQK	LOC110256483	A0A287BL83	Uncharacterized protein	Carbamidomethyl (C)	2	2.07886e-05	1343.65	3104380	3483760	4614940	2448940	3287510	3188390	3138480	2994100	2524450	3180300	3351430	3680480	2762680	4102550	2972250	2423450	2820130	2811550
ALNVFVER	PRKAG2	A0A287ABK5;A0A287BS98;F1SSN2	Protein kinase AMP-activated non-catalytic subunit gamma 2		2	0.00139492	946.524	210257	146538	193415	NA	237562	166742	229927	206825	115184	217725	143168	161237	NA	271602	138152	164192	186714	131084
ALPAGELPEVAPGAR	BCL2L13	A0A5G2RKB0	BCL2 like 13		2	0.000838926	1446.78	493387	NA	NA	260360	NA	NA	NA	466599	401135	523319	NA	NA	292637	NA	NA	NA	446526	436325
ALPALQEQVR	KANK3	F1SA52	KN motif and ankyrin repeat domains 3		2	0.000838926	1123.63	2520800	3606310	3393620	2383530	2761340	2866340	3111470	3038620	2092090	2635070	3371340	2793850	2678580	3187230	2514910	2543730	2977550	2356400
ALPATPQLPSR	WIPF1	A0A287AFT4;I3L5A6	WH2 domain-containing protein		2	0.000838926	1149.65	1526450	1384640	NA	NA	924097	1661570	1065810	1223840	NA	1664020	1328530	NA	NA	1131490	1401320	829551	1166660	NA
ALPAVQQDSLDEDLIR	UBA1	A0A5K1U589	Ubiquitin-activating enzyme E1		2	0.000838926	1781.92	2483830	2433220	2701660	2340510	1357490	2942270	2749440	2439990	2240570	2684740	2318930	2215950	2875900	1535270	2151220	1925760	2253180	2503040
ALPAVQQDSLDEDLIRK	UBA1	A0A5K1U589	Ubiquitin-activating enzyme E1		+2;+3	0.000751001;0.000838926	1910.01	2916253	2995763	3782846	2946940	2713473	4061381	4132840	3150968	2395005	3037462	2937165	3219272	3445487	3060324	3307061	3281447	3000081	2824569
ALPCEVSTYAK	DGKA	P20192	Diacylglycerol kinase alpha	Carbamidomethyl (C)	2	0.00110853	1180.58	164109	193501	249498	NA	NA	128707	348208	NA	NA	177907	182721	205418	NA	NA	117426	254968	NA	NA
ALPCVVDVR	HSDL2	A0A5G2R0Z8	Hydroxysteroid dehydrogenase like 2	Carbamidomethyl (C)	2	0.00132524	970.527	164632	347076	167618	43513.9	173414	257792	393890	205819	116173	176361	323436	129958	50874.5	208604	226363	293363	185553	136083
ALPDGPVTIVIR	IL16	A0A288CFU1;K7GQ54	Pro-interleukin-16		2	0.000301144	1249.74	489130	200848	539879	352299	393254	1069230	697274	707537	226966	497863	186214	479567	426315	464254	820499	533990	677166	262687
ALPFWNEEIVPQIK	PGAM1	A0A287AJQ2	Phosphoglycerate mutase		+2;+3	0.000838926;0.00203883	1682.9	38336900	3.47158e+07	35726700	31414499	32121600	34994853	4.03267e+07	36555401	25265181	39407000	3.01815e+07	35115700	36764945	34632300	2.80298e+07	3.13198e+07	35609579	29590273
ALPGALAASAR	ISLR	A0A5G2QE94;F1SIE1	Immunoglobulin superfamily containing leucine rich repeat		2	0.000838926	996.572	332626	487110	402150	NA	NA	NA	NA	422946	446463	342374	465272	326846	NA	NA	NA	NA	390979	511749
ALPNHSVYCSTK	DCXR	A0A286ZQ44	Dicarbonyl and L-xylulose reductase	Carbamidomethyl (C)	+2;+3	4.00198e-05;0.000838926	1318.63	489704	553400	1146014	478926	661076	1175029	1147048	1025761	622594	514618	525469	892747	536253	823473	985748	830860	979659	734160
ALPPALAALR	RABGGTA	A5A779	Geranylgeranyl transferase type-2 subunit alpha		2	0.00136511	991.618	286581	322055	417306	306084	259527	492956	NA	183875	73808.7	304122	300093	346942	369353	299239	399940	NA	175315	87497.4
ALPPQLCSLR	LRRC57	F1SI25	Leucine-rich repeat-containing protein 57	Carbamidomethyl (C)	2	0.00317721	1096.61	214095	232974	NA	268028	269614	311682	NA	NA	NA	225032	225913	NA	323118	312153	258707	NA	NA	NA
ALPQPQSVNSLLGCHR	HPX	P50828	Hemopexin	Carbamidomethyl (C)	+2;+3	0.000838926;0.00113853	1718.89	13200720	10038490	12671160	22882200	19151450	19615610	17224450	14759350	16517310	13611160	9752950	10819110	25551490	21987860	16390520	13239120	14326570	19105640
ALPSFWIPSLTPEAK	NOSIP	A0A5G2QVZ0	Nitric oxide synthase-interacting protein		2	0.00139492	1655.89	350957	332080	299675	238342	350362	409241	282234	395607	276474	354839	291190	285956	289675	346239	330591	220749	385514	306706
ALPSQDEGQSQAFVNCDKK	PIGR	A0A287A0N2;A0A287ADL4;A0A287B644;A0A5G2RA19;F1SEY8;F1SEZ3	Polymeric immunoglobulin receptor	Carbamidomethyl (C)	3	1.25236e-05	2063.96	362865	NA	511264	110948	422474	590870	NA	528456	642107	378074	NA	416997	120363	521499	539908	NA	489669	694355
ALPTAQPAPQGHPEETTVR	C9H1orf116	A0A287AN31	Chromosome 9 C1orf116 homolog		+2;+3	0.000455;0.000301144	1999.01	2590740	2450340	2350790	1964850	2217922	2.81723e+06	2742920	2513900	1855640	2707790	2346980	1926600	2243400	2.60377e+06	2.4415e+06	2072100	2313670	2131910
ALPTLAEIIR	TNFAIP2	A0A287AZQ5	TNF alpha induced protein 2		2	0.00226115	1095.67	127798	NA	NA	NA	NA	NA	137604	NA	24501.1	135332	NA	NA	NA	NA	NA	105751	NA	26180.7
ALPVETPPPGPEGAPSAPRPVPGACFSR	SELENOO	A0A5G2Q861;F1RXS0	Selenoprotein O	Carbamidomethyl (C)	3	0.000976778	2753.4	237686	246233	277832	233537	NA	NA	206426	106480	227569	253778	238965	241663	261842	NA	NA	156709	100974	260840
ALQAAIQQLAEAQPEATAK	GCN1	A0A287B2G4;A0A5G2R8A8;F1RJK5	GCN1 activator of EIF2AK4		2	0.000693001	1951.04	10379.8	8423.09	NA	2657.97	23900.9	23393.9	21627.8	37429	NA	10689	7837.73	NA	3145.19	28347.1	18117.8	17535.5	35694	NA
ALQAAYGTSAPSMTSAALR	AKR7A2	A0A5G2R0M9;F1SUP1	Aldo_ket_red domain-containing protein		2	8.02301e-05	1865.93	2287340	2326540	2992970	2009430	2238200	3649000	3017290	2327560	1717680	2481690	2249240	2531010	2272010	2663470	3011890	2261510	2210770	1989960
ALQALEELR	PLEC	A0A287BNK7	Plectin		2	0.000838926	1041.58	12264200	11716900	10597500	10288900	8264520	10570900	15494000	9529340	9229170	12773300	11340600	9022530	12008600	9409270	8613190	12099500	9148650	10851400
ALQASALNAWR	ALDOC	A0A286ZWI1;A0A287B8Z2;F1RJ25	Fructose-bisphosphate aldolase		2	0.000301144	1199.64	691111	283732	NA	NA	292898	NA	NA	NA	249468	722579	266087	NA	NA	336900	NA	NA	NA	283289
ALQDAGCQVLR	INMT	A0A287B0Z8	Indolethylamine N-methyltransferase isoform 1	Carbamidomethyl (C)	2	0.000301144	1172.6	3908460	3846610	5013080	4300040	3593950	3308440	4297780	4145880	4054520	4003400	3646480	4081000	4731250	4376940	2710110	3427870	3831490	4699320
ALQDEGWAAAAAAAPSPGSAR	CDC42EP4	F1RV35	CDC42 effector protein 4		2	0.000301144	1966.95	504973	528494	604791	309530	271258	466044	557755	348126	298462	511904	489289	497524	347311	309216	405480	446382	324805	344862
ALQDEWDAVMLHSFTLR	PRPF19	A0A5G2QU20;B2CCY7	Pre-mRNA-processing factor 19		3	0.000838926	2030.99	356458	462459	439544	341661	298817	417858	567299	387637	398142	369933	405045	402314	415534	305558	349818	445223	379546	438616
ALQDLENAASGDATVR	RPRD1B	A0A287B8F2;F2Z5H3	Regulation of nuclear pre-mRNA domain containing 1B		2	0.000838926	1629.8	1149730	1326700	1697870	1108720	985246	1518890	1614560	1443380	1125720	1222270	1324570	1388290	1258280	1206890	1281870	1206140	1370950	1263880
ALQDLGLR	DDAH2	A0A287A5S7	Dimethylargininase		2	0.0013294	884.508	6201740	6481590	7858790	8347100	5431980	7034390	10641800	8525690	6604580	6783140	6513320	6224590	8877860	6388190	6041280	7236210	7347320	7129750
ALQDVQIR	EDC4	F1S2J4	Enhancer of mRNA-decapping protein 4		2	0.00132524	941.529	206198	376871	377402	174447	314428	313339	319773	140429	117837	208346	355470	308186	205739	379226	264821	230676	132976	133500
ALQEGDLASSR	EXOC1	A0A286ZI44;A0A287AX12;A0A287B229;A0A287BF13;A0A287BHH4;I3LDM5	Exocyst complex component 1		2	0.000838926	1145.57	658226	604033	875210	521137	508441	745598	862670	524000	617949	679652	585315	721405	576982	608463	617447	662882	474506	690327
ALQEGEGDLSISAER	CARS1	F1RYA3	Cysteinyl-tRNA synthetase		2	0.000394555	1573.76	397756	513009	752474	476181	188838	652471	744784	554774	442753	435055	495697	641974	516769	249440	550335	582337	528857	486858
ALQELQAAQAR	KANK2	A0A286ZUD9;A0A287A3R7;A0A287BAC9;A0A287BH81;A0A287BSP9	KN motif and ankyrin repeat domains 2		2	8.97097e-05	1197.65	4507890	5254080	5304950	4334240	3603280	4046930	7244920	4805870	3836080	4855650	5154490	4250830	4786310	4343940	3565830	5528820	4552230	4268870
ALQELRQELNTLSASFLDK	AHSP	A0A287AK38	Alpha-hemoglobin-stabilizing protein		3	0.00139492	2175.15	374304	307077	267418	494805	477728	259488	186074	262202	373727	382467	269265	244288	597072	489088	214836	144346	250417	376633
ALQEQEIESR	COLGALT1	A0A287AXP9	Glycosyltransferase 25 domain containing 1		2	0.000838926	1201.59	976184	759322	768705	890925	442937	1531140	1182440	600926	1042260	983297	712783	614845	988808	578378	1403430	926094	564536	1173790
ALQFLEQVK	CCT6A	I3L9J4	Uncharacterized protein		2	0.00132524	1074.61	2246260	1817800	2836210	1946650	1216830	2563920	2779620	2139330	1784810	2192640	1887720	2229280	2193330	1363700	2122430	2038680	2024360	2243320
ALQGASQIIAEIR	FGD4	A0A287B0Q6;A0A287BMW9	Dynamin-1-like protein		2	1.98755e-05	1368.77	325319	587831	812134	582155	151479	923207	855388	782700	586135	348499	576953	674495	715472	184475	711392	609356	709732	656615
ALQHMTDFAIQFNK	AP2B1	A0A480V1M7;A0A480V5W1	AP complex subunit beta		+2;+3	0.000838926	1662.82	671848	1059759	1194062	797821	521926	1189967	1239733	1090939	924178	676118	1101793	985087	872018	636932	1017768	932219	988739	1.05103e+06
ALQIADFSGNPLTR	LRRC1	F1RZV9	Uncharacterized protein		2	2.64387e-05	1501.79	490252	412356	389655	248524	334658	373028	275556	533028	NA	550144	381547	335346	296816	385777	297464	206518	488909	NA
ALQIEACNK	RECK	A0A287AU65;A0A5G2QRH1;A0A5G2QZJ2;A0A5G2R5B2;F1ST89	Reversion inducing cysteine rich protein with kazal motifs	Carbamidomethyl (C)	2	0.00274712	988.501	239428	NA	NA	NA	NA	154811	NA	NA	NA	252949	NA	NA	NA	NA	135710	NA	NA	NA
ALQIPEVYLR	GAPVD1	A0A286ZIP1;F1RS34	GTPase activating protein and VPS9 domains 1		2	0.000838926	1200.69	1061190	1284520	1228610	1073760	1205640	1628890	1580610	1079340	1063540	1137050	1226250	1047720	1283130	1333140	1323210	1112520	1027180	1211290
ALQLEPDAR	COL18A1	A0A286ZIL9	Collagen type XVIII alpha 1 chain		2	0.000838926	1011.53	3613680	3363160	3410870	3236730	2507910	2424470	2617310	2875750	3402370	3793930	3110190	2718010	3491880	2904900	2153320	2089140	2673090	3872210
ALQLEVQK	KTN1	F1SSN5	Kinectin 1		2	0.000838926	927.539	634682	1067460	1163980	816622	NA	1009140	1364810	975470	NA	664294	1032370	948262	922217	NA	841075	1048390	898954	NA
ALQLWSQASPLK	MMP8	A0A287ALU2;F1SV69	Matrix metallopeptidase 8		2	0.000114421	1340.75	217697	157042	560614	77482	NA	872728	339554	340624	72058.3	244327	157097	449968	93397	NA	698070	242680	309319	81974.4
ALQNAVSTFVNR	HGS	A0A286ZKS6;A0A286ZNN3	Hepatocyte growth factor-regulated tyrosine kinase substrate		2	0.000838926	1318.7	2217180	2215200	2006060	1973870	1957510	2286320	2520110	1805440	1792050	2236400	2169410	1631820	2285670	2224480	1885900	1816160	1725390	2095960
ALQPGAEAGQVSLHNLLETPAK	STAT6	E5F1H4	Signal transducer and activator of transcription		3	8.54274e-05	2243.19	391116	347040	523667	115199	446689	597311	394645	513037	NA	404848	336109	404765	140003	495846	465240	305568	503982	NA
ALQPIVSEEEWAQTK	CRAT	A0A286ZRC3;A0A287AVT7;F1RR45	Carnitine O-acetyltransferase		2	0.000838926	1727.87	917148	877018	1158160	405067	691475	1047520	1072960	388027	471095	962027	849393	929758	495614	791087	818351	834828	380907	579011
ALQPLEEGEDEEK	MVP	I3LQ79	Major vault protein		2	7.65335e-05	1485.68	6092020	6531120	6217660	4711870	5355220	6713760	7257060	5216790	4981860	6123150	6115420	5189730	5127690	6197280	5612350	5628890	4973660	5937550
ALQPPDPAR	HSCB	A0A286ZYP6;A0A287AIR5	HscB mitochondrial iron-sulfur cluster cochaperone		2	0.00139492	963.514	578751	229736	882115	512488	366173	659864	985176	256723	NA	600016	220513	725312	568256	440896	557376	757636	232414	NA
ALQPTIFPVVPR	ACSL1	A0A287BM44;A0A287BMY7;A0A5G2QBV9;A0A5G2QI99;F1RSZ3	Acyl-CoA synthetase long chain family member 1		2	9.50817e-05	1336.79	1682650	1941900	3161420	1466940	1615970	2490730	2188930	1757550	1386680	1814610	1884280	2650210	1695610	1797100	2018820	1531150	1710650	1560010
ALQPVQGLAR	BORCS6	I3L825	BLOC-1-related complex subunit 6		2	0.00110853	1051.61	215809	NA	891488	NA	NA	NA	1079560	NA	NA	216846	NA	738143	NA	NA	NA	812064	NA	NA
ALQQYTLEPSEK	COPG1	F1SPF9	Coatomer subunit gamma		2	2.64387e-05	1405.71	312802	170265	181298	159289	95463.8	420085	154402	250476	106433	327848	164566	143276	179061	112973	350125	119088	242836	121572
ALQQYTLEPSEKPFDLK	COPG1	F1SPF9	Coatomer subunit gamma		3	0.000838926	2006.04	345049	422335	535279	526169	515301	787965	699605	577413	374220	345254	389518	433627	594889	553461	633229	512720	550520	471927
ALQSLACGKPTQR	CUL3	A0A287A2J9	Cullin 3	Carbamidomethyl (C)	+2;+3	0.00110853;0.000838926	1371.73	217799	310622	474245	69530.3	230546	439832	362438	350043	381357	219744	299764	392974	76308.9	278642	376007	279806	330373	424104
ALQSLATVFSSSGYQGETDLNDAITEAGK	SNX9	A0A287AHV7;A0A287BEG9;A0A5G2QN56;A0A5G2QW16;A0A5G2RCL6	Sorting nexin		3	1.17013e-05	2972.43	147786	315185	221150	105232	75689.9	231881	328252	129363	224155	153634	274293	208877	119758	81107.5	183804	255386	127202	262567
ALQSLYTNR	STAG1	F1SL73	Stromal antigen 1		2	0.00113853	1064.56	259131	383900	300831	263377	275602	319085	457951	209682	NA	260222	377233	248746	283327	322611	272995	348183	195490	NA
ALQSVGQIVGEVLK	PSMC6	A0A286ZXG4	Proteasome 26S subunit, ATPase 6		2	4.24412e-05	1439.83	1834430	1374060	1715260	1502600	1463630	1773110	1847820	1819700	1429830	1865650	1237280	1569200	1833610	1549040	1464790	1394780	1713120	1428320
ALQSVLQSVPLSELR	PSMD5	A0A480QIP5;A0A5G2RF17	26S proteasome non-ATPase regulatory subunit 5		2	0.000838926	1638.93	1138280	1093610	NA	1417840	NA	NA	NA	NA	984938	1208140	1049970	NA	1566450	NA	NA	NA	NA	1126730
ALQTVFGVEPDLTR	CNDP2	F1SNL7	Carnosine dipeptidase 2		2	8.48827e-05	1544.82	10987400	10378000	14875700	8204940	10479100	19756100	14076400	11719400	9123290	12176700	9596880	12860700	9816090	12122700	15663900	10411900	10867100	10265800
ALQVGCLLR	AP2A1	F1RH60;I3LK24	AP-2 complex subunit alpha	Carbamidomethyl (C)	2	0.000838926	971.559	1855660	2200450	2273380	2019500	1657830	2455770	2418260	2032980	1588310	1969100	2090050	1927390	2241360	1899630	1922030	1897560	1984870	1831790
ALQVGELSDYSAFR	SMCHD1	A0A5G2R453;I3L5I4	Structural maintenance of chromosomes flexible hinge domain containing 1		2	0.00168726	1554.77	164600	NA	NA	NA	NA	NA	NA	NA	131107	179839	NA	NA	NA	NA	NA	NA	NA	150068
ALQYAFLAER	EHHADH	I3LJ48	Enoyl-CoA hydratase		2	0.000838926	1180.62	253605	NA	498199	310731	245774	451310	653616	433775	NA	264444	NA	412388	380962	271234	357068	508573	407905	NA
ALRPDMGYNTLANFR	NEK7	A0A287BE42	NIMA related kinase 7		3	0.000838926	1737.86	644038	NA	707442	529068	249872	517304	661380	798498	392550	654958	NA	590291	593646	275567	425195	531354	740229	456285
ALSAIADLLTNEHER	CTNND1	A0A287BBS6;A0A287BEQ9	Catenin delta 1		+2;+3	0.000838926	1651.85	4118350	4769520	4644650	2911210	3541989	5858050	6334390	4509880	3498570	4410470	4537430	3979560	3605500	4121700	4684990	4545680	4274110	3979110
ALSAPVFK	SERPING1	A0A5K1UE53;F1SJW8	Serpin family G member 1		2	0.000838926	831.485	1366060	1641630	1282280	3747900	2776140	2855590	2814560	2385380	2546920	1487070	1582500	997399	4098880	3544840	2473250	1975500	2215060	2770680
ALSDADAFLAFVGADQK	XPO5	F1RRJ4	Exportin 5		2	0.000838926	1737.86	991123	1094750	1014570	881701	973125	945692	1170570	927598	792187	1018390	961008	916868	1055800	965526	784382	904380	893707	801492
ALSDHHIYLEGTLLK	ALDOA	A0A286ZYX8	Fructose-bisphosphate aldolase		+2;+3;+4	0.000537394;0.000838926;0.000693001	1708.91	873561	1.48189e+06	1604408	597986	881105	2.28246e+06	2242946	618859	449942	901141	1.46208e+06	1312924	672336	1.05716e+06	1.92618e+06	1675388	591979	501918
ALSDHHIYLEGTLLKPNMVTPGHACTQK	ALDOA	A0A286ZYX8	Fructose-bisphosphate aldolase	Carbamidomethyl (C)	4	0.000122454	3073.55	485355	523735	834533	600250	NA	1115860	1390130	999746	557258	483041	502678	654011	702444	NA	916936	1053580	926060	637842
ALSDLIGATK	TLN2	A0A287B272	Uncharacterized protein		2	0.00139492	987.56	799294	1191590	1084800	790506	797122	653317	1318300	1048140	947718	849911	1105960	923896	930921	903412	531513	1026310	1001740	1078940
ALSEFAALMNTEK	CD109	A0A5G2R5W3;F1RQH9;K7GKY0;K7GP25	CD109 molecule		2	1.39151e-06	1423.7	470774	721055	581466	680468	480334	487525	834743	600279	581777	487847	688637	522475	794059	525997	376913	571906	567569	629525
ALSEVSGEDSEEK	LRRC8C	A0A287BSW1;A0A5G2QBY6;A0A5G2QWI5;F1S4E4	Leucine rich repeat containing 8 VRAC subunit C		2	0.000838926	1378.61	443041	377471	433152	207451	333186	496481	495862	475760	333566	454941	361968	362703	233657	399285	445111	388631	432538	364965
ALSGYCGFMAANLYAR	COPB1	D2SW95	Coatomer subunit beta	Carbamidomethyl (C)	2	0.000838926	1706.79	141351	419171	463726	268976	249901	545631	735206	467865	364522	153354	419354	416312	314749	291358	430766	513109	439023	377553
ALSHISLSR	EPX	F1RSB4	Eosinophil peroxidase		2	0.00110853	982.556	77395.7	42459.2	NA	NA	151854	NA	725335	189872	NA	80612.8	40134.2	NA	NA	183791	NA	547945	175083	NA
ALSNMPVEK	ENPEP	Q95334	Glutamyl aminopeptidase		2	0.00123384	987.506	732254	466559	1047560	NA	637203	395646	NA	563544	NA	756930	445787	863214	NA	767755	337342	NA	510181	NA
ALSPAFELR	NCSTN	A0A286ZSI3;A0A5G2QCC7;A0A5G2R4B3;F1RJY0	Nicastrin		2	0.000537394	1002.55	725439	948522	958308	600380	724546	911649	1171900	766527	788187	763389	896120	816164	717235	823291	738202	892050	732592	897323
ALSPLEEWLR	VARS1	A0A287BPW4	Valine--tRNA ligase		2	0.000838926	1212.65	882579	994875	1025420	837263	744939	1185170	1112780	884665	669909	862972	879728	997465	1019820	794531	924334	838507	848405	667482
ALSPPYDVEDPYSAK	NTN4	A0A287A6V8;A0A287AL62;F1SQR3	Netrin 4		2	0.00113853	1650.78	301777	NA	NA	216930	229192	NA	NA	NA	120753	308890	NA	NA	240762	261331	NA	NA	NA	139186
ALSQGVESVK	TIMM44	A0A287ADX5;A0A5G2R894	Mitochondrial import inner membrane translocase subunit TIM44		2	0.00119288	1016.55	380469	390340	490986	314659	NA	428053	451787	377720	NA	411001	370485	399469	356789	NA	363292	338174	351927	NA
ALSQIHEAAVR	MYOF	A0A287BPY3;F1SC82	Myoferlin		+2;+3	0.000838926;0.00139492	1193.65	2370382	3250970	3349340	2027680	2485017	2308437	3058060	3052230	1850799	2497513	3028860	2738340	2285614	2990420	2072150	2327003	2850467	2026381
ALSQNLEETPVVFEDVTLHQATILPK	FASN	I3LC73	Beta-ketoacyl-[acyl-carrier-protein] synthase I		3	0.000976778	2891.53	785938	1302370	1332430	1093240	1091450	1306270	2226290	1098610	1566770	868799	1164560	1142420	1340300	1192230	1103760	1638380	1000050	1682490
ALSQPSNLLQLNVGNAMFVDER	LOC100156325	A0A286ZIU5;A0A287ARJ8;A0A287AVA9;F1SCC6	SERPIN domain-containing protein		3	0.00110853	2415.22	305620	466100	NA	201190	154123	2677570	685555	NA	415418	297443	418374	NA	244887	162896	2134910	517405	NA	391519
ALSSALDDTEVK	VAPB	A5GFS8	Vesicle-associated membrane protein-associated protein B		2	8.43378e-05	1247.62	3516750	3817470	3909540	2880540	2998340	4231630	4165840	3946500	3214790	3722890	3647510	3286480	3205570	3630650	3696030	3332770	3824330	3333260
ALSSALDDTEVKK	VAPB	A5GFS8	Vesicle-associated membrane protein-associated protein B		+2;+3	9.18585e-05;0.000838926	1375.72	567174	671412	862450	522124	229869	490356	821560	805815	305930	627582	663663	676161	567893	298150	428262	605483	718837	336879
ALSSDIVEEQK	NQO2	A0A287AQM9;I3LLY4	N-ribosyldihydronicotinamide:quinone reductase 2		2	0.000537394	1217.61	3511550	2984810	3447730	2421620	3158160	2842480	3017390	2464790	2568700	3552130	2815860	2837160	2771580	3805820	2414020	2204280	2332320	2881290
ALSSDIVEEQKK	NQO2	A0A287AQM9;I3LLY4	N-ribosyldihydronicotinamide:quinone reductase 2		3	0.00137956	1345.71	235081	164091	141611	NA	NA	446392	295096	114194	140029	238004	158861	115689	NA	NA	413040	225908	106726	154725
ALSSEWKPEIR	NCAM1	A0A287AU28	Uncharacterized protein		3	0.00421265	1314.69	109341	65786.6	78005.7	NA	47060.2	43191.3	NA	NA	NA	113693	62791.1	63715.6	NA	55396.7	37291.1	NA	NA	NA
ALSSLLVHGNNR	RIPOR1	A0A287AA53;A0A287AIM7;A0A5G2QLT9	RHO family interacting cell polarization regulator 1		+2;+3	0.000373587;0.00110853	1279.7	321839	622687	133673	241862	303838	498885	114101	NA	196714	322623	574129	112817	259826	351614	416841	88403.3	NA	234774
ALSSVGLHMTK	SART3	A0A286ZX14;A0A287AKY8;A0A5G2QI51	Spliceosome associated factor 3, U4/U6 recycling protein		2	0.000838926	1142.61	133163	NA	308106	119102	103993	339474	144768	NA	130739	140526	NA	246883	131524	122418	298026	110493	NA	145609
ALSTDPAAPNLK	TLN1	A0A287AC34;A0A287BAK1	Talin 1		2	0.000838926	1196.64	40355700	43629200	45239400	32818400	31387900	43615300	56416100	43117900	33688700	40662900	41631100	37101800	38189900	37405300	37417000	41032700	41097600	37644400
ALSTGEKGFGYK	PPIA	P62936	Peptidyl-prolyl cis-trans isomerase A		+2;+3	0.00121238;0.000838926	1256.64	21694.1	NA	246853	52245.1	NA	294388	311347	206346	106201	22435.7	NA	193900	58032.1	NA	243688	239092	186856	122445
[truncated: 43,631 more rows]
