# Supplementary material for: Multi-omics analysis of diabetic pig lungs reveals molecular derangements underlying pulmonary complications of diabetes mellitus
Source: Dis Model Mech. 2024 Jul 23;17(7):dmm050650. doi: 10.1242/dmm.050650 (PMC11583917; doi:10.1242/dmm.050650)
Supplement: Table S2. Protein groups identified by nano-LC-MS/MS-based DIA proteomics. [file dmm-17-050650-TableS2.xlsx]

## Sheet: Table S2
Supplementary Table 2: Protein groups identified by nano-LC-MS/MS-based DIA proteomics.
Genes	Protein group	First protein name	Unique peptides	Unique sequence coverage %	Q value	LFQ.intensity_MIDY739	LFQ.intensity_MIDY740	LFQ.intensity_MIDY744	LFQ.intensity_MIDY737	LFQ.intensity_WT736	LFQ.intensity_WT743	LFQ.intensity_WT738	LFQ.intensity_WT741	LFQ.intensity_WT745
HBB	P02067,A0A5G2QRW3;F1RII7	Hemoglobin subunit beta	13	55.7823	0.000218055	8329220000	6988020000	12874200000	8940060000	10977900000	9179270000	6919820000	4754350000	13585000000
CBR2	Q29529	Carbonyl reductase [NADPH] 2	13	69.2623	0.000218055	1101700000	1717620000	870569000	1031630000	924293000	1216330000	1119340000	1286210000	814938000
ALB	P08835,A0A286ZT13;A0A287AFS2;A0A287AMK0;A0A287BAY9;F1RUN2	Albumin	48	60.626	0.000218055	541891000	557627000	1610820000	631042000	1283330000	886167000	606110000	663077000	1493110000
VIM	P02543	Vimentin	28	55.794	0.000218055	387877000	397573000	508776000	364725000	299027000	358769000	362517000	425973000	386065000
ANXA2	P19620	Annexin A2	23	62.5369	0.000218055	312911000	259975000	310004000	340629000	335813000	274740000	269128000	259926000	295948000
ANXA5	F2Z5C1	Annexin	19	59.8131	0.000218055	272780000	272443000	274947000	249881000	290661000	281859000	265670000	263486000	296972000
AHNAK	A0A287A608,A0A286ZPY1	AHNAK nucleoprotein	102	42.0763	0.000218055	272654000	218339000	269969000	295743000	289166000	281468000	226670000	281399000	300706000
TGM2	A0A5G2R416	Transglutaminase 2	34	63.7931	0.000218055	212352000	206738000	198257000	191675000	235847000	220043000	173551000	212853000	210048000
PRDX2	A0A287A690;A0A287AJ76,P52552	Peroxiredoxin-2;Peroxiredoxin-2 (Fragment)	11	36.2205	0.000218055	190349000	158444000	236570000	203371000	248173000	179875000	146680000	116057000	228491000
TF	P09571	Serotransferrin	43	61.3506	0.000218055	104426000	104115000	274198000	140688000	226127000	143926000	143782000	130381000	204623000
PPIA	P62936,A0A5G2QWG7	Peptidyl-prolyl cis-trans isomerase A;Peptidyl-prolyl cis-trans isomerase	11	76.8293	0.000218055	158907000	163062000	154850000	161419000	158544000	160161000	159081000	173022000	155582000
LMNA	Q3ZD69,A0A287B1C7	Prelamin-A/C	41	55.7229	0.000218055	156836000	134371000	169203000	158413000	135890000	137740000	115842000	148374000	141198000
COL1A1	A0A287A1S6;A0A287BLD2;A0A5G2QQE9	Collagen alpha-1(I) chain preproprotein	8	6.95771	0.000218055	87182800	109999000	114025000	175890000	84785800	164635000	126213000	92099400	215011000
OGN	A0A0H5ANC0	Mimecan	11	39.9329	0.000218055	137776000	101871000	214088000	160917000	87343500	116196000	74736300	94244100	174209000
TAGLN	A0A286ZT82;A0A287AZK2	Transgelin	16	60.0858	0.000218055	102243000	124781000	148358000	114858000	92334900	97117300	96880500	222859000	104976000
TAGLN2	A0A287AK21;A0A287BK36;F1RJ93	Transgelin	14	73.8693	0.000218055	127660000	118646000	132838000	126464000	126331000	130422000	110045000	117935000	107364000
LOC100156325	A0A286ZIU5;A0A287ARJ8;A0A287AVA9;F1SCC6,F6Q469,A0A287BH21,A0A287AT48,F1SCD0	SERPIN domain-containing protein	36	29.4258	0.000218055	73135500	67901100	198645000	91578900	146554000	105184000	159241000	93830800	154339000
CFL1	P10668	Cofilin-1	10	49.3976	0.000218055	118856000	119142000	113199000	112617000	102747000	126783000	117903000	123498000	143161000
FGB	P14477,A0A5G2RHA4;I3L651	Fibrinogen beta chain (Fragment);Fibrinogen beta chain	20	68.4211	0.000218055	84143200	133677000	128912000	75889900	106098000	131609000	124149000	94603900	147581000
DES	P02540	Desmin	27	61.1465	0.000218055	112978000	106010000	123427000	110535000	95192900	78937000	73073100	229785000	88158200
YWHAZ	A0A287A0Q6;A0A287AXR5;A0A480PLY3;F2Z558	Tyrosine 3-monooxygenase/tryptophan 5-monooxygenase activation protein zeta	8	38.247	0.000218055	110636000	110226000	124115000	106927000	108252000	111485000	102852000	115871000	117741000
LOC100523213	F1RL06	Ig-like domain-containing protein	4	22.6415	0.000218055	81659500	70758400	168248000	91893200	147973000	108451000	74668500	64261400	158293000
GAPDH	P00355	Glyceraldehyde-3-phosphate dehydrogenase	14	54.0541	0.000218055	93353100	99986800	97414800	108752000	97710800	99464300	115488000	104015000	95796700
FLNA	A0A286ZXU2,A0A287AW81	Filamin A	106	53.1297	0.000218055	104036000	97817000	99505600	99450800	86724100	93634300	86023000	141446000	93614200
CAVIN1	A0A286ZZ97	Caveolae associated protein 1	16	39.738	0.000218055	110208000	86787900	96117100	106510000	107516000	98220900	93008600	102230000	101293000
LGALS1	Q49I35,A0A286ZRI5;A0A286ZWB2;A0A5G2Q797;A0A5G2QD67	Galectin-1;Galectin	6	42.2222	0.000218055	101945000	91268000	121062000	98598000	82546400	84181800	76392700	135068000	105230000
S100A6	Q2EN75	Protein S100-A6	2	10	0.000976181	158416000	74602100	96435100	164358000	157453000	73366600	133212000	NA	NA
BLVRB	I3LQH7	Biliverdin reductase B	9	65.0485	0.000218055	95715400	76914700	120463000	98835300	119134000	85967700	78206200	56156800	113431000
GSN	P20305,A0A286ZSM7,A0A286ZIC1	Gelsolin (Fragment);Actin-depolymerizing factor	13	23.3161	0.000218055	87262500	83117500	111928000	92696800	93360900	89408800	82803400	92495000	102211000
EHD2	I3LD72	EH domain containing 2	29	60.221	0.000218055	98773900	83942800	88854600	92306800	100616000	89010800	72526600	78521800	90962200
COL6A2	I3LQ84	Collagen type VI alpha 2 chain	25	35.4189	0.000218055	87151900	107385000	62049300	93836800	63184400	122012000	62392500	76792200	119389000
MSN	A0A287AK19;A0A287BED9;A0A5G2R8G3;F1RTN3,P26042	Moesin	23	30.8492	0.000218055	86354300	78963000	78860600	86877100	92531900	89642600	81973900	87157100	88529800
EEF1A1	A0A287A391;A0A288CG57	Elongation factor 1-alpha	9	24.2081	0.000218055	82739400	88393700	88985200	89298000	86256400	82502400	79742200	79803300	85076000
CA1	A0A287AI92;A0A287BS87	Carbonic anhydrase	11	57.8544	0.000218055	79345600	72363300	139392000	61435500	104691000	82797700	61045900	47641500	112057000
HSPB1	Q5S1U1	Heat shock protein beta-1	12	65.2174	0.000218055	94709700	74312900	81503800	93126200	81393200	75093700	89949000	95557200	66261400
APOA1	P18648	Apolipoprotein A-I	13	41.1321	0.000218055	53096200	59772000	175304000	56765700	112648000	62555400	53719700	46995600	122206000
LUM	F1SQ09	Lumican	6	27.2727	0.000218055	76062000	61985300	146089000	101375000	52840100	76876900	49494900	60396400	115190000
TPM1	A0A287B5N7,P42639,A0A287BRY0,A0A287BHM1	Tropomyosin alpha-1 chain	16	17.094	0.000218055	88528900	80583400	90621900	80561000	72434400	69012700	62809600	117255000	75459400
FGA	P14460,F1RX36	Fibrinogen alpha chain (Fragment);Fibrinogen alpha chain	24	100	0.000218055	58912100	89450900	95068600	58332900	69737700	94604900	87305400	67380500	101745000
CD9	Q8WMQ3	CD9 antigen	2	10.177	0.000218055	80336400	62336100	64346700	86820500	104461000	88353600	74793200	66204000	85527900
VCL	P26234	Vinculin	52	48.9868	0.000218055	82317300	77817100	85287900	81387900	70559800	72976400	69438400	91930600	71640600
A2M	A0A5G2Q8I9;F1SLX2;K7GQ48	Uncharacterized protein	63	52.977	0.000218055	66825300	51764700	106869000	61391400	124164000	75868200	61690100	55850000	97647300
TPM4	P67937,A0A5G2QXH4;A0A5G2RIZ8;A0A5S6HGR0	Tropomyosin alpha-4 chain	11	33.0645	0.000218055	81878200	67618100	76180800	71476500	57443100	75520900	71909200	84432700	73612500
COL6A1	A0A5G2Q7R0;A0A5G2QW87	Uncharacterized protein	33	39.2788	0.000218055	71042300	84272200	52033500	75295800	49471700	102424000	51883300	61992900	95256300
MYL12A	A0A480VPY4;A0A5K1VGZ2;F1SM78;F2Z5V6	Myosin regulatory light chain 12B	5	29.6512	0.000218055	73253400	67519800	67784000	75629000	69081800	72882600	64485300	78976100	72471300
CAVIN2	I3LDR9	Caveolae associated protein 2	12	32.783	0.000218055	77715400	60244600	74413400	75242500	75271100	70922700	63013200	66239000	74657900
HNRNPA2B1	A0A286ZI52;A0A287AW32;A0A481CJY0	Heterogeneous nuclear ribonucleoproteins A2/B1	17	55.2846	0.000218055	69920400	72224500	69236500	66201800	65216800	68463900	71174000	70615100	68804000
CRIP2	A0A5G2QBE4,A0A287A2M4	Uncharacterized protein	11	44.8276	0.00374131	73235400	65492900	65962800	76982300	66756500	70018700	61746300	78022400	62575900
COL6A3	I3LUR7,A0A287BPF4	Collagen type VI alpha 3 chain	120	48.5744	0.000218055	64981100	84579500	46583900	66077400	46985100	85283600	52848300	68830800	84482000
LOC100158003	A0A5G2QX54;F1SR80	Tubulin alpha chain	1	2.01794	0.000218055	68484400	66808800	70335500	42281100	62635000	66909900	78266800	66795000	64899300
CNN1	Q08092	Calponin-1	13	47.4747	0.000218055	58942700	71386000	74207600	57387800	44922600	48171300	47849500	130625000	49487300
FGG	A0A5G2QUU1;F1RX35;I3LJW2	Fibrinogen gamma chain	22	65.0685	0.000218055	50605700	75276400	71683700	48611400	60585000	72852900	72492000	52150100	78671200
TPM3	A1XQV4,A0A288CFY3,A0A287AID2	Tropomyosin alpha-3 chain	13	25.9912	0.000218055	66191900	59611600	65200400	68980500	65184000	66123100	67885100	62406700	60612800
ANXA1	P19619,F1SJB5;K7GLE1	Annexin A1;Annexin	19	47.6879	0.000218055	60329500	65260400	59154900	62107500	60032400	68704500	71089300	66400900	67134900
PEBP1	F1RKG8	Uncharacterized protein	15	83.4225	0.000218055	61946400	66476800	69428500	69787200	67771200	65900600	60142500	54760200	57400000
S100A12	P80310	Protein S100-A12	7	78.2609	0.000218055	49639600	69755500	34791600	52599700	41444300	65168300	116210000	80731800	51878900
HP	Q8SPS7	Haptoglobin	15	51.0086	0.000218055	37168000	24640300	76934900	45648300	61718800	50121000	149374000	52866000	51648900
SH3BGRL3	A0A286ZWS0;A0A5G2QTG5	SH3 domain-binding glutamic acid-rich-like protein	4	32.2581	0.000218055	63899500	57917900	56823100	68775000	59823200	59489400	57128700	62456800	56614800
MIF	P80928	Macrophage migration inhibitory factor	3	35.6522	0.000218055	56703900	55576900	60440600	64699100	60587100	63308200	58271300	52183200	56334800
CA2	A0A287B6M0;F1RXC2	Carbonic anhydrase	12	48.5246	0.000218055	53494800	42019300	80493900	61082200	79125600	51994900	49304200	25907700	72714500
CALR	P28491	Calreticulin	11	33.3333	0.000218055	56994400	56067600	56646500	57540000	54059300	55108800	61159500	58069100	60242100
ATP5F1A	A0A287A874;A0A287BRD5,P80021	ATP synthase subunit alpha, mitochondrial	28	48.2821	0.000218055	58155200	57026900	52476600	54077900	51514400	59106100	57273800	62099900	56473300
HSP90AA1	O02705	Heat shock protein HSP 90-alpha	23	35.7435	0.000218055	53525300	62062500	57310500	49619000	52867600	59620100	64965600	54586400	52845000
TKT	A0A5G2QNL3;A0A5G2RF77	Transketolase	20	48.1605	0.000218055	53478500	54419800	61610900	54958200	56603300	57258300	58912600	52538500	53622400
CSRP1	A0A287APN0;A0A5G2QQY5;I3LL97	Cysteine and glycine rich protein 1	8	31.3916	0.000218055	51420200	58486700	57678100	52562400	46506900	55767000	44858700	80754500	54473200
PKM	A0A287B7L9,F1SHM0	Multifunctional fusion protein;Pyruvate kinase	38	33.6073	0.000218055	53511800	59059800	54004300	53212800	51399000	55856800	55701300	57740100	55643100
SLC4A1	K7GR72	Anion exchange protein	23	30.4113	0.000218055	52962700	40694500	55969900	60643700	73767800	54443200	51358000	34039700	69645800
PRDX6	Q9TSX9	Peroxiredoxin-6	22	80.8036	0.000218055	50454200	74319600	59354200	52626400	46510500	54884500	62518100	45015400	47825700
PFN1	A0A5G2R9A9	Profilin	1	8.83978	0.000218055	60861900	36353300	50948300	71110800	67687900	NA	78552500	58247900	67574600
ADIRF	A0A287ACN2	Adipogenesis regulatory factor	2	20	0.000218055	49688500	91367200	35762600	42578000	71501800	57503800	66888200	33476100	28705200
MYH9	A0A5G2R8R0	Myosin heavy chain 9	11	49.0385	0.000218055	52441200	51201600	47708300	55409100	49016200	55215400	55022400	52037300	54872300
LOC100513601	A0A287AFM5;A0A287AJS8;A0A287B220,A0A287BBX0;F1S1N1	Ig-like domain-containing protein	13	32.133	0.000218055	47515600	49965700	45926800	31475000	61846600	60061900	64539900	49139800	60925800
MYH11	A0A287BB68,A0A287ASK1,P81271	Myosin-11;Myosin-11 (Fragments)	91	49.8828	0.000218055	49876500	46966200	61730600	46031800	43147200	42173300	34597100	95585000	49012300
TXN	P82460	Thioredoxin	4	43.8095	0.000218055	50374300	53581900	49833700	51149800	55536200	50088600	55096700	49481500	52085800
ARHGDIA	E7EI20	Rho GDP dissociation inhibitor alpha	9	51.4706	0.000218055	48817000	54268900	48607600	51309000	54426300	44669000	61571500	47238400	51008100
DPYSL2	A0A286ZKK0;A0A287BD54;F1RJT3	Dihydropyrimidinase-related protein 2	25	60.3147	0.000218055	56418200	50639700	50738900	50843100	53539300	50070500	48082500	49156400	52241300
LOC110258364	A0A5G2QZZ3	LIM zinc-binding domain-containing protein	4	55.8442	0.000218055	42883300	58807700	46001200	46471300	39622300	56934300	43955900	60901400	47594200
ACTN1	A0A5G2R6T7;I3LLY3	Uncharacterized protein	25	37.0023	0.000218055	51024800	44306400	52124100	44998400	40053700	47639900	43682600	70159800	46826200
TPI1	Q29371,A0A288CFT0;D0G7F6	Triosephosphate isomerase	12	50.8065	0.000218055	48588500	54680800	51399300	54311400	46104400	49849000	44752300	44154000	45413700
RAB33B	A0A5G2QRP8;I3LK86	RAB33B, member RAS oncogene family	2	10.6481	0.000218055	48119000	36003800	43566100	53072900	54606900	49815900	54209000	40681000	53176000
SOD1	P04178	Superoxide dismutase [Cu-Zn]	6	53.5948	0.000218055	50138800	50681700	49732100	46471500	42428600	53376300	45348600	41466700	48591700
PRDX5	A0A5G2R4K5;A0A5G2R9D6	Peroxiredoxin-5	12	74.6914	0.000218055	47489200	56867700	50754600	48374300	42921500	47061400	50095000	42661500	39193400
HSPA5	A0A287BIL8,P34935	78 kDa glucose-regulated protein;Endoplasmic reticulum chaperone BiP (Fragment)	28	31.5068	0.000218055	43548300	42866000	47052100	48446300	45282200	45713600	49838400	49021400	48883300
ATP5F1B	F1SLA0;K7GLT8	ATP synthase subunit beta	21	62.6667	0.000218055	46742700	47462700	44551000	45256400	43813500	48621700	44966900	50692100	45754000
THY1	A0A287ANZ8;A0A287B2P9;B9ZSM8	Thy-1 antigen	5	39.6104	0.000218055	51665000	41679500	36266800	46560300	56533800	59435100	30325000	39482400	54044800
TUBB4B	A0A5G2QGK1	Tubulin beta chain	1	2.67261	0.000218055	45892600	54954900	46960600	48897100	48278800	45623900	48539500	38842100	35752900
YWHAG	F2Z4Z1	14_3_3 domain-containing protein	5	35.6275	0.000218055	45474900	45209900	45012300	47290500	47071500	44196500	46061600	46592700	42546400
TTR	P50390,A0A5S6GPG9	Transthyretin	9	64.6667	0.000218055	32399400	36546200	79762400	35681400	54825800	38496000	29341300	35878700	61106900
ENO1	A0A480WPU1	2-phospho-D-glycerate hydro-lyase	13	38.2488	0.000218055	37413500	43339500	45149300	47334500	43608400	47228900	46486600	48136000	42943400
TLN1	A0A287AC34;A0A287BAK1	Talin 1	91	48.2799	0.000218055	47906200	41326900	41580600	46675300	39761500	44191300	43747000	51643900	42443100
PDIA3	F6QA08	Protein disulfide-isomerase	28	53.5714	0.000218055	41936700	43298800	43079700	41894400	45511900	43339200	49469600	42886700	45248000
LOC106504547	A0A287AGW0;A0A287B2Z5,A0A286ZVN0	SERPIN domain-containing protein	8	14.5408	0.000218055	20046400	8380710	39227700	37066500	28102300	29374000	158030000	21531300	50419900
PRELP	F1S6B4	Prolargin	16	48.0315	0.000218055	43006800	32738500	76118100	59491100	31430700	36963400	24278500	31155600	55579000
MYH10	F1SSA6,A0A287AMU3;A0A5G2R8H6	Myosin motor domain-containing protein;Uncharacterized protein	54	48.2577	0.000218055	47669100	39987100	40961700	42061200	46317200	44771100	33018400	48257700	44465400
CA4	A0A5G2QT98;F1S1C3	Carbonate dehydratase IV	12	53.5484	0.000218055	37956700	26647600	49315900	53988200	49249400	33935400	62677000	24661900	43432000
HPX	P50828	Hemopexin	17	57.9521	0.000218055	27040500	28599700	69210000	34160300	53634000	37184100	37985300	35318200	55184100
LDHB	P00336	L-lactate dehydrogenase B chain	12	38.3234	0.000218055	40828400	43250500	42451900	42579300	42177400	41695500	43489900	39847200	37166600
CRK	A0A287A2R9,A0A286ZTD8	14_3_3 domain-containing protein;Uncharacterized protein	28	59.6078	0.000218055	41836500	43081500	42695600	41315300	41309900	40831200	40806300	40726000	40576500
DPT	P45846	Dermatopontin	6	35.5191	0.000218055	41243700	28909500	64842400	54830200	27158300	37022400	25718500	33288800	59781700
YWHAB	A0A287BPX7;A0A5G2QTR9;F1SDR7	Tyrosine 3-monooxygenase/tryptophan 5-monooxygenase activation protein beta	6	28.7879	0.000218055	43244100	39283800	44079500	38506900	45657800	39870800	40369300	40955400	40428400
SPTAN1	A0A286ZXS0,F1RR78	Spectrin alpha, non-erythrocytic 1	141	62.3849	0.000218055	44628100	37984400	40551400	40115200	42136200	42387100	37952000	41109800	43344600
C3	P01025,A0A5G2QJA9;A0A5G2QME3;A0A5G2R5F3;A0A5G2RG14;F1SBS4;I3LTB8	Complement C3;C3-beta-c	66	47.6219	0.000218055	28692500	28746400	53070200	29860500	56563900	38993000	48816000	28064500	55042700
PRDX1	A0A286ZND5;F1S3U9	Peroxiredoxin-1	10	41.9643	0.000218055	39028700	42754100	44140000	40322300	43894200	44105100	40277500	33758600	34147700
LASP1	M3VJZ7,P80171	LIM and SH3 domain protein 1;LIM and SH3 domain protein 1 (Fragment)	8	29.2308	0.000218055	42195700	39320300	36820200	43729000	39583600	40189200	40655500	41691900	36074800
CAT	O62839,F1SGS9	Catalase	23	38.7097	0.000218055	39472700	39371500	45587500	43282900	45140200	36430400	31636200	29780700	41900900
CYB5R3	P83686	NADH-cytochrome b5 reductase 3 (Fragment)	15	55.1471	0.000218055	42932700	39408200	31998800	40922200	48287000	36599100	33443400	34181100	43206600
HSPA8	A0A286ZWK2;F1S9Q1;F1S9Q3	Uncharacterized protein	22	39.4118	0.000218055	38128400	38983500	38671200	39752100	37568600	38629600	42673100	38242100	38313400
AGER	A0A5G2RHC9;A5A8Y2;F6PXJ4;K7GM62	Advanced glycosylation end-product specific receptor	6	18.4066	0.000218055	34321700	32170000	30901000	51858400	49708600	43520900	35912800	35259600	37020800
DCN	Q9XSD9	Decorin	9	32.2222	0.000218055	44343700	31311200	50088300	54797600	28959900	34987400	31884200	25119700	46940000
CALD1	F1SNH3,A0A286ZUH0;I3L650	Caldesmon 1	19	28.7129	0.000218055	43953600	37611200	41152600	40615000	35087800	33168100	31180800	52347400	32229000
ALDOA	A0A286ZYX8	Fructose-bisphosphate aldolase	17	48.6413	0.000218055	36089600	39025700	36834200	38696200	37459300	38528800	44933900	40887500	34886100
LDHA	P00339	L-lactate dehydrogenase A chain	17	55.1205	0.000218055	36299900	39024800	37921300	35204000	34711500	39697700	46265200	38779300	36670300
AKR1C3	A0A287B0I7	Aldo_ket_red domain-containing protein	15	61.165	0.000218055	16962600	77156600	28160800	14438900	18833700	19121400	131085000	19050500	19134000
ANXA6	F1S0V3	Annexin	37	54.7619	0.000218055	42776900	39092700	31380100	38725300	40382600	37238900	33752400	40329600	38744000
MARCKS	A0A287BRL8	Myristoylated alanine rich protein kinase C substrate	8	35.8434	0.000218055	50153000	36573400	33726600	35146700	42134100	30613500	50672100	23066500	32248700
YWHAH	F2Z4Y1	Tyrosine 3-monooxygenase/tryptophan 5-monooxygenase activation protein eta	11	42.6829	0.000218055	36972400	35308800	37117300	35788400	38585000	33399000	38501000	38842200	38553900
S100A9	F6Q697;K7GME6	S100 calcium binding protein A9	4	31.8584	0.000218055	26356400	44981400	20780900	33576800	24614900	39506200	86570700	37572000	17385100
KRT8	A0A287A8E9,A0A287AZ82	Keratin 8	17	34.1014	0.000218055	36694200	42347200	43174100	36077300	35161600	33993500	33507900	40546900	27779000
SPTBN1	A0A287BDN2	Spectrin beta chain	113	55.5934	0.000218055	39933800	33103000	36047300	35817600	38948200	37404000	33831000	34879800	37377300
TUBB	Q767L7	Tubulin beta chain	4	15.991	0.000218055	36977300	37048000	38858100	28473100	33447800	35153700	36069100	35741300	41297600
CORO1A	A0A286ZUJ1;A0A480QHS7	Coronin	18	34.5528	0.000218055	31718500	38341900	25958000	35435500	32356900	39966800	44916100	40986900	31328700
ACTN4	F1RI39,A0A287A7I2	Actinin alpha 4	35	46.1951	0.000218055	42532500	38624200	34857100	35219200	32543500	35189000	33175200	35544500	32569000
AHSG	P29700	Alpha-2-HS-glycoprotein (Fragment)	9	41.989	0.000218055	22230800	16153900	66483400	25007200	50121600	26046400	42588000	25862300	38878300
CSTB	Q29290	Cystatin-B	6	42.8571	0.000218055	33209400	32798100	35031600	35443500	35683000	35847300	39795100	31449800	33172700
FKBP1A	A0A5G2QXY7;Q2VTP6,A0A5G2R9F7	Peptidylprolyl isomerase;Uncharacterized protein	4	30.0971	0.000218055	32775100	35456100	37192300	35075200	31866900	37271300	33828900	33701600	33505700
PTMA	A0A287AEQ0;A0A5G2RFE7	Uncharacterized protein	1	5.68182	0.00423654	33096400	38182900	32713300	36718400	40471500	30202500	39801300	27687300	31672200
MYH14	I3LV99	Myosin heavy chain 14	96	49.9253	0.000218055	36713800	28074500	34435600	32192100	34320600	39806900	31240300	34027700	36168300
YWHAQ	A0A5G2QM17;A0A5G2QZA1	14-3-3 protein theta	7	34.5528	0.000218055	36816900	34897000	34954600	32632400	34729000	31952900	33364700	33981500	33515500
HMGB1	P12682,A0A287BEI7;A0A287BFU3;F2Z594	High mobility group protein B1	7	20	0.000218055	34360300	35329600	32280500	38358300	34424500	34856400	32056600	32442700	30529800
PPIB	A0A286ZKG9	Peptidyl-prolyl cis-trans isomerase	7	31.6832	0.000218055	32404000	34884200	35655800	31177500	33952700	32003900	32559500	32456600	33749400
PGAM1	A0A287AJQ2	Phosphoglycerate mutase	10	44.0945	0.000218055	31442900	32345600	32919400	37926000	33539400	32852500	35810200	30393500	31490800
FN1	A0A5G2QFE3;F1SS24,A0A286ZY95	Fibronectin	77	44.6566	0.000218055	26957500	26716600	48080400	26851600	30009600	29977900	27379200	33910100	42620000
MFAP4	A0A287AB52;A0A287AZP0	Microfibril associated protein 4	5	30.3448	0.000218055	39191600	49052200	23486000	27945100	19170800	30989100	26865800	30067800	45035000
ARPC5	B5APV0	Actin-related protein 2/3 complex subunit 5	7	57.6159	0.000218055	31435000	33609000	29337000	31109300	29743100	33231800	36599800	31722400	32179900
SRSF3	F1RY92	Serine and arginine rich splicing factor 3	5	33.5366	0.000218055	33219600	33303300	32183400	31824400	31211500	30885400	28855700	32654500	31028600
ALDH2	Q2XQV4	Aldehyde dehydrogenase, mitochondrial	18	43.5701	0.000218055	32490100	34954000	29561600	33046100	29663100	34888600	24782600	32939700	27426100
MAOA	Q6Q2J0,A0A5G2QF04;A0A5G2QTH6;A0A5G2QUP3;A0A5G2R0E5;A0A5G2R723;F1RX00	Amine oxidase [flavin-containing] A	16	34.7249	0.000218055	29315100	27467600	28910100	30167800	29778900	37014400	27813200	30426400	34332300
PRDX4	F1SQ01	Peroxiredoxin-4	10	53.3088	0.000218055	28046600	28171700	28020600	28734700	26227900	27282700	33759100	37779600	34476300
FABP5	F6PVY0	Fatty acid binding protein 5	7	33.3333	0.000218055	24403200	24000400	35983400	38674400	24875800	30437000	39242700	24212400	29192200
HNRNPA3	F2Z5B4	Heterogeneous nuclear ribonucleoprotein A3 isoform a	14	39.8417	0.000218055	30677500	28946900	32037800	29262100	26779900	31190800	28016500	31008100	32242400
VAT1	I3L9V2	Synaptic vesicle membrane protein VAT-1 homolog	19	66.75	0.000218055	30870200	30676500	29937900	24072400	29602600	29728700	26861500	30505900	32500100
RTN4	A0A287B5Q4,A0A287AIT2,A0A5K1U735	Reticulon	16	15.0125	0.000218055	32099100	27805500	23059700	27994600	26352800	25073100	32255900	33364200	27431900
B2M	Q07717	Beta-2-microglobulin	1	10.1695	0.000415628	26556000	27854300	24433300	23592500	33504400	29339200	32931000	25474700	31525700
HNRNPK	A0A287A699;A0A287B646	Heterogeneous nuclear ribonucleoprotein K	19	47.2727	0.000218055	28034000	28217900	30085100	27676100	28225900	27277000	28957600	28984300	27405500
HSP90B1	Q29092	Endoplasmin	38	49.7512	0.000218055	26853600	27746300	29888900	26564400	26762800	26466100	30115600	28379100	30004200
KRT18	A0A5G2RBD3	Keratin 18	16	47.5177	0.000218055	31502200	36677700	29973900	28142600	25033800	23943800	24210600	29794200	22095900
RSU1	A0A5G2Q990;F1RW98	Ras suppressor protein 1	10	49.8221	0.000218055	31169600	26086200	28612500	32439300	25983900	25020800	25681800	28848700	26706900
EZR	F1SB42	Ezrin	18	32.9181	0.000218055	31427900	27225300	28655200	26920900	26114000	28485800	26586700	27289300	25806200
WDR1	K9IVR7	WD repeat domain 1	22	50.495	0.000218055	26859200	27475800	26679200	26972600	24899900	28572000	29671100	29828300	26555300
ARPC4	A0A286ZPY9;A0A5G2QAE1;A0A5G2QG21;A0A5G2QPW1;A0A5K1VDV6;B5APU9	Actin-related protein 2/3 complex subunit 4	7	50.2703	0.000218055	26042300	27283800	27955700	28852700	27088900	28651800	27548100	25307700	27732600
FABP3	O02772	Fatty acid-binding protein, heart	10	69.1729	0.000218055	24423100	23505900	31273900	20542900	19606200	27572400	29637100	35046400	31096600
RAP1B	A0A286ZVJ2	Ras-related protein Rap-1b isoform 1	4	29.3478	0.000218055	25675800	25125200	14960800	31103000	20956900	24826600	31414000	36341900	30690400
STOM	A0A287B310,A0A5G2R6Z7	Stomatin	12	53.1835	0.000218055	24569900	23398900	22942300	27873200	25510500	31584200	29916600	25383800	29860800
CENPE	A0A286ZW80;A0A287AL60;A0A287B860;I3LRD3	Centromere protein E	1	0.258493	0.00345203	27617700	25745700	28791400	31682700	27313200	33626400	29076200	16430400	20349500
RAN	A0A5G2QZY6;F1RFQ7	GTP-binding nuclear protein Ran	6	31.5315	0.000218055	27091500	26618600	29342600	24639000	27809800	25737500	26877400	23298500	28086600
SLC25A3	A0A287AB71;A0A287BGP7;A0A5G2Q9K8;A0A5G2QMB3;F1SQT3	Phosphate carrier protein, mitochondrial	10	26.0526	0.000218055	26525200	27162900	21028900	24424700	26939200	30660300	28415600	24362700	28696100
PDLIM1	F1SC51	PDZ and LIM domain 1	12	31.2	0.000218055	26394600	24988900	27811200	27229900	21592700	28170500	25556100	31835900	24350100
SERPINB1	P80229,F2Z5B1	Leukocyte elastase inhibitor	18	44.1799	0.000218055	22478700	31497700	20362600	24400200	21067300	25341600	43790300	27443400	19817900
SFTPA1	P49874,A0A5G2QQ84;F1SER3	Pulmonary surfactant-associated protein A	5	19.6787	0.000218055	36198400	29800200	31419300	34910700	30674800	13846000	32573700	13382000	12684500
FHL1	A0A287AAL6;A0A5K1UHX7;K7GLQ8;K7GSI9	Four and a half LIM domains 1	13	35.1351	0.000218055	27242800	24005300	30350800	27619100	23033900	23143800	20872200	30060300	28861400
LAP3	P28839	Cytosol aminopeptidase	30	65.5106	0.000218055	22934800	30336900	27170500	26072200	24467300	25579300	32354900	22087100	23405900
NID1	F1RGY5	Nidogen 1	37	38.8083	0.000218055	29874400	21575800	26274400	33742400	27634200	27202000	26709900	19009000	21717800
CYB5A	P00172	Cytochrome b5	5	47.7612	0.000218055	27158700	34697600	27639400	27136200	26504600	22221400	22511900	23200300	21827700
S100A10	P04163	Protein S100-A10	3	35.4167	0.000218055	29409400	21331100	26265200	32235800	32188600	21360200	22741800	21914100	23900700
PGK1	Q7SIB7	Phosphoglycerate kinase 1	16	48.2014	0.000218055	23391900	26044300	27141700	26858500	24473100	25215300	26898200	23909300	24772600
LCP1	A0A286ZYQ4;A0A287ANV7	Lymphocyte cytosolic protein 1	34	61.563	0.000218055	23405600	27828700	21542100	24452700	24996100	23745400	35242700	23935500	23483200
ARPC3	A0A287ALZ4;B5APU8	Actin-related protein 2/3 complex subunit 3	7	56.7742	0.000218055	24013700	27659800	24309700	23448200	23191000	26847300	29296900	25965700	23460600
HSPG2	F1SU03,A0A5G2QCX2	Heparan sulfate proteoglycan 2	115	35.3661	0.000218055	25371200	23765500	20250600	28520000	25453100	27320900	22067400	27248700	28144200
MYO1C	A0A286ZL61	Myosin IC	55	56.4199	0.000218055	28385600	24583100	24146300	25064700	27558000	25182200	23076200	24184300	25748800
IQGAP1	F1RMJ4	Uncharacterized protein	73	53.6571	0.000218055	26157600	25293200	22495700	24392800	25770800	25295600	25710500	24587000	23112800
COL4A5	A0A287A007;A0A287AUX1;F1RXI2	Collagen type IV alpha 5 chain	6	4.50771	0.000218055	18553900	25926900	19608300	27657400	24194000	35769300	27680300	18460100	24022000
KRT14	F1S0J8	IF rod domain-containing protein	8	26.6667	0.000218055	21285600	29808000	27713500	25237800	22911400	23551000	27862100	26372300	16698500
ACTR2	A0A5G2RE71,A0A286ZXX3;F6QA36	Actin related protein 2	15	41.8546	0.000218055	25114700	24740700	21184000	24104100	23086000	25528300	28938400	24363700	23567500
TNS1	A0A5G2QNI3	Uncharacterized protein	65	47.3401	0.000218055	29500000	24472100	23116100	27806500	27037000	22651000	18253000	26158800	21548800
PLEC	A0A287BNK7,A0A287BN04	Plectin	235	52.9244	0.000218055	27088900	21221000	25746500	25925100	23138300	22423600	20924700	27271500	26693500
CP	F1SKB1;K7GKN3;K7GMZ8	Uncharacterized protein	29	37.1878	0.000218055	14557200	14252100	40250600	15911900	35781300	21930100	29178200	14253300	33949900
IDH2	P33198	Isocitrate dehydrogenase [NADP], mitochondrial (Fragment)	24	53.9192	0.000218055	24242700	26332300	24268000	20748400	22309600	25899400	27320800	28509900	20070200
FBN1	Q9TV36,A0A5G2QMD8;F1SN67	Fibrillin-1	65	28.4222	0.000218055	26119500	25052800	12832000	30983100	18243500	22637200	18790000	18392600	45656500
ALDH9A1	Q29228	4-trimethylaminobutyraldehyde dehydrogenase	17	36.6397	0.000218055	22942300	24874200	23743400	24985200	25982300	21910600	28515300	22081900	22744400
MYL9	P29269	Myosin regulatory light polypeptide 9	5	29.6512	0.000218055	22448900	24937400	25977700	19692100	17442500	22133100	15319200	45294700	24213400
ATP5F1D	A0A286ZYL7;A0A5G2RN51	ATP synthase F1 subunit delta	4	37.5	0.000218055	24222000	24416700	22761600	24821100	22978800	25895100	23629400	26657400	21850300
LOC106504545	F1SCC9	SERPIN domain-containing protein	5	16.7866	0.000218055	9524780	18862200	34823000	16051800	39334300	14666500	33883900	14228000	34650700
LMNB1	F1RKM0	Lamin B1	30	53.2423	0.000218055	23255600	22333100	23124800	23827500	24145700	23725000	22806900	26648800	25763900
MDH1	P11708	Malate dehydrogenase, cytoplasmic	11	38.024	0.000218055	22668200	23913500	25744000	22988600	25898900	23658700	24699900	21419600	24465500
ORM1	F1SN68	Alpha-1-acid glycoprotein	10	47.7833	0.000218055	13877400	11262900	40913900	14277300	24019500	25619300	30688500	18921000	35641300
CAPN2	P43367,A0A5G2QB32;A0A5G2QPE1;I3LQD3	Calpain-2 catalytic subunit (Fragment);Calcium-activated neutral proteinase 2	25	50.6173	0.000218055	23986200	21502200	26398500	22307300	27947100	23252700	21416500	23161800	24495400
GPX1	Q8MJ14,A0A287AG70	Glutathione peroxidase 1;Glutathione peroxidase	15	69.4175	0.000218055	24435300	22056300	28750600	23128400	22522900	24951000	25055300	17195300	25682500
DPP4	P22411	Dipeptidyl peptidase 4	27	39.6867	0.000218055	29664400	21996700	16123100	23717900	28412500	28118500	26280500	16764600	21359600
CLIC4	A0A287ADH9	Chloride intracellular channel protein	15	73.1225	0.000218055	27002700	24037100	22307000	19837100	26482800	25199800	21978900	21966600	23265700
P4HB	A0A5G2QN66;A0A5G2RDD7;G9F6X8	Protein disulfide-isomerase	22	48.9796	0.000218055	22516300	26940300	25065600	23037700	21371300	22062000	24664100	22736400	23357300
HSPE1	A0A287A1U5;F1SMZ6	10 kDa heat shock protein, mitochondrial	6	61.6162	0.000218055	20304000	21577500	23572900	18921000	20462900	26664000	25252100	28529300	24156700
BCAM	A0A287BFP3;A0A5G2QRV6;I3L9I6	Basal cell adhesion molecule	25	43.6364	0.000218055	23357900	18134600	19983000	26966600	27814500	23675800	22788700	19996200	26339900
PZP	A0A287BN06,A0A287AG58,I3LQ17	Uncharacterized protein	46	34.1808	0.000218055	12678000	12303100	60201000	12768700	37112400	19315100	15790200	11140500	27470400
CAPNS1	P04574	Calpain small subunit 1	8	46.2406	0.000218055	22929000	21963200	22375600	22266900	24459900	23116800	22369900	23546700	24398900
GNB1	A0A287A7Q3;I3LSK5	G protein subunit beta 1	3	14.4118	0.000218055	22844100	20697800	20538700	24373700	24067100	24805200	23149800	21056700	25093700
CAST	P12675	Calpastatin	21	30.8555	0.000218055	22556900	21651500	26446500	23357200	22426300	22473800	22544100	21464000	20304700
TBC1D16	F1RZ79	TBC1 domain family member 16	1	0.918635	0.00793383	15960200	11978800	42594800	26199800	30254800	25244400	12135100	15423300	22514300
NCL	A0A5G2QXD8;F1SMV6	Nucleolin	17	27.6748	0.000218055	22049100	22659300	22829100	22505300	22115000	21321600	21723000	22402400	22963800
COL1A2	F1SFA7	Collagen type I alpha 2 chain	8	9.42731	0.000218055	13466100	21626800	19943100	27538400	11666000	23693000	21903100	16491300	42054100
LAMC1	A0A287A078;F1S663	Laminin subunit gamma 1	48	38.2701	0.000218055	20811200	19602500	18652400	25328300	19863000	25967700	21279600	20824400	24780700
PARK7	Q0R678	Maillard deglycase	12	73.0159	0.000218055	20246000	22455400	23903400	22417700	19424500	22365700	22845400	19424900	22897000
CTSD	P00795,A0A286ZX26	Cathepsin D	15	37.1014	0.000218055	23622300	20742300	21691900	23490900	20518900	21951600	21894600	22358200	18955400
SELENBP1	A0A286ZTB0;A0A286ZVY0;A0A480MVX6;A0A5G2QX06;A0A5G2R406;A0A5G2R8J3	Selenium binding protein 1	31	74.6914	0.000218055	21494100	18799600	21479600	27301500	24893100	21018500	20060200	17993200	22066900
SRI	A0A287AR67;A0A5G2QF28;F1S340	Sorcin	11	55.7377	0.000218055	21585100	21980700	21006500	22956100	21699200	21370900	24713600	19023100	20626100
CLTC	A0A5G2R4Y7;I3LGD4	Clathrin heavy chain	75	52.4677	0.000218055	22719100	20587300	20140700	20188000	22072800	20959200	21951200	20509000	22072700
SOD2	A0A287A4Z2;A0A287A8A8;A0A287APZ8;A0A5G2RDT4,P28768	Superoxide dismutase;Superoxide dismutase [Mn], mitochondrial (Fragment)	9	38.8889	0.000218055	24583100	23343600	14720600	20850500	20670600	22176400	21922900	22915000	19719100
HRG	F1SFI5	Histidine rich glycoprotein	16	31.1943	0.000218055	12097800	16062900	38995200	11305100	26361600	22747000	11726900	16565700	33912000
CLIC5	A0A286ZIU2;A0A287BH49;A0A5G2Q7W2;A0A5G2QKB6	Chloride intracellular channel protein	10	34.2432	0.000218055	21959600	20172400	19832500	20087400	22510000	22892900	19053400	20799000	20487300
CDC42	Q007T2	Cell division control protein 42 homolog	7	41.3613	0.000218055	18648500	20390600	19048900	19049800	20393100	20894200	22897600	21578700	23815300
MDH2	P00346	Malate dehydrogenase, mitochondrial	16	61.2426	0.000218055	20108700	19744000	20698400	19905000	17302400	22728100	21463500	24818900	19693000
EEF2	I3LII3	Eukaryotic translation elongation factor 2	37	49.3627	0.000218055	19309300	21784700	22511200	18280200	19732600	21149600	21560100	20245800	21339600
ARPC2	F1SS01	Arp2/3 complex 34 kDa subunit	23	71.4286	0.000218055	19654900	21085700	18065300	20081500	19751200	21289300	23313600	21587000	20254000
GC	A0A287AHK1	Gc-globulin	14	40.5462	0.000218055	12351100	12915100	36255600	12407400	29579000	17401900	19275500	15869200	27759900
ZYX	F1SRV9	Zyxin	20	47.3592	0.000218055	24101200	21131100	16487200	20179500	19722200	20959500	18747300	23019900	18294000
PGRMC1	Q95250	Membrane-associated progesterone receptor component 1	9	41.7526	0.000218055	20232000	24776000	16157500	23904600	22333100	20150300	19158200	16257200	19014500
FMO1	P16549	Dimethylaniline monooxygenase [N-oxide-forming] 1	22	46.0526	0.000218055	21191700	18443700	17867100	21589600	23714800	19295200	24291900	12672600	20682600
CLIC1	A0A287B250;A0A287B2P1,Q29238	Chloride intracellular channel protein;Chloride intracellular channel protein 1 (Fragment)	11	58.1818	0.000218055	18733500	21711900	19855500	15636300	18902500	19163100	24204400	22334700	18022200
DDAH2	A0A287A5S7	Dimethylargininase	10	40	0.000218055	21120700	18770200	21285400	21084400	20486300	17045700	19547000	18386400	20186300
PALM2AKAP2	A0A286ZTZ2	AKAP2_C domain-containing protein	39	39.7674	0.000218055	21759300	18980700	20286200	18947300	21467200	17882400	16961700	18590200	20195400
TGFBI	O11780	Transforming growth factor-beta-induced protein ig-h3	23	40.41	0.000218055	17716100	16219500	20904500	19101400	16046400	20583100	16577800	27356400	20177800
NME2	Q2EN76	Nucleoside diphosphate kinase B	6	41.4474	0.000218055	17782500	19770700	21407000	18803900	17251800	18372400	20683500	19980400	20237700
TALDO1	A0A287BQ72;F1RYY6,Q29593	Transaldolase;Transaldolase (Fragment)	11	27.0408	0.000218055	18327300	20833900	20575500	19116600	19609000	19018500	20435000	17439100	18420400
MAP4	A0A287BBL5	Microtubule-associated protein	29	19.4943	0.000218055	19657000	19914900	17409100	20218200	21869600	18233100	18294500	18925800	18044000
ENPP6	Q58D68	Glycerophosphocholine cholinephosphodiesterase ENPP6	13	37.9545	0.000218055	15920600	17828100	15075900	23485600	26023700	20423800	19328100	15895400	18255200
JCHAIN	A0A287B5V2;A0A287BEC0;A0A287BJL0;A0A287BQC8;A0A5G2QR26;F1RUQ0	Joining chain of multimeric IgA and IgM	4	27.3256	0.000218055	10030500	16550700	33480000	16404400	31520100	12176400	16634400	11013100	23243200
H1-4	A0A286ZZB7	H1.4 linker histone, cluster member	3	12.5604	0.000218055	22070500	21681200	9330540	28543900	21396400	19070200	13213400	25714700	9533430
HNRNPU	A0A286ZP67;A0A286ZVL0	Heterogeneous nuclear ribonucleoprotein U	21	25.6824	0.000218055	19730800	21258200	16762900	17968900	18879100	19580700	19539500	19797200	16986000
CORO1B	F1RUX1	Coronin	17	39.8773	0.000218055	19267300	18750000	15614700	20149300	20395400	19704500	20772000	18344700	17467600
HNRNPM	A0A287BL93,A0A287AR13	Heterogeneous nuclear ribonucleoprotein M	27	43.8356	0.000218055	19250600	19423700	19395700	18226400	17687200	19258500	19096800	18750700	18334700
SEPTIN7	A0A286ZW33;A0A287BDJ1;A0A5G2Q8A9;A0A5G2RDA8	Septin	15	46.0976	0.000218055	20354300	19858600	18045000	18845300	18494100	17864700	15635400	19449600	18212800
SLA-DRA1	Q85ZW4	MHC class II antigen	1	3.96825	0.000218055	17033900	20037600	15846100	19373900	26114800	16721000	19118900	14784100	17194100
RETN	Q6QR67	Resistin	5	46.789	0.000218055	18716400	18203900	9962830	15256200	22482300	14029500	35334100	20548500	11618000
SFPQ	A0A287A4F2	Splicing factor proline and glutamine rich	18	31.4815	0.000218055	19482000	19214800	17392600	18446600	18628300	17970500	19422100	18487400	17094600
TUBA4A	A0A286ZNY1;A0A5G2R655;F2Z5S8	Tubulin alpha chain	2	5.35714	0.000218055	16941000	16674300	15355900	16187100	6573120	22817500	22610600	26970600	21905300
A1BG	A0A286ZUY9;A0A287AAD5	Alpha-1B-glycoprotein	15	31.3131	0.000218055	10164800	10122200	38480400	11599100	23897400	17679100	12790200	12387900	27465100
LTF	P14632,A0A5G2QUQ4;Q6YT39	Lactotransferrin	31	50.4261	0.000218055	14363400	23469600	10075900	18936000	11482200	18873600	30618700	23312200	12368100
ITGB6	Q1RPR6	Integrin beta-6	2	2.91878	0.000415628	13805000	20007600	17491900	18638800	11758700	22199700	17711800	21253900	20386300
FERMT2	A0A5G2QJI7;F1SFE3	Fermitin family member 2	29	44.3182	0.000218055	21130000	18958800	17655100	18891800	19822500	16722300	14996800	17809500	16141600
VCP	P03974,A0A286ZSB5;A0A286ZUM8;A0A480IPJ6;A0A5G2RLZ5;F1SIH8	Transitional endoplasmic reticulum ATPase;15S Mg(2+)-ATPase p97 subunit	40	59.3052	0.000218055	17923200	17402600	19458800	18884100	17589800	17925100	17400400	16972200	18120600
SCGB1A1	F1RPX3	Secretoglobin family 1A member 1	3	35.1648	0.000218055	7682560	40292300	19482700	10484400	4403610	17430800	36213300	23921400	1646260
CAV1	Q6RVA9	Caveolin-1	5	35.9551	0.000218055	18914500	17335200	13019000	18372100	18810700	20053000	16610300	16149400	21521100
ANXA4	P08132	Annexin A4	19	56.1129	0.000218055	17301200	19276000	20610600	18008500	18943000	16184500	17207400	16702700	16452300
CNN3	A0A5G2QAL2,A0A287AUX6;F1S543	Calponin	13	42.378	0.000218055	19539200	19031100	17002600	16541100	16140400	17258500	17410700	18865300	17707400
EEF1G	Q29387	Elongation factor 1-gamma (Fragment)	14	34.4907	0.000218055	17510200	17914500	18538900	16744600	17763700	17680900	19059300	16660900	17458500
CD47	Q9GKE8	Leukocyte surface antigen CD47	5	15.1815	0.000218055	17734500	17052200	13629000	21745700	18560100	19053400	18777900	14557200	17474900
GPRC5A	A0A287BNF5;I3LN87	G protein-coupled receptor class C group 5 member A	5	11.6667	0.000218055	17564700	16691700	12832900	19720200	21315100	19355600	18137000	14008900	17010100
SULT1A3	I3LLX8	Sulfotransferase	7	27.8169	0.000218055	19315700	17276000	13916300	18032200	20511400	15434100	22401700	14000700	14334600
HSPA1B	Q6S4N2	Heat shock 70 kDa protein 1B	2	5.92824	0.000218055	17035800	19588100	18979200	17321100	13950600	14431400	18343600	18240600	17027100
COL4A2	A0A5G2REY7;A0A5G2RJ53;F1RLL9	Collagen type IV alpha 2 chain	12	10.5672	0.000218055	15326300	20560900	10755200	20748900	14301200	22734100	14539500	16628500	18625500
LPP	A0A286ZJW3;A0A287B350;F1SFH7	Uncharacterized protein	26	53.3333	0.000218055	19405300	17045700	17360600	17982000	15524300	14985500	12705900	24322900	14794600
FBLN5	A0A287B4E8;A0A480ZQ94;F1SD87	Fibulin-5	11	24.1228	0.000218055	13446200	16986900	21528200	18541100	11276800	18045300	12336300	18343400	21653900
ICAM1	A0A5G2Q6W7;F1S3J9	Intercellular adhesion molecule 1	8	14.1777	0.000218055	15257200	13929900	11596000	18322400	19610100	18345200	17339200	17864900	19161600
F13A1	A0A5G2RIC7;K7GQL2	Coagulation factor XIII A chain	22	32.2997	0.000218055	13766000	13606400	14402500	13015600	6981790	20880300	23570800	23199500	20345400
GOT2	P00506	Aspartate aminotransferase, mitochondrial	23	64.6512	0.000218055	15107200	16850400	15546900	13870700	16671100	18976000	14960600	19910400	17233100
ITGB1	Q9GLP0	Integrin beta-1	21	31.7043	0.000218055	18385500	16141400	11410100	17092700	17150600	18291600	15012300	17099800	18426300
CLU	Q29549	Clusterin	11	33.4081	0.000218055	15204600	13159000	21829100	16895100	17391400	14492800	15164400	15362900	19496100
CFB	A0A287AAZ9;K7GPT9,Q03710	C3/C5 convertase;Complement factor B (Fragment)	20	29.1503	0.000218055	11215000	11359400	27051300	12046000	19052000	12889100	20561600	13020000	21626600
REEP5	F1RLG5	Receptor expression-enhancing protein	5	21.6931	0.000218055	17917600	23080900	14346900	15829100	15737400	13720100	19280400	14408500	13377700
VDAC2	Q9MZ15	Voltage-dependent anion-selective channel protein 2	13	54.4218	0.000218055	15698700	15791900	11970200	16203500	16701000	18182000	17285200	17144900	17538400
HNRNPD	A0A286ZIN0;A0A287AAI4;A0A480M1B4;F1RVC9	Heterogeneous nuclear ribonucleoprotein D	9	29.2683	0.000218055	16024300	17310500	15926000	15293000	14359200	16915300	16087000	16756100	15705800
RPLP1	F1SIT7	60S acidic ribosomal protein P1	1	14.0351	0.00374131	14156800	15862600	18560600	17596800	16487800	17230400	13649500	16756000	13657300
CAVIN3	F1RMM0	Caveolae associated protein 3	9	35.8779	0.000218055	17696000	15493200	20263500	19008600	15408200	17800500	12140500	15473400	10349200
BCAP31	F1S2A8	B-cell receptor-associated protein	7	25.2033	0.000218055	16918300	17362600	13479800	15647300	14341700	16212800	17821400	14634700	16005000
UBE2N	A0A5G2QZC6;A0A5G2RGI4	UBC core domain-containing protein	4	38.0952	0.000218055	15409600	16123300	16692200	17452300	15950300	15411700	15789300	13919200	14691300
CAPZA1	A0A5K1UD05	F-actin-capping protein subunit alpha	8	46.2585	0.000218055	15196800	15581800	14025400	16167600	16309100	15625200	18237300	14961100	15313000
PLS3	F1RWT2;K7GQS5	Plastin 3	20	43.0052	0.000218055	17551200	14382300	16060900	14851900	16639100	16825000	14750900	13894100	16020800
SQOR	F1SN58	Sulfide:quinone oxidoreductase, mitochondrial	26	63.1111	0.000218055	15514600	17599400	13309900	13898500	15566200	17353600	17538800	16573800	13593500
CAP1	F1SMC0,P40125	Adenylyl cyclase-associated protein;Adenylyl cyclase-associated protein 1 (Fragments)	21	52.2199	0.000218055	14815200	14890500	13495500	14914900	13755900	15974200	18822700	18230700	15844800
ACO2	P16276,F1SRC5	Aconitate hydratase, mitochondrial	31	49.1677	0.000218055	17031800	16356000	15413600	14353900	14649600	15778500	15216400	16750000	14650000
RPSA	Q4GWZ2	40S ribosomal protein SA	13	57.6271	0.000218055	15786300	16323500	15421800	14012900	13912500	16012500	15819800	16501600	16077500
NPM1	A0A5G2QKS9;I3LUP6	Nucleophosmin	5	30.4511	0.000218055	16163400	16510400	15412600	14395600	14230900	15624100	12587800	16235600	18689000
METTL7A	A0A287A6C1	Methyltransf_11 domain-containing protein	7	29.6296	0.000218055	14354700	18660200	14567200	15289200	19168300	15615100	14557000	13365400	13835300
FMO2	F1S6B6	Dimethylaniline monooxygenase [N-oxide-forming]	20	39.4393	0.000218055	18039800	27965100	9724740	11870000	17348700	13215700	15262500	14088400	10906400
PGD	A0A5G2QR34;F1RIF8,P14332	6-phosphogluconate dehydrogenase, decarboxylating;6-phosphogluconate dehydrogenase, decarboxylating (Fragment)	26	59.6	0.000218055	13979000	16569400	15096000	15323300	15077200	15662900	18025400	14033900	14398100
PECAM1	Q95242	Platelet endothelial cell adhesion molecule	24	37.027	0.000218055	17332500	13505400	11458500	14879200	17802700	16499000	16647600	13197200	16803800
DBI	P12026	Acyl-CoA-binding protein	6	50.5747	0.000218055	17325000	16227000	16928600	15241900	15784100	12174000	17606500	12642900	14032600
PTMS	A0A287B883	Uncharacterized protein	1	3.95683	0.00423654	13703600	14906100	18367100	17135700	13986000	15951600	12545700	16569300	14546000
NONO	A0A287AW58;A0A287B3Y2;A0A287BK25;A0A287BP90;I3LSU1	Non-POU domain containing octamer binding	15	39.0244	0.000218055	14949900	15422700	16211300	14803400	14895400	15367000	14770100	15973700	15276800
BANF1	F1RU33	BAF nuclear assembly factor 1	6	50.5618	0.000218055	15066300	16573100	16565400	16045200	12592200	16355900	12296400	14423900	16896600
ITIH4	P79263,A0A287BGD6,A0A5G2QEW1	Inter-alpha-trypsin inhibitor heavy chain H4	38	39.5223	0.000218055	4708820	4238500	13011100	6577770	16904800	8798830	61254400	6034190	14950600
RPS3	Q0Z8U2	40S ribosomal protein S3	15	65.0206	0.000218055	15367900	15181300	15308000	14654300	14780100	14847400	14483200	15126100	16190000
HADH	P00348	Hydroxyacyl-coenzyme A dehydrogenase, mitochondrial	10	50.6369	0.000218055	14893200	16450400	15453500	15308000	14655400	16682400	13585100	15938500	12958900
HNRNPA1	A0A286ZPE3;A0A5G2QED5;F6Q9I4	Helix-destabilizing protein	13	40.4826	0.000218055	15502100	16091200	15531900	14888600	14129800	14608600	15093400	15127300	14855400
ACE	F1RRW5	Angiotensin-converting enzyme	35	33.9954	0.000218055	21548800	14618800	9409690	17775300	17739500	15749100	11682600	12706900	12961700
VWF	F1SL22;K7GNN0,Q28833	von Willebrand factor;von Willebrand factor (Fragment)	86	38.4367	0.000218055	14617300	12077700	14085100	14839700	9401990	16306400	17120900	17099500	17181700
ATP5PD	A0A287A2Y4;A0A287B0C3;A0A5G2QY12	ATP synthase subunit d, mitochondrial	11	69.5652	0.000218055	12985500	17212700	15379300	13668100	11751200	15377900	15168000	16169400	14643400
SERPINB9	A0A287BN92;A0A5G2R6M7	SERPIN domain-containing protein	19	39.3939	0.000218055	15352300	17342800	12216800	15347500	16310400	13404300	17158400	11541400	13578700
ESD	Q9GJT2	S-formylglutathione hydrolase	11	58.156	0.000218055	12909300	15859800	14374500	12283000	14104300	13806600	17535300	15092300	14129300
APOA2	A0A481BCM9	Apolipoprotein A-II	2	26	0.000415628	8451170	10970500	34676800	10875000	17111800	9831590	12764300	6678810	18672000
ALDH1A1	I3LRS5	Aldehyde dehydrogenase 1 family member A1	20	46.3074	0.000218055	11763300	25772400	12261700	13483600	12239500	11517300	19273400	11999600	11506300
SPTA1	A0A5G2Q8C3;A0A5G2R924	Spectrin alpha, erythrocytic 1	124	59.0532	0.000218055	14491400	10008800	16419100	15487900	18503800	13563600	13361900	9522440	18354500
LOC110256441	A0A287AFU9	Uncharacterized protein	3	13.1783	0.000218055	7004950	10900100	4905540	16631200	12665000	31157700	9335520	13353700	23247300
ApoN	Q68RU1	Ovarian and testicular apolipoprotein N	5	22.8346	0.000218055	7953810	7753310	35896500	7350250	22961400	8935340	5682720	9312520	23071000
LOC110256483	A0A287BL83	Uncharacterized protein	10	40.9253	0.000218055	15590800	17706700	12593300	15285900	16453200	13689000	12770200	11539400	13268700
LOC100158011	A0A5G2QN91	BPTI/Kunitz inhibitor domain-containing protein	6	46.0938	0.000218055	12078900	11004300	9408570	15445800	3709660	14333200	20053000	23361900	18881800
GPI	P08059	Glucose-6-phosphate isomerase	13	26.5233	0.000218055	12904500	15362000	11930100	14622600	12936600	14416000	18929200	14142000	12922900
LMNB2	A0A287ADV8	Lamin B2	27	32.4798	0.000218055	15451700	14399600	15029300	14978800	11754300	14581600	13426500	14762400	13771200
PDIA6	A0A5G2Q895;A0A5G2R6R2;A0A5G2RA90;A0A5K1UH01	Protein disulfide-isomerase A6	12	36.933	0.000218055	13948900	14441500	14137900	12804400	12576400	13519000	15198500	14643000	15331500
LOC110259262	A0A287BH63;I3LV61,A0A287B205;I3LEF9,A0A287ANQ8,A0A286ZIU8	C-type lectin domain-containing protein	11	23.0159	0.000415628	10530400	8063210	4469980	10032000	15449900	24512700	8535790	32482400	12520700
APOC3	P27917	Apolipoprotein C-III	2	21.875	0.000415628	7997450	8995720	33731100	8575700	16118900	10356200	15201600	9381970	16182700
S100A13	A0A287BEK8;K9J4R8	S100 calcium binding protein A13	3	15.311	0.000218055	18221900	16435800	12873300	19434800	16182000	11983200	12564300	10210700	8173130
PGM5	F1SJE6	Phosphoglucomutase 5	30	58.2011	0.000218055	14844400	13905300	17289900	12458800	12960700	10608100	8622680	22753700	12103000
LCN2	A0A287BJ65;F1RRX1	Lipocalin 2	9	29.2994	0.000218055	12013400	19234200	7894020	12805700	9979640	16307500	18309100	16740400	10575800
CORO1C	A0A5G2R2V4;F1RGA9;I3L920	Coronin	12	25.0522	0.000218055	14225000	12825100	13505800	12993400	10201600	13749900	13764300	17848900	14158600
PEA15	A0A287AGA5	15 kDa phosphoprotein enriched in astrocytes	6	51.5385	0.000218055	14486100	13819500	14219600	13937600	14016100	13898700	11332600	13149300	14223100
RPS7	A0A287A9Y6;I3L5B2	40S ribosomal protein S7	6	36.0825	0.000218055	13814900	14345400	13374400	13528500	11622500	13880300	13571000	15348800	12807800
AKR1B1	P80276	Aldo-keto reductase family 1 member B1	9	33.5443	0.000218055	12884800	16325400	10772700	17358700	14295300	12623700	13562100	10545000	13580700
RACK1	P63246	Receptor of activated protein C kinase 1	17	67.5079	0.000218055	13118500	14276600	14031800	11450500	13114900	14034100	13674800	14258300	13378100
ACTR3	A0A287BS06	Actin-like protein 3	17	47.1292	0.000218055	13689100	13856200	12132100	12551100	12188600	14006000	15649000	13381700	13748700
MAOB	Q6PLK3,A0A287A039;I3LEH4;K7GKH7	Amine oxidase [flavin-containing] B;Amine oxidase	15	36.7308	0.000218055	14173300	10446000	11284000	11703200	14172300	16999300	11970800	13953200	16450900
CLTA	A0A286ZLL7;A0A287A682;A0A287BFJ2;A0A287BPU5	Clathrin light chain	4	14.3478	0.000218055	13695200	13442800	13767300	12936600	12913800	13945500	13314100	13188500	13476600
STIP1	A0A287A0Q8;I3LNG8	Stress induced phosphoprotein 1	20	37.1534	0.000218055	13090700	13870300	13648800	14113000	12364200	12929200	15179500	12483000	12746500
GDI2	Q6Q7J2,A0A287B4B7;A0A287B6B3;A0A5G2QSK4	Rab GDP dissociation inhibitor beta;Rab GDP dissociation inhibitor	24	48.0899	0.000218055	13160600	12712300	13911600	12857700	14512300	13037000	14534700	12059800	13637300
RPS21	P63221	40S ribosomal protein S21	4	40.9639	0.000218055	13866300	13876100	12880300	13322600	11419100	13763600	13549900	14434700	12912900
CTRC	F1SUW3	Uncharacterized protein	12	42.6778	0.000218055	12088900	14102000	11329600	15249000	12270500	14007600	15966200	13152100	11645300
PRX	A0A287AUV6	Periaxin	40	38.5798	0.000218055	13819000	11773400	10594700	13283700	17422700	15504500	13613900	10973800	12410000
GDI1	A0A287B4U1;A0A287BJD1;I3L893	Rab GDP dissociation inhibitor	16	36.7647	0.000218055	13447400	13433500	14006100	14045000	12890800	13228000	13413600	12011900	12904500
SH3BGRL	A0A287A2S6;F1S1R4	SH3 domain binding glutamate rich protein like	6	26.6055	0.000218055	12238500	13632900	13726100	14622500	13092800	12791100	13644800	13736000	11788900
SUB1	A0A287AUW4	Activated RNA polymerase II transcriptional coactivator p15	4	29.9213	0.000218055	12768000	12982500	13462300	12741500	12806400	14724100	12728800	14022300	12880100
S100A8	C3S7K5	Protein S100	7	49.4382	0.000218055	9182040	17978400	6394470	12536300	9305310	13866500	28997200	14566100	6232720
RAP1A	F2Z5K3	RAP1A, member of RAS oncogene family	3	15.2174	0.000218055	12773100	12803200	11579800	13254500	15100600	14604600	12610100	13018900	13057900
AKR1A1	P50578	Aldo-keto reductase family 1 member A1	15	56.6154	0.000218055	12269100	11868600	14002400	13632900	13339700	15641100	14262500	11757500	11686700
HSPD1	A0A287ATN8	60 kDa chaperonin	26	62.3932	0.000218055	12592200	12498000	12931300	12202800	11894600	14131700	14613700	14718500	12614900
GLO1	I3LDM7	Lactoylglutathione lyase	10	55.9783	0.000218055	11814100	13050600	13708200	15193600	14191800	13172800	11826800	11428000	12559600
PSMA1	A0A5G2QI19;F2Z5L7	Proteasome subunit alpha type	11	47.9554	0.000218055	11896900	12500800	13512500	12108900	12318100	13310800	14186800	12628900	14064600
POSTN	I3LDM1,A0A286ZN21	Periostin	19	23.9437	0.000218055	13270000	12345500	17411200	15874700	11928900	17657700	7104920	5463800	15373000
PPL	F1RK90	Periplakin	81	46.0779	0.000218055	13980300	11667300	13166400	13785500	11739200	15745100	9967120	13033900	12642400
ILK	A0A287A8C3;A0A480Q0Y5	59 kDa serine/threonine-protein kinase	17	44.7894	0.000218055	14195700	12551000	12113600	13301100	12179100	12359100	11895700	14583000	11623800
AQP5	A8W649	Aquaporin-5	3	9.81132	0.000218055	11831800	11134900	8161100	21424100	17874600	11422100	13206800	6534100	11791700
ST13	A0A287B8B1;A0A5G2QYZ3;F1SRB9	STI1 domain-containing protein	9	26.3158	0.000218055	13133900	12645000	12166700	13813100	13249100	12518700	13555700	11261900	11011700
HDGF	A0A5G2QHZ3	Heparin binding growth factor	10	46.5021	0.000218055	12449600	12826700	13205500	12987600	11408800	12985900	12231800	12964400	11676300
ATP5MG	F1SAK7,A0A287A725	ATP synthase subunit	6	48.4848	0.000976181	12298300	12744000	12610700	11822700	11680500	13591800	11772100	13138400	12295600
MYLK	A0A287A9M0,P79280	Myosin light chain kinase, smooth muscle;Myosin light chain kinase, smooth muscle (Fragment)	63	68.3453	0.000218055	14477900	12357900	12188800	12358000	12802000	12186000	8746520	14822500	11916800
KPNB1	A0A5G2QZ16;F1RWJ5	Karyopherin subunit beta 1	24	34.2075	0.000218055	12356500	11837700	13365500	12218000	14301600	11790300	12326900	10255200	12623200
RPS28	Q6QAT1	40S ribosomal protein S28	2	30.4348	0.000415628	12053600	12671000	13397300	13051900	12001500	11531300	12741500	11798900	11299100
CTNND1	A0A287BBS6;A0A287BEQ9,F1SJY6	Catenin delta 1	36	50.6897	0.000218055	13287900	11767500	10299000	12381900	13216800	11983800	13095900	12709000	11373100
VDAC1	Q9MZ16	Voltage-dependent anion-selective channel protein 1	15	61.8375	0.000218055	12876200	12066000	8805420	12375200	12736200	12924200	12475200	13005600	12524800
LAMB2	A0A287AWV5;F1SPT5	Laminin subunit beta-2	54	36.6826	0.000218055	11121900	10906600	10586000	14024000	10806900	14926800	11489600	12437100	13475700
ACTN2	A0A287AU97;A0A5G2QN32;F1RHL9	Actinin alpha 2	9	11.6438	0.000218055	10215300	14400400	12580200	13539800	9536240	6759770	14723600	24134700	3417630
COL18A1	A0A286ZIL9	Collagen type XVIII alpha 1 chain	22	15.1567	0.000218055	12831200	11042300	12946300	15680400	14683200	10074400	9075210	8653300	14280200
LOC100739080	F1SGS2	Peptidase S1 domain-containing protein	8	39.2405	0.000218055	9168570	14711300	10182900	15273700	2511650	19296500	8157720	15726700	14014700
PCBP1	I3LEC2	Uncharacterized protein	9	45.2247	0.000218055	12005100	11996400	12457400	10335900	11764700	12461900	13208100	12351400	12028200
LGALS3	A0A5G2QE07;A0A5G2QFK8;A0A5G2R7M4;F6Q8W1;K7GRV5	Galectin	12	38.1323	0.000218055	11384900	11738100	11158000	11762700	10591800	11639600	13008900	13458300	13832800
CAPZB	A0PFK7,A0A287AP52;A0A5G2RIJ3;A0A5K1U188	F-actin-capping protein subunit beta	14	49.0975	0.000218055	12562400	12092700	10561400	10890300	12383200	12390600	13538100	12588400	11305700
RHOA	I3LVS7	Ras homolog family member A	1	6.21762	0.00179051	11244800	12516400	10504600	11826900	14711700	12152200	12530000	10035600	12426200
PSMA4	A0A5G2QL81;A0A5G2R1I2	Proteasome subunit alpha type	9	40.5694	0.000218055	10728100	11978600	12496100	11095800	12374700	11956900	13280000	10970000	13053100
SOD3	A0A286ZNV0;I3LUD1	Superoxide dismutase [Cu-Zn]	5	22.9508	0.000218055	14000000	11876800	13427100	15839300	12491100	9470820	8255210	11742300	10422100
RANBP1	F1RHM8	RAN binding protein 1	6	39.3204	0.000218055	12090200	12602800	11366700	12022500	10768300	12137300	12562800	11506800	12300000
TPM2	A0A287AD38	Tropomyosin 2	2	9.1922	0.000218055	11494700	10678600	14102000	11915100	9723590	8724140	7917900	23115400	9172090
ANXA11	F1S2E2	Annexin	18	36.0558	0.000218055	11683100	11540000	9676280	12823400	12790700	12011500	12245100	12934300	11013200
HNRNPC	A0A287AA79	Heterogeneous nuclear ribonucleoproteins C1/C2 isoform X2	11	36.0544	0.000218055	12509300	12637600	11026900	11505400	10721400	12166500	11741200	12582300	11826000
GLUD1	P42174	Glutamate dehydrogenase 1, mitochondrial	20	44.086	0.000218055	12145300	10969600	11983800	10206800	10920100	12878200	11514300	12994100	12887900
ANK1	F1SE30	Ankyrin 1	46	44.0808	0.000218055	12123700	8401000	13157900	12365200	15211600	11131700	11506800	7596820	14909600
ATP5F1C	A0A287A9I8;A0A287AHM1	ATP synthase subunit gamma	7	28.8321	0.000218055	11965300	12176000	10869200	11158700	11068700	12610500	12093100	13057900	11304200
SERPINA1	P50447,F1SCF0	Alpha-1-antitrypsin	15	40.38	0.000218055	7911830	7761620	23895300	7337650	16381400	10139300	10089500	8099800	14108700
RTN3	A0A287BB01,F1RPY3	Reticulon	2	6.22407	0.00132475	11233300	11484600	10964700	12149800	12636900	11166800	12377900	11485000	11959500
CNN2	Q08094	Calponin-2 (Fragment)	10	50.6757	0.000218055	13344700	12994100	9398620	12382800	12166700	11678400	11157500	12017300	10302200
SFTPB	A0A287B0B8,P15782	Pulmonary surfactant-associated protein B	9	30.3797	0.000218055	10501200	9355340	15849000	11243900	14017100	10658500	11970300	9240430	11837900
INMT	A0A287B0Z8	Indolethylamine N-methyltransferase isoform 1	6	25.5725	0.000218055	10979900	11733900	14737000	11375900	12424200	11620200	8705670	9535040	13511200
CNDP2	F1SNL7	Carnosine dipeptidase 2	20	49.0526	0.000218055	10445200	12526800	10062000	11279500	11079200	11488800	16797100	10835400	10050500
DECR1	A0A5G2R5W7	2,4-dienoyl-CoA reductase 1	15	52.0115	0.000218055	11405400	11984000	12304000	10734800	11984300	11913400	9577590	12569200	11699900
PARVA	A0A287B7K9;A0A5G2QCR7	Parvin alpha	6	20.1613	0.000218055	13739800	11238000	11600300	12335800	11753000	10210000	8789930	12949000	10315600
DLST	Q9N0F1	Dihydrolipoyllysine-residue succinyltransferase component of 2-oxoglutarate dehydrogenase complex, mitochondrial	12	34.0659	0.000218055	11760500	11330800	10382600	10923800	10754000	12268000	11921100	12990500	10538100
ECHS1	A0A287AA21	Enoyl-CoA hydratase, mitochondrial	12	40.8537	0.000218055	11036800	12421800	8205440	10253100	12385100	12296600	13070100	13409300	9222890
GSTO1	Q9N1F5	Glutathione S-transferase omega-1	13	46.0581	0.000218055	10380000	11806900	12703500	12432500	11772400	10676100	11737200	8789310	11732200
RAD23B	F1SP32	UV excision repair protein RAD23	6	27.381	0.000218055	10852400	10939300	12072400	12254600	11247700	11723600	11067300	10748400	10761700
TJP1	F1SNQ1,A0A287AHM9	Tight junction protein 1	66	46.7466	0.000218055	12560400	10595100	11362100	11218000	12275400	10968400	10474700	10618500	11400900
NID2	A0A287AKJ2	Nidogen 2	36	37.5371	0.000218055	10190700	10908700	8797840	12103300	9223960	11078100	9366970	15833300	13551300
HMGB2	P17741	High mobility group protein B2	6	19.5238	0.000218055	10708400	13402900	8174540	11140700	10772200	11772400	13276500	12934400	8643700
ITGA3	K7GKU7	Integrin subunit alpha 3	18	21.1982	0.000218055	12379300	10158400	8051870	12807100	13513100	11799400	9689400	10207800	11849300
ARL8A	A0A287A2L0	ADP ribosylation factor like GTPase 8A	5	23.6559	0.000218055	10486000	11242900	11799700	11705500	11135000	8403010	12344200	11460000	11329300
CALU	A0A286ZM82,A0A287A702	Calumenin	16	45.4787	0.000218055	10622700	11643400	12133400	10494400	9502730	11362100	9808760	12284900	11787500
PSAP	A0A286ZVG0;A0A287A0D2;F1SU97;I3LS26,P81405	Saposin-B-Val	10	61.25	0.000218055	11128600	14288100	9071310	9584220	9205720	9506300	13586700	13228200	9895440
G6PD	A0A287BSL9	Glucose-6-phosphate 1-dehydrogenase	20	33.282	0.000218055	9979600	11807600	10357800	11197100	11662600	10692600	12907100	10405000	10363800
HADHB	A0A287BPJ7;A0A5G2QGB1;F1SDN2	Trifunctional enzyme subunit beta, mitochondrial isoform X1	21	58.3158	0.000218055	12200500	11978400	11641800	11021700	8909650	11189200	10503400	12203700	9349500
SYPL1	A0A286ZMT0	MARVEL domain-containing protein	6	27.3859	0.000218055	10007300	9878950	9516030	11539100	13429700	12723500	10280300	9389340	11754700
PSME1	Q64L94	Proteasome activator complex subunit 1	13	53.012	0.000218055	10065500	12068600	10421600	9477130	12045300	10522400	13894900	9602380	9882360
F2	Q19AZ8	Prothrombin	13	30.8186	0.000218055	7008480	6402940	17773700	7578460	12901300	11069000	13158600	8899180	13091000
TNC	A0A287AKU7;A0A287AVF2;I3LUI4,Q29116	Tenascin	66	46.5063	0.000218055	12822400	9315730	12460400	8802630	9766350	8298860	8138290	17098300	10942400
HNRNPDL	A0A286ZYE7	Heterogeneous nuclear ribonucleoprotein D-like isoform a	7	15.2381	0.000218055	11253500	11858900	10217200	10736800	9933690	10090600	11834300	11261500	10354200
CTNNA1	A0A5G2R7Z4;F1RGJ2	Catenin alpha 1	25	38.7417	0.000218055	11918500	10387400	9790190	11069100	11970400	11542000	10739700	9527930	10545100
UBA1	A0A5K1U589	Ubiquitin-activating enzyme E1	24	31.0413	0.000218055	10538000	11009700	11686800	11006900	10601700	10357900	11298500	10345300	10508800
PRTN3	F1S6S9	Proteinase 3	8	42.5373	0.000218055	9992070	15268600	5578080	9636030	8864470	12543500	14574600	12847000	7962120
FERMT3	A0A287BS42	Fermitin family member 3	30	54.5727	0.000218055	9231960	9158750	8206240	11305400	5890060	12592200	15135500	13409800	12004900
HSP90AB1	A0A286ZKC5;A0A286ZR68;A0A287A9T4;A0A287BDM6;F1RQU2	HATPase_c domain-containing protein	20	28.7273	0.000218055	10022800	11916800	11872700	9895370	8666690	10456200	12395100	10761200	10835700
CAV2	Q2QLE2	Caveolin-2	6	53.0864	0.000218055	12069900	9764880	8642770	10116100	13064200	11426100	11340500	8787430	11481800
CANX	A0A286ZSW6;F1S441	Calnexin	21	34.57	0.000218055	10731200	11018900	8714270	11191200	10938000	11001300	11342200	9836280	11427000
ITGA1	A0A5G2R836	Integrin subunit alpha 1	23	22.4681	0.000218055	11572800	12215400	7133470	11022000	11267400	12223400	8913580	11786200	10011300
PPP2R1A	P54612	Serine/threonine-protein phosphatase 2A 65 kDa regulatory subunit A alpha isoform	19	36.163	0.000218055	10680500	10543500	12365400	8798430	11266600	10652400	11241200	10242500	10261500
FTH1	A0A287AL10,P19130	Ferritin;Ferritin heavy chain	7	33.1492	0.000218055	7219220	15604500	13041600	10924900	8247340	13646200	12920000	5211580	9058950
CES1	A0A5G2QHX2;F1RF15,A0A5G2QWJ0;F1RF14	Carboxylic ester hydrolase	19	48.8372	0.000218055	23297100	19976300	10546800	11108600	11655200	11583400	7680550	NA	NA
SET	A0A5G2QKJ5	Uncharacterized protein	8	30.7958	0.000218055	10241500	11007800	10446800	11093500	9979960	10519400	11065300	10845300	10383000
DDOST	Q29381,A0A287AGM8	Dolichyl-diphosphooligosaccharide--protein glycosyltransferase 48 kDa subunit	15	38.041	0.000218055	10327400	11704300	8827240	10383200	9890670	11494400	10249200	10357300	12127700
FLNB	A0A286ZPG4;A0A287BLE0	Filamin B	102	50.4791	0.000218055	11485600	11669200	9434400	11941300	10594500	11004700	9265090	10139700	9721680
PRXL2A	A0A287ACV7;F1SEQ7	Peroxiredoxin-like 2 activated in M-CSF stimulated monocytes	13	45.8716	0.000218055	8779070	10200700	8383380	8926360	11648900	12967600	13446200	9971390	10798900
MAL2	C3UP60	MAL2 proteolipid protein	1	6.25	0.00423654	10336200	10644700	9168220	13425200	10378000	12274100	8513740	9658580	10341900
PRORP	F2Z5N0	Proteasome subunit alpha type	11	53.6585	0.000218055	9506220	10245100	10835700	10073800	10577500	10270300	12038500	9919280	10505400
COL4A3	F1SNP0	Collagen IV NC1 domain-containing protein	3	1.97723	0.000218055	8217050	10977700	6815910	12148700	9730580	14360300	11352300	8182860	12137000
SORBS3	F1RMA6	Sorbin and SH3 domain containing 3	17	39.557	0.000218055	12321800	9925250	10557800	12318600	10782800	9188110	8529300	10251400	9885640
S100A14	F1SFV3	Protein S100-A14 isoform X1	4	48.0769	0.000218055	10883800	9430680	10004800	11137900	12467400	10500700	8962280	8953180	11363100
CCT5	A0A5G2QVV0;I3LR32	CCT-epsilon	31	48.4099	0.000218055	10115900	10516200	10691800	10141600	9164870	10112100	11288500	11192800	10383000
LOC100624785	A0A287A6Y9;A0A287B5H7	Tubulin beta chain	4	13.5484	0.000218055	10558700	11035000	11457100	10757100	11194300	8997590	10703700	9195100	9670400
CAPZA2	Q29221	F-actin-capping protein subunit alpha-2	12	60.4895	0.000218055	10414400	10434900	10368700	9875470	10547300	10370900	10806600	10841000	9888510
LTA4H	F1SQR8	Leukotriene A(4) hydrolase	27	52.8053	0.000218055	9464130	12330300	12935500	11204300	8536060	10022500	10257500	9246990	8320950
RDX	P26044,A0A286ZJJ2;A0A286ZNJ8;A0A286ZYV1;A0A287AB04;A0A287AN48;A0A287AQS9;A0A287BHA1;A0A5G2QE36;F1SV14	Radixin	14	25.5575	0.000218055	11217700	11051200	8787270	10216900	10406100	10846000	9761860	9968340	9982050
RAB7A	A0A480T5S7	RAB7A, member RAS oncogene family	13	64.7343	0.000218055	10377700	10114400	8747660	10639700	10505900	11714300	9535120	8891740	11517400
MT-CO2	P50667	Cytochrome c oxidase subunit 2	5	27.6316	0.000218055	11473700	10962300	8530920	11130200	11769800	10142200	8843350	8716200	10229200
SEC14L2	A0A286ZRQ5;A0A287AT58;A0A5G2R258;F1RFD0;I3LA28	SEC14-like protein 2 isoform 1	6	19.8511	0.000218055	10287800	9382290	12344000	6683460	10849300	10865900	11876200	9146520	10327600
CDH5	O02840	Cadherin-5	22	31.0742	0.000218055	11109500	8937770	7857690	10571900	11297100	10750600	11148700	9482190	10255100
RPS9	Q29197,I3LEX0	40S ribosomal protein S9 (Fragment);40S ribosomal protein S9	10	40	0.000218055	11598700	12105200	8954650	9506420	10217400	9674290	9682530	10958200	8379130
AKAP12	A0A287A3A3	A-kinase anchoring protein 12	49	40.7651	0.000218055	11042400	9311960	11887400	11234600	9875530	9177130	8218500	9486500	10707400
EWSR1	A0A286ZXI2;A0A287A6T1;A0A287APW0;A0A287ASQ1;A0A5G2RG83	EWS RNA binding protein 1	5	12.5	0.000218055	9985780	9797530	9489860	10514900	8037160	10921700	10902300	11314500	9855120
RPLP0	Q29214	60S acidic ribosomal protein P0	10	30.8176	0.000218055	10324000	10545500	10443200	8353040	8903510	10168900	10486000	10303000	11205200
SRSF1	Q3YLA6	Serine/arginine-rich splicing factor 1	10	39.1129	0.000218055	10888400	10350900	9278600	9774880	10001500	10036200	9676440	10764400	9909500
SRSF2	Q06A98	Serine/arginine-rich splicing factor 2	3	14.9321	0.000218055	10586400	10877000	10164500	11087500	9165560	9712480	9813900	9682290	9383640
CCT8	I3LCA2	CCT-theta	26	50.4554	0.000218055	9677970	10244600	10102300	9489370	9654760	9769930	11423600	9730030	9810780
CTSB	A1E295	Cathepsin B	9	31.6418	0.000218055	8503210	9492780	8737800	9289420	10980500	10063900	15154400	9664630	7927430
RAD23A	A0A287ARC6;F1SD96	UV excision repair protein RAD23	7	19.9041	0.000218055	10665000	8846610	11363300	9951700	9824600	10139800	9728940	8865980	10327500
ATP5PO	Q2EN81	ATP synthase subunit O, mitochondrial	7	49.7653	0.000218055	10241900	10268100	10059300	9979990	9627890	10319800	9524820	10191000	8884110
OXCT1	Q29551	Succinyl-CoA:3-ketoacid coenzyme A transferase 1, mitochondrial	15	39.8077	0.000218055	9867810	11469400	8379960	10221500	10014100	10596100	8991970	10696200	8573730
CD177	F1RMW7	CD177 molecule	10	34.9315	0.000218055	7944000	12043300	3775140	9121100	5681630	11465500	18207100	11895600	8598190
TRAP1	A0A286ZLB1;A0A5G2QSC2;A0A5G2R962;A0A5G2REX7;F1RK45	TNF receptor associated protein 1	14	23.1924	0.000218055	9449180	12375500	8685940	8540070	8191780	9827170	11493300	11527900	8486970
ITIH1	Q29052,A0A287B3S3	Inter-alpha-trypsin inhibitor heavy chain H1	22	26.2749	0.000218055	5365590	6466550	18559300	6626790	15725400	8645380	5537980	7232790	14244600
GPX3	A0A287AIJ3	Glutathione peroxidase	6	34.2222	0.000218055	9674800	8794820	14712400	10662500	10975500	6278750	7739180	7563880	11536600
VASP	A0A286ZJ91;A0A481C371	Vasodilator stimulated phosphoprotein	14	42.5	0.000218055	9566020	9688620	8024410	10026400	8931070	10742500	11745600	10431400	8755180
PSMB6	F1RFV5	Proteasome subunit beta	3	15.7676	0.000218055	10391800	12100500	9193920	8275060	6360580	7978230	8222670	12180000	13177100
EMILIN1	A0A5G2QCU4;F1SDQ5	Elastin microfibril interfacer 1	29	31.0372	0.000218055	8751150	10579700	6282900	11319000	7212050	13634600	8935160	9538510	11425200
RHOG	A0A287B3L0;A0A287B510;Q06AT6	Ras homolog family member G	7	38.914	0.000218055	9450970	8875990	8027260	10592800	10276200	10351000	10304700	9112690	10592700
CKB	Q29594	Creatine kinase B-type	16	58.5302	0.000218055	7779770	12371500	9484920	9050440	6491330	7974900	10728000	14142800	9523270
COL12A1	A0A5G2QRX0;F1RQI0	Collagen type XII alpha 1 chain	69	29.4137	0.000218055	9802840	7155910	12093500	9044050	9013110	7473710	8294760	11896500	12657300
RPLP2	A0A287B7U0;F1RYZ0,Q29315	60S acidic ribosomal protein P2	3	16.5217	0.000218055	9179510	9580220	10038000	9571910	9301660	10244800	10161200	10219000	8785120
CAMK2D	Q95266	Calcium/calmodulin-dependent protein kinase type II subunit delta	10	25.8517	0.000218055	10571200	10141700	10232000	10442300	10126600	9235540	7961030	9990480	8376980
CD44	A0A5G2QN76;A0A5G2RJT1;F1SGT4;K7GL11;K7GLL1;K7GN90;K7GND9	CD44 antigen	8	21.7295	0.000218055	9908470	8737640	7674130	9581480	9861110	11043300	10302800	9610990	10249900
HNRNPAB	A0A287BMB6;A0A5G2QWN8;F1S420	Uncharacterized protein	7	24.058	0.000218055	9986860	10689600	9476260	9667390	8474700	9353880	10343600	9857550	9059880
EEF1B2	A0A5G2RD82;F1SHD6	Elongation factor 1-beta	3	14.9813	0.000218055	9988630	10012500	9536350	9602820	9345600	9450430	9577460	9413880	9535160
CTSZ	A5GFX7	Cathepsin X	7	34.8684	0.000218055	8660500	8004900	8395880	8222180	11950300	8750950	15121400	9466530	7888170
HSPA6	Q04967	Heat shock 70 kDa protein 6	1	2.17729	0.000218055	9706960	9895720	10294300	10278200	8739090	7714340	11264400	9705630	8697740
GALM	Q9GKX6	Galactose mutarotase	11	41.8129	0.000218055	9230350	10976300	9901030	9035760	8649760	9800280	10140100	9329290	9184410
NAXD	A0A480VIL3;I3LS60	ATP-dependent (S)-NAD(P)H-hydrate dehydratase	15	67.7812	0.000218055	8902120	10848700	10365800	9476570	8210310	9627360	10204400	10064200	8333220
RPS20	A1XQU9	40S ribosomal protein S20	4	26.0504	0.000218055	9522630	9770320	8809130	9698270	10043300	9492640	9362120	9673330	9635960
AIF1	A5D9N3,P81076	Allograft inflammatory factor 1	4	21.7687	0.000218055	8530990	9320760	7033160	8570900	9238030	9518820	17106300	8593400	7716140
CS	P00889	Citrate synthase, mitochondrial	12	27.3707	0.000218055	8993600	11174000	10255000	8149830	8633230	10673700	9301080	9843780	8594530
LBR	M3VH35	3-beta-hydroxysterol Delta (14)-reductase	15	22.0447	0.000218055	8883010	9844540	5504490	9664530	10387000	11161200	12261000	8777040	9002310
ANP32A	A0A5G2QJS5;F1SIV3	LRRcap domain-containing protein	6	28.9575	0.000218055	9812430	8623060	10356100	8969500	8996100	9106550	9197560	9677670	9991610
LAMA4	F1RZM4	Uncharacterized protein	53	35.7576	0.000218055	9982050	8401770	7922900	10090000	8650670	9984300	8249150	10821000	10437400
BDH2	A0A286ZSA7;I3LHC8	3-hydroxybutyrate dehydrogenase 2	10	47.5	0.000218055	9123230	9572120	10060900	9640890	10794700	8765140	9415470	8687020	8402290
RPL11	Q29205,A0A286ZRK7;A0A5G2QRK2;I3LD74	60S ribosomal protein L11	4	19.6629	0.000218055	9178070	9630490	9405830	8982240	8864480	9489930	9343640	9829670	9661740
SEPTIN11	A0A287AFS4;A0A287AIN9;F1RYS5	Septin	8	23.0769	0.000218055	9422560	9718450	10404100	8696640	8335370	9614650	8391560	10398000	9356560
ARPC1B	B5APU6	Actin-related protein 2/3 complex subunit	14	35.7527	0.000218055	9082190	9463470	7391810	9756520	8882440	9666260	11561900	9364740	8980460
RAB11B	F2Z5J9	Uncharacterized protein	2	14.1463	0.000976181	9593150	8718130	9526170	9555910	10006200	9665750	8224970	8685260	9967740
HIBADH	A0A5G2QR28,A0A5G2R7T4	3-hydroxyisobutyrate dehydrogenase, mitochondrial;3-hydroxyisobutyrate dehydrogenase	11	33.9523	0.000218055	10426600	10603900	9395150	8941750	9484330	7787810	9820080	9684630	7796060
RPS12	P46405	40S ribosomal protein S12	8	54.5455	0.000218055	8868670	9430130	9649920	8947910	8135200	9397460	9111960	9230140	10788300
SPTB	A0A287A113	Spectrin beta chain	85	46.5812	0.000218055	9455190	6658170	10319600	9509700	11741700	8879250	8640190	6142650	12176500
EIF4H	A0A480PPD4;A0A5G2QP32;A0A5G2QQC0;A0A5G2R4B8;A0A5G2RGV9;I3L594;I3LRD5	Eukaryotic translation initiation factor 4H	5	31.5789	0.000218055	8444010	9890540	8998340	8312990	8368730	9274190	10055800	10604200	9347560
PLP2	F1RW43	MARVEL domain-containing protein	2	18.4211	0.000415628	8295300	9284100	8274820	15918200	8631310	7907920	6001300	9110150	9791660
PSMB1	A0A287BPP9	Proteasome subunit beta	8	47.7178	0.000218055	8643550	8791150	9339130	9524190	9403580	8991980	10679700	7974550	9615410
KCTD12	F1RHE6	Potassium channel tetramerization domain containing 12	10	33.7461	0.000218055	10249500	11676100	10084300	8609680	8958800	8751940	9314880	7806970	7414300
SERPINB10	F1SMW8	SERPIN domain-containing protein	19	58.9421	0.000218055	8705010	8386940	6469810	9497260	3952950	10852300	13353200	12431100	8833570
PGM2	F1S4K7	Phosphoglucomutase 2	25	45.3526	0.000218055	8663300	8780240	9253880	9238620	9285370	9285890	9657480	8805510	9483020
ITIH2	O02668	Inter-alpha-trypsin inhibitor heavy chain H2	16	23.9572	0.000218055	5027770	6242890	19996800	5324830	12797500	7792030	5850730	6978760	12399900
SDHA	Q0QF01	Succinate dehydrogenase [ubiquinone] flavoprotein subunit, mitochondrial	22	48.3434	0.000218055	9544000	8815550	8405700	8938190	9145670	9320520	9170600	10147800	8786320
ERH	P80230	Enhancer of rudimentary homolog (Fragment)	1	34.375	0.00241815	10377700	8646830	8929590	9604150	9341150	9055640	9532060	9131710	7319370
HNRNPF	F1RG16	Heterogeneous nuclear ribonucleoprotein F	10	33.3333	0.000218055	9132190	9398780	7639490	9269260	8620650	8708170	10036900	9240100	8629390
AK1	P00571	Adenylate kinase isoenzyme 1	6	41.2371	0.000218055	9035120	9449440	10166200	9319890	8964660	7677870	6564110	8581500	10915200
DHX9	K7GND3	DEAH box protein 9	50	39.8121	0.000218055	9437570	8896040	9010700	8047410	9000070	9086120	9074700	9058080	8985860
TMEM43	F1SPI1	Transmembrane protein 43	18	56.391	0.000218055	10510800	9902650	7632440	8127860	8340120	9290770	8455990	8920210	9276270
FSCN1	I3LKF3	Fascin	14	40.2151	0.000218055	7318090	7553830	11863400	9319120	8719770	9137150	6425500	10115000	9954010
VTN	P48819	Vitronectin	9	22.0044	0.000218055	5792130	5876670	15947600	6741170	11249200	8615120	7258500	8200020	10716300
LOC396684	A0A287BM11;F1SCC7	SERPIN domain-containing protein	7	23.7624	0.000218055	2508230	4746780	8045720	5834610	16220000	6018220	24183800	5317620	7419500
SIPA1	A0A5G2QEB2;A0A5G2QY74;F1RRK2	Signal-induced proliferation-associated 1	13	13.9596	0.000218055	9577970	8933990	7788790	7634680	9835820	8444030	9189400	10113600	8658890
QDPR	Q8MJ30	Dihydropteridine reductase	9	50.6173	0.000218055	8156520	10563800	10774500	9810650	9914330	8380520	8343970	6718750	7485360
SKP1	A0A287ARU4;A0A5G2R017;A0A5G2R6J9	S-phase kinase-associated protein 1	8	61.2121	0.000218055	8352300	8989710	8845520	9644880	8756030	8823590	9423060	8442230	8584130
SNCG	A7YX24	Gamma-synuclein	7	66.6667	0.000218055	9225560	7893780	12464200	10566200	13009400	6713690	11952800	2766880	5101910
NIBAN2	A0A287BEJ3	Niban apoptosis regulator 2	24	38.6486	0.000218055	9635230	9010510	9268680	9220050	9650630	9127000	8292570	7461810	8026060
PDIA4	F1SAD9	Protein disulfide-isomerase	28	42.8793	0.000218055	7974210	8442260	9378570	8182970	8181200	9035450	9467190	9335630	9688350
CCT4	F1SQN1	T-complex protein 1 subunit delta	20	46.0111	0.000218055	8554250	8683190	10029300	8288490	8616070	8883950	9051130	8496960	8937210
ASPN	F1SUE4	Asporin	10	33.2432	0.000218055	9701390	7288440	20334100	11016300	4154730	7265140	3245360	4679260	11772800
EIF5A	A0A286ZJP7;A0A286ZK63;A0A286ZUV8;A0A287B356	eIF-5a domain-containing protein	3	19.6721	0.000218055	8773960	8813880	9434830	9151090	9203590	8462240	8963030	7953540	8625490
CARHSP1	I3LCU9	Calcium regulated heat stable protein 1	3	26.0274	0.000218055	8181880	7860960	8739470	11612500	9551510	8683960	9035470	7513150	8086180
FCER1G	Q9XSZ6	High affinity immunoglobulin epsilon receptor subunit gamma	2	23.2558	0.000415628	7725150	8555550	6844890	9421900	7504400	9951290	10825600	8834610	9564240
PGLYRP1	A0A286ZI97	Peptidoglycan-recognition protein	7	33.7838	0.000218055	6851120	10876100	4170070	8680530	5649660	9064380	15049900	12975400	5236340
HP1BP3	A0A287BD17;F1SU06	Heterochromatin protein 1-binding protein 3	16	28.6517	0.000218055	8703600	10757500	6190300	7959850	8173330	9850160	8772410	10515600	7468010
NDRG2	A0A286ZIM7;A0A480ZBJ4;A0A5G2QBC1	Protein NDRG2	10	44.6328	0.000218055	8603970	10952400	7911470	7615800	9697440	8267580	8489500	9099500	7457420
APOE	P18650	Apolipoprotein E	13	45.7413	0.000218055	6418790	7918590	10408500	7064010	9996170	9194950	9722200	7427240	9882250
FKBP2	A0A287AA25;A0A287ACX4	Peptidylprolyl isomerase	4	37.1429	0.000218055	10540500	8011150	7744030	8148370	7705150	8080180	10766100	8625050	8032110
LOC110258323	A0A286ZP11;A0A5G2Q7Z2	Protein S100	3	27.8195	0.000218055	10408400	8830590	8878470	9940460	6177480	9908690	6185750	8593290	8674280
BGN	Q9GKQ6,A0A5K1UKC5	Biglycan (Fragments);Biglycan	11	37.8676	0.000218055	8376640	7296770	14023600	11206300	5223690	7620430	6109340	8201740	9530090
TMED9	A0A287BIX0;F1S3E0	GOLD domain-containing protein	4	22.7488	0.000218055	9307040	8779260	8210410	8098580	8201500	9017320	7977990	8375320	9555890
CAPN1	P35750	Calpain-1 catalytic subunit	29	42.1569	0.000218055	8658530	8335290	9024230	8811120	8004230	8215140	8540290	9151510	8756890
THBS1	F1SS26	Thrombospondin 1	13	14.5299	0.000218055	8098070	6204360	6665420	9818280	2625890	9049950	15037200	11007800	8897020
SEPTIN2	F1SIP0	Septin	15	57.3407	0.000218055	9382370	8350160	9869510	8807980	7976150	8696430	7257730	8814160	8211340
LOC100523668	A0A287AUT0;A0A287BSF6;F1S4D7	GB1/RHD3-type G domain-containing protein	14	23.8983	0.000218055	6614630	13327300	6647170	6957400	9244950	7627770	13494300	5678580	7665150
PSMA7	A0A287AT18	Proteasome subunit alpha type	7	27.8226	0.000218055	8249160	8368740	8620940	8111000	8470960	8878700	8777850	7962550	9284050
RNH1	P10775	Ribonuclease inhibitor	21	74.3421	0.000218055	7955110	8510580	8883640	8434330	8255630	8479380	8729150	8187450	9213800
GATD3A	A0A5G2R6F6;I3LJ05	Uncharacterized protein	12	60.9489	0.000218055	10020000	8499110	7968600	9301300	9001050	8222140	8468780	8465050	6450720
MYADM	A0A5G2QYN7;A0A5G2RF01;F1RNK3	Myeloid associated differentiation marker	5	15.601	0.000218055	8386450	8158300	6969410	11256400	9651150	8647620	7218270	6998700	9045870
RPS26	P49171	40S ribosomal protein S26	3	31.3043	0.000218055	11375900	8273120	3510700	11622400	6836620	9019820	6057890	8029090	11556400
ARHGDIB	A0A287B0I3	Rho GDP dissociation inhibitor beta	6	55	0.000218055	7458160	8745550	6507980	8834300	9169700	9132700	9715660	8915450	7785790
COX4I1	Q95283,A0A5G2QPD2;I3LER5	Cytochrome c oxidase subunit 4 isoform 1, mitochondrial (Fragment);Cytochrome c oxidase subunit 4	5	36.0825	0.000218055	8881610	8489800	6771820	9304160	9418530	8484090	9158230	8541940	7206860
COX6B	A0A287A808	Cytochrome c oxidase subunit	5	54.6512	0.000218055	9288310	9069200	8039440	8178620	7975380	7835970	8453180	9720090	7638200
CALCRL	Q8WN93	Calcitonin gene-related peptide type 1 receptor	6	19.0476	0.000218055	8954910	9236390	5914020	8037030	9960480	9841110	8918090	6350440	8893350
NPC2	O97763	NPC intracellular cholesterol transporter 2	6	49.6644	0.000218055	7511830	7161110	8662250	7210820	6529520	9838950	9020390	9646090	10383700
PGM1	F1S814	Phosphoglucomutase 1	23	48.4956	0.000218055	7570630	9043940	8855550	8191000	8918660	8713760	8394260	7856130	8390250
PCMT1	P80895	Protein-L-isoaspartate(D-aspartate) O-methyltransferase	12	42.2907	0.000218055	8455730	7492680	9506800	8623450	8445520	8284000	7105890	8053480	9584000
BPGM	A0A286ZQ31	Phosphoglycerate mutase	8	37.0656	0.000218055	8304650	6700700	11483500	9187270	10516500	7296180	6131970	4683370	10795700
ALOX15	P16469	Polyunsaturated fatty acid lipoxygenase ALOX15	21	39.2157	0.000218055	4246910	3827670	4958350	5035950	6783530	13476600	13242400	15469800	8005980
PHB2	A0A287A7F6;A0A287B037;A0A5G2QT83;I3LQN4	Prohibitin	13	53.9326	0.000218055	7497110	8845040	8502090	7164220	7370380	9273050	8257470	9574730	8434430
SERPINH1	A0A286ZRU9	Collagen-binding protein	19	50.2392	0.000218055	7833810	7656830	10656800	6738790	6754660	8349380	6644400	9887770	10382400
PFKP	F1RX49	ATP-dependent 6-phosphofructokinase	17	24.5509	0.000218055	7788940	8511640	7615040	8213090	7486710	8108210	9723670	9006760	8448810
MTPN	K9IVW4	Myotrophin	2	20.339	0.000218055	7714020	8966900	8443890	10125700	8907090	7903000	7787470	7325190	7617430
HOPX	Q8MJD6	Homeodomain-only protein	3	47.9452	0.000218055	9073430	7905620	6873250	7725010	8279590	8275000	7399200	8951410	10220000
GRB2	B6E241	Growth factor receptor bound protein 2	13	54.8387	0.000218055	8114450	8506820	6696430	8462530	7588880	9254480	9464520	9436330	6864450
TXNL1	A0A287AVP4;A0A287BP50	Thioredoxin like 1	13	56.0284	0.000218055	7856070	8382120	8414330	9719720	8117650	8027190	8855060	7210270	7741480
COL5A1	F1S021	Collagen type V alpha 1 chain	2	1.56413	0.000218055	4359010	5783880	10572900	10542100	4161710	9353350	8338540	7044270	13396300
RPS2	A0A287ASU4;I3LJ87	40S ribosomal protein S2	11	42.3208	0.000218055	8915130	9101110	6760010	6455800	8339050	8298200	8701690	9088800	7557670
LGALS13	B7U2G5	Galectin	3	22.4638	0.000218055	8538760	22242700	3847440	6754010	5669220	6445790	8698220	7615080	3320980
SPR	A0A286ZKH3	Sepiapterin reductase	12	60	0.000218055	8084350	9217630	9393160	8860910	7653670	8110900	7309270	6958450	7531590
CTSS	A0A287BNW9;A0A2C9F3B0;F1SS93	Cathepsin S	8	28.0967	0.000218055	6342460	8793780	6575160	6497870	8327420	8106950	13829400	7483440	7114470
AKR7A2	A0A5G2R0M9;F1SUP1	Aldo_ket_red domain-containing protein	9	31.5476	0.000218055	6926770	8696850	7789650	8176030	9033140	7842280	9297720	7698650	6880340
HCLS1	A0A480K0V3;A0A5G2RI34;F1SPE8	Hematopoietic cell-specific Lyn substrate 1	17	38.6965	0.000218055	7517460	8788320	5945020	8080570	6679230	8232180	11379600	8588050	7054570
NEXN	A0A5G2R2Q2	Nexilin F-actin binding protein	18	26.5306	0.000218055	9460760	8597520	7940420	8042040	8312850	7170010	6069390	9873440	6780350
CCT6A	I3L9J4	Uncharacterized protein	13	33.3333	0.000218055	7638060	7848250	8323000	7464140	6534670	8151350	8719780	8429520	8818910
PTGES3	A0A5G2QTM2;F1SL99	Prostaglandin E synthase 3	5	41.0072	0.000218055	8054620	8814890	8163010	8284020	7460600	7552040	8670850	7202600	7700590
SRSF7	A0A287ASZ5;A0A287B8X4;A0A5G2RDD9;F1S4R5	Serine and arginine rich splicing factor 7	6	24.3697	0.000218055	8078040	8599850	7850030	7883670	7243570	8039790	7409390	8426730	8096540
IDH1	A0A287A8M1;I3LDC7	Isocitrate dehydrogenase [NADP]	14	41.1504	0.000218055	7052660	7333760	9071670	7869030	7678010	8941010	8882280	7236410	7396650
PRKCSH	A0A287B9A6;F1S596	Glucosidase 2 subunit beta	10	22.8797	0.000218055	7850650	8484810	7767690	8163040	7540380	7720960	7900320	7568390	8234360
ANXA7	F1SU59;I3LEY2	Annexin	14	31.9654	0.000218055	8296680	7396780	7412350	7668910	8655780	8089390	7926680	8070820	7703000
PALLD	F1RIW3	Palladin isoform X1	28	26.7817	0.000218055	8140310	8347610	8575090	7575330	6741520	6825300	5963200	12355800	6569330
RBMX	F1RQ90;K7GNV0	RNA-binding motif protein, X chromosome isoform 1	12	33.0769	0.000218055	8136470	8864430	6418660	8259670	8031930	8200370	7630260	8026790	7402300
MAPK3	A0A5G2QCY4,A0A5G2QKL2	Mitogen-activated protein kinase	13	37.1508	0.000218055	8209720	7364680	8264180	8142820	8611490	7847800	7184830	7251020	8024750
EEF1D	A0A480KYX1,A0A287BF97	Nicotinate phosphoribosyltransferase;Uncharacterized protein	29	39.6748	0.000218055	7760790	7998000	7922650	8315980	8840320	7466840	8018090	6829880	7538750
GNAI2	A0A287B697;Q06AS6	G protein subunit alpha i2	12	47.5248	0.000218055	7973540	7651500	5751100	7493530	8748210	8416160	8122190	7450930	8965880
CD5L	A0A287AE58;F1RN76	CD5 molecule like	8	22.5806	0.000218055	3697430	4323640	17972400	6059480	16328700	4837050	4488540	4493540	8365760
CD34	A0A287AU48;A0A5G2QMQ2	CD34 molecule	2	4.35897	0.000415628	9386410	8327080	4913870	10995000	8617250	8483020	6621930	5274220	7901740
SERPIND1	F1RKY2	Serpin family D member 1	12	23.4043	0.000218055	4641760	5311740	16704000	4902940	10081100	6709310	6389020	5609720	10071100
HSPA12B	F1S8C1	Uncharacterized protein	28	48.9331	0.000218055	8519920	7540440	7578200	6738790	7811980	8873160	7222550	7108540	8907420
DDX17	A0A286ZLI8,F1SKQ0	Uncharacterized protein;RNA helicase	20	31.1224	0.000218055	7825130	8003270	7851260	7830440	7662780	7878410	7841190	8037850	7211610
HINT1	F1RKI3	Histidine triad nucleotide binding protein 1	6	76.9841	0.000218055	7485160	8139070	8166330	7877120	8232200	7994740	7487620	6697920	7649680
EPB41L2	A0A287BFZ2,F1S3M9	Erythrocyte membrane protein band 4.1 like 2;Band 4.1-like protein 2 isoform a	34	38.2999	0.000218055	8081430	7025730	7353930	8142740	7526150	8113050	8070700	7618090	7769370
PYGL	A0A287AL94;A0A5G2RC42	Alpha-1,4 glucan phosphorylase	33	38.8759	0.000218055	7748540	7312900	7745040	7408720	7539420	8507260	8035790	7961280	7406750
CDC37	F6Q4F9;Q684M6	Hsp90 chaperone protein kinase-targeting subunit	10	38.4164	0.000218055	7307010	7634190	8314430	8153720	8340060	7574480	7744820	7174400	7393900
AHCY	Q710C4	Adenosylhomocysteinase	20	48.3796	0.000218055	7789780	7996760	8199840	7980320	8171720	8192090	6522200	7237030	7412670
COL14A1	A0A5G2QE84	Collagen type XIV alpha 1 chain	50	38.483	0.000218055	7403380	6457050	13532000	6081220	4828790	8427890	4369470	7500430	10792100
EPB41	A0A287A0X7,A0A287ANL7	Band 4.1	30	37.0629	0.000218055	7742970	5925280	8273560	7757100	9829640	7452400	7543470	5294800	9522620
GNAI3	Q06AS8	G protein subunit alpha i3	6	22.8814	0.000218055	7814970	7459520	5303190	7275920	8133590	8306470	7957780	8160770	8821640
RPS18	P62272	40S ribosomal protein S18	7	38.8158	0.000218055	7583730	10128600	5873290	6759840	7185740	8464540	7319470	9873560	6025560
ATP5PB	A0A286ZYM6;A0A5G2R1V1;A0A5G2RAC9	ATP synthase subunit b	8	26.5625	0.000218055	8111590	8355980	5976850	6926280	7227920	8554970	8141170	8173270	7679130
H1-0	A0A287BQW3	Histone H1.0	2	11.3402	0.000218055	9330490	9889650	3910570	10500200	7539100	8120390	4845650	10342200	4662430
GNAS	P29797,A0A5G2QYC4;A5GFT9;A5GFU0;A5GFU5;A5GFU7	Guanine nucleotide-binding protein G(s) subunit alpha	12	28.7154	0.000218055	7272810	7353040	6457160	7885890	8173430	8277440	7137320	7266660	9043300
TFG	A0A287AB01;A0A5G2QBI5	Trafficking from ER to golgi regulator	8	32.6683	0.000218055	7643120	7228660	6749410	8442130	8270940	7668660	7952730	7750900	7140370
MAN1A1	O02773	Mannosyl-oligosaccharide 1,2-alpha-mannosidase IA	1	1.06222	0.00793383	7868150	8137280	7999400	6694140	7483880	8452230	5738650	7790030	8336300
AP2S1	A0A287BIG4;A0A5G2QAW4;A0A5G2QYA7	AP complex subunit sigma	4	31.6901	0.000218055	9796270	7096210	6315570	6362260	7690880	6935710	8554230	7690710	7714000
PDCD6IP	A0A287A5B4;A0A287AH24;F1RRD6	BRO1 domain-containing protein	40	62.3016	0.000218055	7301400	7286290	7768870	7585120	8507840	7563590	7519010	6956940	7609160
CMPK1	Q29561	UMP-CMP kinase	10	56.6327	0.000218055	7035180	8218310	7234550	7531360	7274100	8185110	7284090	7268440	7825840
YAP1	A0A286ZNK4	Yes1 associated transcriptional regulator	9	31.0185	0.000218055	8568920	7333660	7593400	7772480	7604590	7202210	7461730	8102650	6168490
CFH	A0A287BD18;F1S643;K7GLV1	Uncharacterized protein	28	32.4959	0.000218055	3718940	4908020	13818200	4858610	10018600	6288820	7155270	6751610	10249700
RPS3A	F2Z5C7	40S ribosomal protein S3a	13	43.5606	0.000218055	8365210	8764250	6363120	5704940	7347230	7235540	7803480	9429990	6668230
NAXE	Q0PIT9,A0A5G2QPA8;F1RP34	NAD(P)H-hydrate epimerase	5	17.3611	0.000218055	7619590	8223840	7586810	6563790	7769040	7919780	7371130	8035650	6416920
HNRNPR	M3V815	Heterogeneous nuclear ribonucleoprotein R	18	37.4408	0.000218055	7862500	8681120	5941150	7443440	6915960	7848470	7041050	8168400	7247130
DPYSL3	F1RLZ7	Dihydropyrimidinase like 3	25	54.0264	0.000218055	6466520	7227550	13005400	7898160	5962090	5855480	4840170	6599800	9288150
GNB2	F2Z4Z8	G protein subunit beta 2	3	16.1765	0.000218055	8146280	7287750	5090340	7263930	7509590	9153310	7140310	7831570	7698960
ARF4	A0A287A1M9	ADP ribosylation factor 4	2	14.2857	0.000415628	7605290	8425530	7702690	6874370	6460440	7575740	8719690	7095290	6562390
PRDX3	A0A5G2QKD9;F1S418	Peroxiredoxin 3	7	39.2308	0.000218055	6740450	7074710	7589690	6913770	6962240	8109350	7544970	8509500	7545520
ARHGAP1	A0A287AZG0;A0A5G2QDJ1	Rho GTPase activating protein 1	13	38.6667	0.000218055	7396150	7849270	7311570	6901550	7666430	7234390	8152840	7399410	7076080
HNRNPL	A0A287AJX7,I3LPU8	Uncharacterized protein	12	27.9736	0.000218055	7673960	7968560	7394290	7246870	7063800	7897730	7266690	7559190	6768390
PHB	F2Z543	Prohibitin	18	79.0441	0.000218055	7172960	7550020	7731970	6404340	7276370	8004290	7100490	8063890	7398560
FASN	I3LCW1,I3LC73	Fatty acid synthase;Beta-ketoacyl-[acyl-carrier-protein] synthase I	58	43.6364	0.000218055	7245500	7032730	7599200	5893430	7353740	6388200	7985040	8279490	8919330
SLC9A3R2	B6EAV5	Na(+)/H(+) exchange regulatory cofactor NHE-RF	19	56.9733	0.000218055	7730710	6914770	6195620	7422230	8486700	8468350	7108470	6564120	7680490
SEPTIN9	A0A5G2QMI6;A0A5G2QRA0;A0A5G2R9R9;F1RZ71	Septin 9	21	44.0433	0.000218055	7492010	7705680	7614670	7273420	6829860	6837700	7571360	7932660	7279560
TUFM	F1RFI1	Elongation factor Tu	19	42.4028	0.000218055	7216600	7868890	7518700	7329580	6745680	8146690	7084310	7941270	6634430
SERPINB6	A0A286ZRF3;I3LCP8	Serpin family B member 6	16	48.4848	0.000218055	7445510	7410240	7686010	7465370	8103550	6957700	7369610	6819430	7140010
PSMA3	A0A5G2R2Y1;F1SSL6	Proteasome subunit alpha type	8	36.4807	0.000218055	6920480	7427010	8007570	6963790	7484130	7265610	7961170	7062140	7275160
SUCLG2	P53590	Succinate--CoA ligase [GDP-forming] subunit beta, mitochondrial (Fragment)	12	32.5635	0.000218055	7556770	7822850	7053570	6848130	6880540	7908400	7513590	7969470	6750290
NANS	A0A287A8X8;A0A480VC90;A0A5G2R0F9,A0A287AFR6;A0A287B0V1,A0A286ZL00;A0A286ZZZ4	LRRcap domain-containing protein;AFP-like domain-containing protein;NeuB domain-containing protein	14	32.7586	0.000218055	6758480	9327100	7523530	8025590	6403490	7003070	8242310	6477360	6352280
LIMS1	A0A287BTD0,A0A287BG02	LIM and senescent cell antigen-like-containing domain protein	14	46.7033	0.000218055	7539810	7749120	5517450	7819890	6000330	7207830	6934440	8142870	9182070
AGRN	A0A286ZS39,A0A5K1VKI6	Agrin	43	28.463	0.000218055	9729730	7828320	6233690	8798560	8468790	6130900	6594330	5219550	6671320
COMT	Q99028,A0A5G2QHD1;A0A5G2QXV8	Catechol O-methyltransferase (Fragment);Catechol O-methyltransferase	10	69.8925	0.000218055	8261960	7567630	5802830	7748470	7515320	7008900	7350130	6816300	7433380
ADD1	F1S8P9	Adducin 1	19	35.2151	0.000218055	7870750	6491030	8466130	6983600	7807950	7313430	6633480	6040690	7738890
PGLS	A0A287APK0,A0A286ZS31;A0A287B5V9	6-phosphogluconolactonase	10	54.955	0.000218055	7137450	7854030	6998320	6576880	7625280	6788430	7590890	6652380	7972600
ELAVL1	D3K5N7	ELAV-like protein	8	29.4479	0.000218055	7157540	7394500	7913080	7342390	6528710	7232530	6993610	7421500	7157550
FLNC	A0A286ZRX8;F1SMN5	Filamin C	83	43.054	0.000218055	6640000	7582590	8877550	6245270	4182770	4788660	5074110	16741900	4991300
HSPA9	A0A287ADJ2;F1RGJ3	75 kDa glucose-regulated protein	21	37.8498	0.000218055	7045300	7742010	7013620	7103010	6874500	7439820	7678370	7561660	6661040
PLS1	A0A287BI79	Plastin 1	13	27.0016	0.000218055	7465740	10300000	6415820	8064310	7115620	6742860	7166350	6308390	5528290
SLC9A3R1	B8XH67;F6PYE5	Na(+)/H(+) exchange regulatory cofactor NHE-RF	12	46.3014	0.000218055	6531580	8696750	5148600	7011520	5764460	7060420	10932500	7944650	5947820
DBNL	A0A287ADG1	Drebrin like	12	35.9173	0.000218055	6702440	7693760	6124680	7683480	7202040	7274320	8731650	7146040	6412730
COL6A5	A0A287BK35,A0A287A1T6;A0A287AH58	Collagen type VI alpha 5 chain	62	29.7818	0.000218055	8349870	7743420	3386950	9557760	3713270	10775600	4994190	5902990	10503700
RAC1	A0A287B4G4	Rac family small GTPase 1	3	15.7609	0.000218055	6836640	6991150	5863880	7957490	8173150	8039020	7390640	6118170	7390990
PDLIM5	A0A287A1G4	PDZ and LIM domain 5	19	45.4243	0.000218055	8127560	7614230	6277800	7057760	6869610	7468010	7716280	7198100	6140270
DYNC1H1	A0A287B9W3	Uncharacterized protein	176	46.1141	0.000218055	7240690	7156350	7304500	6707290	7093730	7305110	7198030	6763680	7329740
KHSRP	A0A286ZY30;A0A287BLB3	KH-type splicing regulatory protein	23	44.6779	0.000218055	7190790	7358580	6987480	7349950	6870290	6737570	7334650	7307330	6837550
AP2B1	A0A480V1M7;A0A480V5W1	AP complex subunit beta	17	21.6614	0.000218055	7682280	7249310	7128840	6544470	7150790	7186940	6416450	7136590	7235700
DSTN	P60982	Destrin	8	54.5455	0.000218055	6672470	8084700	7232300	6930970	5661110	5947730	5928890	10066500	7188690
PTBP1	Q29099	Polypyrimidine tract-binding protein 1	10	28.0072	0.000218055	7720040	7394200	6733550	5874740	7311140	6847450	7433680	7307090	7029180
MACROH2A1	A0A287A402;A0A480LAQ9;A0A480LAT2;F1RHC5	Core histone macro-H2A	15	51.2195	0.000218055	8207680	7749860	5953290	6183850	8342640	7189280	6557610	8323770	5079490
SLC25A6	Q6QRN9	ADP/ATP translocase 3	2	6.71141	0.000218055	7348210	8436930	5628540	4453670	5242890	9341030	5920700	8301930	8803760
HSD17B10	K7GP28	Hydroxysteroid 17-beta dehydrogenase 10	15	77.4744	0.000218055	6320380	7308490	6910150	5802120	6615880	7863150	7186070	8432480	6946620
LMO7	A0A286ZVE6,A0A287AFH8	LIM domain 7	51	32.4781	0.000218055	8142880	6213010	7078350	7033400	7074280	7726650	6340450	6568040	6978680
ETFB	Q6UAQ8	Electron transfer flavoprotein subunit beta	12	51.7647	0.000218055	6537220	7941910	7161610	6420360	6062350	8197480	6690070	7321150	6729500
CHMP4B	F1S4Z2	Uncharacterized protein	6	39.2857	0.000218055	6731370	6956700	7153090	7424870	7161060	7224450	6699880	6802000	6902210
MYO1D	A0A287ARN5	Myosin ID	42	46.4215	0.000218055	8003660	6880640	6187250	7342140	8549060	7249180	5594790	6154140	7082270
GPD1L	I3LLU0,A0A5G2QYS6	Glycerol-3-phosphate dehydrogenase [NAD(+)]	17	49.0358	0.000218055	6987900	7242700	7813350	6311920	7211020	6617980	6028930	6769920	8032920
NQO2	A0A287AQM9;I3LLY4	N-ribosyldihydronicotinamide:quinone reductase 2	9	51.3158	0.000218055	6982050	7020550	7243230	8404040	8675730	5883740	6459860	5656680	6657280
DAG1	Q29243,A0A286ZY59;A0A287BAM0;A0A287BBR1;A0A2C9F3F8	Dystroglycan 1;Alpha-dystroglycan	14	17.3318	0.000218055	7542100	5942280	6543890	7469310	6878160	7186190	6173090	7740570	7495990
LOC100736951	F1SNU4	Uncharacterized protein	8	40.678	0.000218055	3988890	8230770	3320230	6447720	2544600	14259300	7193040	8662140	8298930
CTNNB1	A0A286ZK38;F6QAP1	Catenin beta 1	22	41.8317	0.000218055	7740320	6890680	6117350	6995480	7244710	7309420	7147160	6667620	6752660
ETFA	A0A287A4T2	Electron transfer flavoprotein subunit alpha	13	62.4625	0.000218055	6298820	7071270	7042110	6497060	6364500	8419370	7285640	7400840	6097870
GIMAP4	A0A286ZV97;K9IVM5	GTPase, IMAP family member 4	12	32.6087	0.000218055	7303890	7771540	5312150	7133260	7228400	7225380	9152960	5710940	5613520
AGT	A0A5K1UCV8;F1RG45	Angiotensin 1-10	19	50.8299	0.000218055	4737410	5500300	7812080	6229250	10815800	7824420	6450270	5383210	7656900
DLD	P09623	Dihydrolipoyl dehydrogenase, mitochondrial	14	36.1493	0.000218055	7012140	6538810	6479270	6884710	5883610	7429800	6490220	8757740	6805590
RPS19	Q29308	40S ribosomal protein S19 (Fragment)	6	37.5	0.000218055	6945880	8452470	6713820	6529910	5987820	6964830	6763760	7668720	6229640
MAPK1	A0A286ZPF5;A0A5G2RG05	Mitogen-activated protein kinase	11	34.1085	0.000218055	7216750	7288470	7405890	6733520	6547130	6918070	6603300	7171080	6333300
RPL10A	A0A287BSA8;F1RYZ5,P53027	Ribosomal protein;60S ribosomal protein L10a (Fragment)	8	26.0606	0.000218055	6775630	8275270	6033500	7166730	7717630	6611550	6417820	7326130	5872500
EML2	A0A286ZNW1;A0A286ZXZ1;A0A5G2QRI6;A0A5G2QYF7;A0A5G2RAQ4	EMAP like 2	18	29.682	0.000218055	7365350	6877660	6673670	6795840	6889020	7215010	7139500	6625730	6060780
HNRNPH3	A0A287A6R2;A0A5K1TZB6	Heterogeneous nuclear ribonucleoprotein H3	8	37.2832	0.000218055	7154510	6828970	6925330	7046540	6789340	6908940	6741010	6615930	6505620
EIF4A2	F6Q8Z7	RNA helicase	9	28.5366	0.000218055	6469770	7059430	7662780	6248530	7197220	6952150	6364960	6611730	6944690
C4BPA	A0A287A7D4;F1S0J2	Uncharacterized protein	11	21.0332	0.000218055	4452210	4763810	9328280	4591100	9133960	6094340	8113590	4865760	10158600
HADHA	Q29554	Trifunctional enzyme subunit alpha, mitochondrial	26	46.0026	0.000218055	7363970	7124530	7394170	6469890	5824450	7343140	6258380	7216270	6327660
RPN1	Q9GMB0	Dolichyl-diphosphooligosaccharide--protein glycosyltransferase subunit 1	22	48.1908	0.000218055	6477480	6775490	6405690	6769740	7120470	7666720	6296540	6616630	7179730
RPS15A	A0A287ADE6	40S ribosomal protein S15a	3	33.0769	0.000218055	6647930	6415230	7522760	6316440	6917910	6896300	7577470	6448270	6541710
DYSF	A0A5G2QZY1,A0A5G2QPQ0;A0A5G2QU72;A0A5G2R7H9	Dysferlin	72	40.5136	0.000218055	7637090	6539060	4960040	6810500	7321470	7442870	7315950	6330870	6666540
NAP1L1	A0A287AD09;F1SGD7,A0A287B8W3	Nucleosome assembly protein 1 like 1	5	18.0055	0.000218055	6463250	6455350	7444140	7532190	6592180	6456970	6300290	6650450	7033430
LMCD1	Q5PXT2	LIM and cysteine-rich domains protein 1	21	69.9725	0.000218055	7372640	7127440	6391910	7184630	6660300	6148570	6191670	7799590	5871350
SUN2	A0A286ZN31;A0A287BIL5	Sad1 and UNC84 domain containing 2	28	53.0758	0.000218055	6458920	6702300	5488820	6438170	6796790	7592000	7685080	6660410	6853450
GSR	A0A5G2QCB4;A0A5G2QDR8;F1RX66	Glutathione reductase	12	35.0097	0.000218055	6494880	7274730	6715960	6863590	7143440	6302810	7498540	6685670	5685070
DCXR	A0A286ZQ44	Dicarbonyl and L-xylulose reductase	10	55.3279	0.000218055	5299380	7001440	5926870	7683180	7613450	7031850	8000460	6318820	5757860
TES	Q2QLE3	Testin	19	51.0689	0.000218055	6559770	6746400	7488080	7153890	5314620	6525760	6453700	8114860	6072010
PPP1CB	P61292	Serine/threonine-protein phosphatase PP1-beta catalytic subunit	6	29.9694	0.000218055	6853450	6876730	6476360	5762770	6821750	7214170	6390170	7349030	6633790
S100A4	F1SFV7	Protein S100	3	27.7228	0.000218055	6014690	6731050	6542570	5796820	4775050	7086530	4457150	9892430	9030820
COX5A	F1SJ34	Cytochrome c oxidase polypeptide Va	3	16.4474	0.000218055	6957930	7221310	7123860	6976070	6408340	6167770	6593710	6812860	6052960
EPHX1	P79381	Epoxide hydrolase 1	22	53.5242	0.000218055	5443840	14133100	5443980	5951220	4538900	7051640	7382310	4744340	5546580
BASP1	A0A287ALA0	Uncharacterized protein	8	61.8421	0.000218055	5976220	6073900	5104490	6968950	7529770	7677110	8116940	6604320	6135550
GSTM3	F1S605	Glutathione S-transferase	5	21.3333	0.000218055	5753040	13132700	6460770	5565700	7037020	6522240	6574240	4231330	4855450
HEBP1	Q5ISC6	Heme-binding protein 1	12	73.0159	0.000218055	5726760	6297230	7266740	6047330	7758480	7127290	6389780	6380900	7135040
TMOD3	A0A287A5S6;A0A5G2R425;Q9N0Y9	Tropomodulin 3	12	35.8382	0.000218055	6856460	6571370	6801040	7041180	6083380	6719270	6200160	7033990	6756480
TCP1	F1SB63	CCT-alpha	25	54.9195	0.000218055	6550370	6732090	7120390	5684610	5859330	6924670	7351920	6828740	6982720
MATR3	A0A286ZLA4;A0A286ZWJ3;A0A286ZY21;F1RGI7	Uncharacterized protein	24	34.3934	0.000218055	7213110	7051530	6592950	6486180	6091870	6587920	6813580	6757880	6346720
F11R	A0A5G2QYR6;A0A5K1V5T2	Junctional adhesion molecule 1	6	21.0375	0.000218055	6658860	5576940	5105510	6998450	7834210	7293620	7372430	6295150	6787460
TMEM109	A0A5G2RAI4;F1RIA7	Transmembrane protein 109	3	7.45763	0.000218055	7784590	8086110	5541760	7011610	4252830	6588700	7218740	6348370	7026280
CD59	O62680	CD59 glycoprotein	2	14.6341	0.000218055	6743450	6809740	5193750	5832500	7978770	7623920	6279370	6218550	7177210
FH	P10173	Fumarate hydratase, mitochondrial	16	41.7969	0.000218055	6100690	6230130	7761180	4965760	6363690	6732910	7674660	7706450	6198910
ACP1	F1S9H9,P81693	Low molecular weight cytosolic acid phosphatase;Low molecular weight phosphotyrosine protein phosphatase	7	51.2658	0.000218055	6276190	6289570	7238230	6980870	7499450	6439940	6294440	5170460	7469370
LOC100520329	A0A286ZI83;A0A286ZPA0	Amine oxidase	6	11.9835	0.000218055	6467150	7391220	5209140	7105260	6351230	6408470	5062670	8152690	7346940
CRYAB	Q7M2W6	Alpha-crystallin B chain	7	46.2857	0.000218055	6638350	5382120	6537910	7287660	6384880	5821170	7043720	8198220	6184510
BST1	A0A5G2QZ47;K7GN83	ADP-ribosyl cyclase/cyclic ADP-ribose hydrolase	8	27.4834	0.000218055	6498720	5849490	4836230	7583940	6976420	7912030	7498970	4962040	7282630
ADIPOQ	A0A287AHI7;A0A287ASX3;Q6PP07	Adiponectin, C1Q and collagen domain containing	5	21.2544	0.000218055	5635980	5478000	11670100	7295900	6560670	4903240	3800880	6225510	7717060
PSMB7	A1XQU1	Proteasome subunit beta type-7	4	15.5235	0.000218055	6015470	6253700	7197350	7434530	6617490	5999760	6564480	6271350	6848670
RAB5C	A0A287BN36	RAB5C, member RAS oncogene family	4	30.0926	0.000218055	6568600	6129740	6035470	6894240	7386410	6416240	6743460	6382090	6625990
OSTF1	Q8MJ49	Osteoclast-stimulating factor 1	9	48.5981	0.000218055	6333210	6662760	5655490	6763180	6610840	6466250	7903640	6999970	5692840
RPS16	Q29201	40S ribosomal protein S16	7	41.7808	0.000218055	6052940	7090440	6463940	6327550	6126730	7020650	6585480	6823590	6519810
PNP	A0A287A2Y1;A0A287AM78;A0A5G2R9A1;F1S8H8	Purine nucleoside phosphorylase	15	66.7797	0.000218055	6680800	7217490	7028800	5270790	8750330	5657930	6414310	4785020	7063870
KANK2	A0A286ZUD9;A0A287A3R7;A0A287BAC9;A0A287BH81;A0A287BSP9	KN motif and ankyrin repeat domains 2	23	34.1568	0.000218055	7537850	6322520	6899760	6690860	6406130	6147750	4829450	7771080	6158840
SNRPD3	A0A5G2QV25;F2Z4Y0	Small nuclear ribonucleoprotein Sm D3	4	50	0.000218055	5795390	7446750	6473640	7251830	5809340	6641050	7134940	6816240	5370400
EIF4A1	A0A287A8V1;A6M928;F6Q625	RNA helicase	10	30	0.000218055	5584290	6991260	7191670	5275200	6530950	6632810	6892860	7136280	6452950
HPRT1	Q45FY6	Hypoxanthine-guanine phosphoribosyltransferase	9	51.3761	0.000218055	6160900	7503750	6195660	6145180	6261990	6156660	8161630	5103210	6316500
EIF6	A0A5G2R117;I3L8I5	Eukaryotic translation initiation factor 6	7	47.1545	0.000218055	5697350	6640830	6389680	6580880	7086180	6396800	6889270	6513560	5809160
EHD3	A0A287B1T2	EH domain containing 3	16	34.2056	0.000218055	7138080	5599160	4414200	7499930	8342550	6879760	6993200	4998250	6059780
COL6A6	A0A5G2R0Y2	Uncharacterized protein	54	28.6408	0.000218055	6454540	7149430	6308190	6771120	4499060	11890100	3361980	2817370	8663940
ITGB2	P53714,A0A287AGU1;A0A287AK86;A0A287BL03;I3LVJ4	Integrin beta-2;Integrin beta	27	39.4018	0.000218055	5832640	6121470	4432350	6256970	6437960	6851790	8913290	6694020	6365700
GLRX	P12309	Glutaredoxin-1	5	43.3962	0.000218055	6686940	6144890	4987610	6336700	8177620	6185020	6945900	5588420	6611720
PRKAR1A	P07802	cAMP-dependent protein kinase type I-alpha regulatory subunit	17	46.0526	0.000218055	6046920	6255910	6793270	5874520	6749140	6435660	6003250	6535670	6740920
PABPC1	F2Z557	Polyadenylate-binding protein	13	19.3396	0.000218055	6123520	6586630	6309810	6499090	6255900	6336660	7018400	6353250	5869920
UQCRC1	A0A287A558;F1SKM0	Ubiquinol-cytochrome c reductase core protein 1	16	38.0228	0.000218055	6852920	7000730	6576650	6544500	5547510	6030780	5822000	6816230	5965000
TST	A0A287BPT5;F1SKL2	Sulfurtransferase	7	29.4286	0.000218055	6392230	11154900	5057410	4803710	4454980	5987730	6774100	7146100	5100760
CD93	F1SAT8	Complement component C1q receptor	11	22.291	0.000218055	6604840	5921650	4505930	6373040	3866060	7219110	7912340	7317610	6955140
FLOT1	Q767L6	Flotillin-1	25	68.3841	0.000218055	6609610	5808500	4685270	6731160	6666120	6805280	6767270	6404810	6155430
PIGR	A0A287A0N2;A0A287ADL4;A0A287B644;A0A5G2RA19;F1SEY8;F1SEZ3,Q29244	Polymeric immunoglobulin receptor;Polymeric immunoglobulin receptor (Fragment)	16	41.1765	0.000218055	3337380	6674340	4404050	5114640	7449700	6366060	7112180	4871730	11274800
SPAG8	A0A287BA79	Sperm associated antigen 8	4	19.0939	0.000218055	5581320	7084980	7207770	6084350	4284870	7165110	6479060	6690200	5839610
ILF2	A0A5G2RJR2;K7GS49	Interleukin enhancer binding factor 2	12	46.0759	0.000218055	5980470	6234340	6747690	5533510	6664900	6047270	6372390	6185690	6289820
UBE2D3	A0A288CFV1;F1S105	Ubiquitin-conjugating enzyme E2 D3 isoform 2	1	4.72973	0.00793383	6604240	6674460	4556010	6508570	6904960	6270870	7297390	4060740	7151800
CD68	F1ST28	Macrosialin isoform A	2	6.60377	0.000218055	6366400	7879980	3633710	5559090	5386550	6004870	9181320	5587440	6426470
ADH5	A0A287AZV4;A0A5G2QES7;F1S0C1	S-(hydroxymethyl)glutathione dehydrogenase	12	39.2857	0.000218055	6321260	6311820	6204200	5875280	7213690	6002450	6440510	5557150	5864070
YBX1	A0A5G2QVX8;I3LFV4	Y-box binding protein 1	6	24.5823	0.000218055	6779100	6428940	6089410	5707240	5924800	5944800	6417060	6708010	5727170
EHD4	I3LDA5	EH domain containing 4	15	37.1534	0.000218055	5939730	5436180	7661220	5921570	5865850	5973940	5715200	6673140	6426560
COMMD2	F1SJN9	COMM domain containing 2	5	36.1809	0.000218055	7464010	6286600	5335010	4663470	4367160	7243080	6415450	7772310	5981910
TINAGL1	A0A287ANT6	Tubulointerstitial nephritis antigen like 1	9	28.0514	0.000218055	7125890	7597910	4833270	8530640	5651390	5330580	5212360	6942200	4236920
UBE2L3	A0A5G2RDX3;B8Y648	UBC core domain-containing protein	6	60.4938	0.000218055	5801630	6340960	6625680	7031980	6608440	5473510	6197330	5341250	5929190
PLG	P06867,A0A287A481;A0A5G2QU84;A0A5G2QXR3;F1SB81	Plasminogen	29	42.6452	0.000218055	4155480	4048900	9724050	4492070	8120580	5268490	7855780	3986570	7442400
ETHE1	F1RMV5	ETHE1 persulfide dioxygenase	6	31.1284	0.000218055	5698640	5975350	5343720	5340080	5778970	6519730	8026390	6674470	5727960
FDPS	A0A5G2QST4;D0G6X4	Farnesyl diphosphate synthase	8	21.0526	0.000218055	6018160	5835690	7885270	5560720	6277020	6118320	5649280	5633150	5999660
HGS	A0A286ZKS6;A0A286ZNN3	Hepatocyte growth factor-regulated tyrosine kinase substrate	12	17.4479	0.000218055	6380550	5984970	6218870	6026140	5968270	6067990	6095780	5784010	6193810
PLEK	F1SJ07	Pleckstrin	13	46.5714	0.000218055	5997500	5996900	4528070	7177010	3113160	6156260	8838550	6853040	6049380
IMPA1	O77591,A0A287AVN0;A0A5G2QFA4;I3LTC6	Inositol monophosphatase 1;Inositol-1-monophosphatase	10	31.0469	0.000218055	5396240	6839370	6058460	6220720	5851180	6078760	6848950	5747580	5590880
CYP2B6B	A0A287AT24;F1RHA1;I3LDJ0	Uncharacterized protein	20	45.5466	0.000218055	9709700	10481300	4117730	7037150	4218570	5107930	6268690	4442510	3188670
ATP5ME	Q9MYT8	ATP synthase subunit e, mitochondrial	3	50.7042	0.000218055	6096660	6303500	6061910	5766770	5862650	5424630	5626710	6717390	6635230
CD74	A0A287B7S0	CD74 molecule	10	38.2456	0.000218055	6016830	6302620	4853780	6080410	6575610	5580180	7288840	5049490	6725350
GBE1	A0A480PP98	1,4-alpha-glucan branching enzyme	22	36.4672	0.000218055	6633610	6756070	5756610	5965080	6061210	5633160	5805280	5770800	6036840
USP6NL	A0A287A7K5;A0A287AQ84;A0A287B392;F1RUN1	USP6 N-terminal like	1	1.03226	0.00241815	6558090	5819930	6198990	NA	6927030	8262540	5030320	5935300	9600260
NPEPPS	A0A5G2QES1;A0A5G2R745;A0A5G2RND7;F1RWJ6	Aminopeptidase	35	42.4342	0.000218055	6085200	5791840	6438360	6168600	6136490	5989800	5819330	5781100	6079800
STX7	A0A5G2QD51;A0A5G2R847;A0A5G2R8A0;F1S3P8	Syntaxin 7	7	30.2682	0.000218055	5493420	5990760	4162550	5254700	6063220	7440720	6710030	6155300	7010410
DCTN2	A0A5G2QD80;A0A5G2R9H3;F1SKF9;F1SL58	Dynactin subunit 2	18	49.1358	0.000218055	6303950	5946100	6029830	6489770	5778940	5693040	6067140	6046200	5683730
GANAB	P79403,A0A286ZZ98;A0A287B1C9;I3LNH3	Neutral alpha-glucosidase AB	38	47.0339	0.000218055	6152920	6290820	5999940	5840120	5796010	6056250	6123910	5673560	6054760
TGFB1I1	A0A287A5A2;A0A287B6W1	Transforming growth factor beta-1-induced transcript 1 protein	18	45.614	0.000218055	6814800	6073560	6179630	6459690	4965600	4998660	4835890	8546060	5113660
ELOB	F1SUG4	Ubiquitin-like domain-containing protein	9	60.1695	0.000218055	5709020	6270200	6204440	6483120	5832480	6102460	5861540	6071020	5435070
RPL19	A0A286ZL26;F2Z546	Ribosomal protein L19	2	14.8571	0.000218055	7557190	7709860	4762100	5158710	7250280	5056220	4990710	7568440	3773080
PCBP2	A0A287BHL0	Uncharacterized protein	6	24.5014	0.000218055	5895880	6165410	6408820	6008170	6455490	5835690	5946490	5439570	5648450
CLEC3B	F1SRC8	C-type lectin domain family 3 member B	3	20.297	0.000218055	4995610	4594080	9637220	6213910	6211010	5343600	4344400	4985920	7274920
DLAT	A0A5G2QK83;A0A5G2QLQ1;A0A5G2R3I6	Acetyltransferase component of pyruvate dehydrogenase complex	12	22.884	0.000218055	5917910	6326500	5860990	5435890	5877670	6273680	5850740	6310570	5706510
RPL12	A0A5G2R3M1;A0A5G2R7M9	60S ribosomal protein L12	6	46.6321	0.000218055	5850820	6190230	5733510	6123460	6006920	5908370	5856350	5711300	6034460
RPN2	Q9GL01,F1SEM2;I3LLF2;I3LRG0	Dolichyl-diphosphooligosaccharide--protein glycosyltransferase subunit 2	19	33.2273	0.000218055	6062540	6229140	5349270	5335230	6244110	6225980	5498750	5906510	6547140
NDRG1	A0A287BKE2	N-myc downstream-regulated gene 1 protein	9	36.7188	0.000218055	5973620	6944340	5690340	6603690	6861000	4980810	6443120	5009340	4875870
AK3	A0A5G2QPK4	GTP:AMP phosphotransferase AK3, mitochondrial	13	59.0308	0.000218055	5528550	5986760	5975360	5397670	5247400	6565140	6361480	6968580	5144750
GPATCH8	F1RQY8,A0A287AKX2;A0A287B540	Integrin_alpha2 domain-containing protein;Uncharacterized protein	23	30.9846	0.000218055	6020720	4368750	3673000	5983490	1526680	7502850	8168680	8955620	6908580
ACAT1	I3LP02	Acetyl-CoA acetyltransferase 1	15	47.8873	0.000218055	6184270	8187730	5502540	4970270	4346590	6498630	6682880	5511050	5138530
GYG1	A0A286ZUI9	Glycogenin 1	8	24.3243	0.000218055	5911950	6240680	4149300	6808710	6504350	5899120	5326270	6070150	6084050
FLOT2	A0A480TGV2	Flotillin	17	45.7944	0.000218055	6205650	5459250	4445390	5765640	6360150	6366400	6540360	5455410	6376780
NSFL1C	A0A5G2R8G1;F1S880	NSFL1 cofactor p47	10	33.3333	0.000218055	5779170	6388550	6122270	6503800	5366610	5570000	6164080	5424870	5643850
NCSTN	A0A286ZSI3;A0A5G2QCC7;A0A5G2R4B3;F1RJY0	Nicastrin	7	10.1551	0.000218055	6392110	5594770	5146520	5468690	6234590	5759540	5900200	5870300	6570470
PAFAH1B3	F1RGI2	Platelet activating factor acetylhydrolase 1b catalytic subunit 3	7	40.0862	0.000218055	4635660	4810430	6755870	6519990	6389560	6245800	5951380	5976820	5634940
FMO5	F1SDB7	Flavin-containing monooxygenase	14	36.8421	0.000218055	7286300	9621850	4806430	9843710	5418010	4638800	4969960	2501630	3503940
SPCS3	A0A287BQE3;F2Z5C8	Signal peptidase complex subunit 3	3	19.7531	0.000218055	5227150	7320630	3202910	6239930	6054050	7022530	6546510	6381360	4521080
SERPINC1	A0A5G2QUE0	Antithrombin-III	17	42.9234	0.000218055	3819220	4341240	11196700	5449390	6238160	5319570	5429120	3719960	6699320
PDLIM7	A0A287BEH6	PDZ and LIM domain 7	13	32.0388	0.000218055	5562890	6052940	6747880	5442770	2985670	4904650	4702820	10891400	4850220
HMOX1	P32394	Heme oxygenase 1	8	39.5833	0.000218055	6214440	5901810	5890650	4754820	3780400	6860530	7537430	6451530	4713290
U2AF1	A0A287AGI3;A0A287AJB4;A0A5G2RJQ4	Splicing factor U2AF 35 kDa subunit	4	26.7782	0.000218055	6048080	5541950	6302380	5075850	5092950	6476580	5457230	5248140	6855430
PACSIN2	A0A287A178;A0A480MPL1	Protein kinase C and casein kinase substrate in neurons 2	14	28.9963	0.000218055	6475950	6235200	4902990	5939590	6244250	5838030	5532400	5187610	5741960
CTSC	F1STR1	Cathepsin C	11	31.7495	0.000218055	5796020	6112020	5515620	4508270	5624190	5445900	7021480	6442400	5553950
SURF4	A0A286ZQW5;A0A287ASN8;A0A5G2QBJ7	Surfeit locus protein 4	3	14.4981	0.000218055	5777750	5738040	4868090	5884960	5650610	5780470	6008470	6376590	5769380
C5	A0A286ZKB4;A0A287AIM8,P01032	Complement C5a anaphylatoxin	45	30.9179	0.000218055	5086020	3275030	8363990	4605390	5949910	4838930	5681160	6427520	7438280
RPS4X	A0A287B771	40S ribosomal protein S4	14	48.289	0.000218055	5957400	7048230	4681620	6163280	5577880	5475700	5068350	6689860	4953120
SNRPN	I3LBT8	Small nuclear ribonucleoprotein-associated protein	6	23.2	0.000218055	6488580	6456800	5538030	5453900	5679880	5384900	5660060	5420620	5453250
LANCL1	A0A286ZXU8;A0A287B283	LanC like 1	11	28.75	0.000218055	5481500	6085330	6315030	5241510	5927200	5691900	5223570	5935000	5600750
ALDH3A2	A0A287B9G0;A0A287BBJ7;F1SDC7	Aldehyde dehydrogenase 3 family member A2	15	39.9491	0.000218055	5717350	4380070	6204940	5243510	4896200	4576790	7002360	6238980	7201090
MYOF	A0A287BPY3;F1SC82	Myoferlin	89	48.8543	0.000218055	7320090	5641590	4787390	5512220	6332500	6100750	5162710	5294140	5285510
MFAP2	A0A287AAB8;A0A5G2QNS3;F1SUS0	Microfibril associated protein 2	2	16.2921	0.000218055	5360410	7539830	3269480	7794140	4898100	6360190	5456080	4316610	6270820
PSMD7	A0A287AEH0	Proteasome 26S subunit, non-ATPase 7	9	36.1111	0.000218055	6211970	6148960	6007710	5085950	3905680	5753680	6655300	5154770	6287840
TMED10	A0A286ZV95	Transmembrane emp24 domain-containing protein 10	5	22.3744	0.000218055	6123700	5891590	4858100	5299750	5831170	6295880	5272140	5655540	5951320
AZU1	P80015	Azurocidin	10	45.122	0.000218055	5159590	9162800	2689290	4881610	3881540	6710300	6074420	7974360	4588290
RPS25	F2Z5G8	40S ribosomal protein S25	3	22.4	0.000218055	6361230	6885140	4549760	5206990	5014870	5796920	5572480	7213210	4458080
GNAQ	Q2PKF4	Guanine nucleotide-binding protein G(q) subunit alpha	7	26.7409	0.000218055	5379810	5666110	3406050	5989940	5883100	6621120	5945630	6126070	5985990
LSM8	F2Z5P9	U6 snRNA-associated Sm-like protein LSm8	3	36.4583	0.000218055	6095810	5946060	6585110	5665670	4457410	4357770	5352090	6647330	5865660
ATP1A1	P05024	Sodium/potassium-transporting ATPase subunit alpha-1	17	17.5318	0.000218055	5753250	6031110	4123940	6385760	6004030	6109200	5088370	5509460	5943100
LOC100524873	F1S3W0	Cytochrome b-c1 complex subunit 6	4	58.2418	0.000218055	5283920	5363890	5952930	5518010	4948730	5804970	4705830	6934680	6348810
MVP	I3LQ79	Major vault protein	37	52.4444	0.000218055	6192770	5291340	5286450	5818770	5884950	5267760	5723060	5656810	5696480
CCT3	A0A287AMZ2;A0A5G2Q9C7,Q29068	T-complex protein 1 subunit gamma;T-complex protein 1 subunit gamma (Fragment)	25	47.156	0.000218055	5404360	5901160	5998200	5341880	5310430	5836600	6125130	5541470	5258830
CRABP1	B3F0B7	Cellular retinoic acid-binding protein 1	8	58.3942	0.000218055	5084630	8575810	5556120	7832640	4628360	5264760	5598720	5015820	3152820
RPL15	P79324,A0A286ZL65;A0A287A452	60S ribosomal protein L15 (Fragment);Ribosomal protein L15	6	26.1438	0.000218055	8244030	7707620	4690560	4443290	5813450	4727280	4661740	6212950	4142780
CCT2	A0A5G2QMG1;F6Q936	CCT-beta	27	63.3205	0.000218055	5427650	5557180	5615450	5384220	4667290	5758270	6458180	6017860	5755330
PTPA	F1RR44,A0A287BT03	Serine/threonine-protein phosphatase 2A activator	8	29.2254	0.00423654	5866250	5488910	6831850	5585840	6270490	5523930	5306490	4140110	5510680
ATP5MF	Q95339	ATP synthase subunit f, mitochondrial	2	27.2727	0.000218055	5099320	6132800	5290120	5710970	5781660	6476910	6123560	5222660	4667150
LAMB1	F1SAE9	Laminin subunit beta 1	31	18.2073	0.000218055	6478100	5301290	4399980	5739460	5160080	6067130	5484600	5857310	5987360
HSD17B12	A0A5G2Q7E1;I3LJY8	Hydroxysteroid 17-beta dehydrogenase 12	8	27.0903	0.000218055	5690930	6673960	4699330	3923110	5656820	6226330	6045330	5507500	6020900
ILF3	K7GL83	Interleukin enhancer binding factor 3	20	28.009	0.000218055	5878090	5911310	5629970	5280960	5594620	5875600	5434250	5582390	5195870
SORBS1	A0A287BFA3,A0A287AGR3	Sorbin and SH3 domain containing 1	39	35.4711	0.000218055	5829200	5485470	7298060	5196320	4321940	4081420	3385040	10778300	3940540
DHRS7	F1SSI2	Dehydrogenase/reductase 7	10	31.8584	0.000218055	5741590	6665920	4585920	5304240	5562370	6414980	5463830	5070770	5240040
PA2G4	A0A286ZYQ6	Peptidase_M24 domain-containing protein	19	56.4516	0.000218055	5461580	6083020	5759100	5109230	5521140	5403940	5706450	5600490	5288790
RPS6	F2Z5Q6	40S ribosomal protein S6	6	26.506	0.000218055	6069070	6100400	4207080	5867490	6019280	4827140	5258970	6570420	4517780
PEPD	A0A5G2QW46;F1RNW4	Peptidase D	17	42.3935	0.000218055	4892310	5658830	6932900	5290720	5028530	5523970	5403690	5445210	5149640
PRPF19	A0A5G2QU20;B2CCY7	Pre-mRNA-processing factor 19	12	34.4622	0.000218055	5475600	5274620	5287530	5367920	5025230	5260640	5695190	6219280	5698130
RPL31	P62901	60S ribosomal protein L31	5	39.2	0.000218055	5291860	5784730	4086340	6045520	6322930	5877910	4769970	6350530	4713190
ACLY	F1S0N2	ATP-citrate synthase	41	45.9292	0.000218055	5509570	5207460	5590890	5180360	5527730	5164610	5551800	5414280	5530660
MAPRE1	A0A286ZPA2;F6Q3L0	APC-binding protein EB1	5	15.015	0.000218055	5922050	5526790	5625170	4963210	4873710	4826720	6013840	5682940	5194210
PSMB9	Q2PYM7	Proteasome subunit beta	6	38.3562	0.000218055	4834880	5288490	4871000	4580210	5457340	5738470	6742290	5160390	5950400
RAC2	A0A5G2R1K1;A0A5G2R6S0;I3LKU0	Rac family small GTPase 2	3	13.3641	0.000218055	5171170	5096210	3328580	5943670	5999400	6062110	6443580	5945810	4510220
DNASE2	O62855	Deoxyribonuclease-2-alpha	8	24.1758	0.000218055	5699010	4813160	6848470	4931390	5775830	4951160	5583730	6318650	3532430
PDCD10	A0A480LEG9	Programmed cell death 10	9	50.4717	0.000218055	5308270	5235870	4926140	5398840	5313460	6025700	5509570	5340220	5394980
KRT7	A0A287AG48	Keratin 7	17	40.1709	0.000218055	5340300	8792520	5809150	7143900	5167250	5194590	4675530	3218560	2863450
RPS13	P62279,F6Q5P0	40S ribosomal protein S13 (Fragment);40S ribosomal protein S13	6	42.0561	0.000218055	5803640	6190210	4147860	5163800	5208960	5744380	5190220	6954830	3703510
PSMA2	I3LAB6	Proteasome subunit alpha type	11	69.2308	0.000218055	5067420	5141450	5477260	5000640	4904140	5061800	6309230	5349250	5773410
APOH	A0A286ZFW3	Apolipoprotein H	8	35.942	0.000218055	3960430	3103660	9196640	4173590	6331440	5739560	4551560	4627870	6213140
NIT2	F1SKY2	Omega-amidase NIT2	17	72.4382	0.000218055	3492500	4247590	6105410	4847920	4996600	6338990	6174810	6216410	5422450
CTTN	A0A287AUL3;A0A287BKR0;A0A5G2QWJ7	Cortactin	13	17.3913	0.000218055	5591310	5180020	5863520	5561880	4829750	5326000	4593190	5372530	5395460
MACF1	A0A287AEG1;A0A287BDC2,A0A287ALB5	Microtubule actin crosslinking factor 1	161	44.6333	0.000218055	5904780	4951180	4867550	4815370	5621010	5850050	4016450	5690870	5984860
ESYT1	A0A5G2R0L8	Extended synaptotagmin 1	36	38.1425	0.000218055	5082980	4697530	4437330	5329250	5553310	5562840	5182880	5890990	5906410
TMED2	F2Z501	GOLD domain-containing protein	5	32.4607	0.000218055	5330890	5536590	4696060	4886970	5528110	5319130	5997930	5013730	5262300
HNRNPH1	A0A287BL05	Heterogeneous nuclear ribonucleoprotein H1	5	17.5365	0.000218055	5207430	5461480	5384230	5316320	5292870	5226540	5008790	5412060	5233530
CPNE3	A0A287A5A7;A0A287B2X0;F1RXD5	Copine 3	11	25.9328	0.000218055	4657590	5711170	4351950	5140280	5176310	5630890	5038590	6020440	5806860
STAT1	Q764M5,A0A5K1U1J3	Signal transducer and activator of transcription 1;Signal transducer and activator of transcription	26	40.0264	0.000218055	4740260	6307230	4302920	4463790	6406110	4487300	8059290	3978180	4761420
RPL38	A0A287AE36	60S ribosomal protein L38	3	33.3333	0.000218055	5188660	6236700	5618080	5072780	4836090	4296340	4047530	6506340	5572430
SARNP	A0A480SMR3;F1SPJ5	SAP domain-containing ribonucleoprotein	8	34.7619	0.000218055	5199710	5539260	5453750	5416290	4906910	5641840	5538070	4660070	4899270
CYBRD1	B2ZPK1;I3LUD6	Cytochrome b reductase 1	3	8.07018	0.000218055	5762550	4985690	4176560	6046090	5415810	5842600	4690320	4705050	5616650
SSR1	A0A5G2QG70;A0A5G2QP96	Signal sequence receptor subunit alpha	4	21.5278	0.000218055	5272910	5081200	4470150	5267230	3968350	5283060	4718680	6322770	6833030
SCPEP1	F1RSC3	Carboxypeptidase	6	17.1053	0.000218055	4469710	5290150	4585670	3808190	4119150	5444250	8330070	6091630	4830360
SNTB1	F1S288	Syntrophin beta 1	21	53.321	0.000218055	5993140	4248760	4883910	5593680	5854330	5052650	4646290	5221260	5466930
GMFG	A0A5G2RDQ8	Glia maturation factor gamma	3	15.3846	0.000218055	5008200	5815810	4125070	5253000	5069400	5404100	6588660	4979140	4456870
NME1	A0A287AS29	Nucleoside diphosphate kinase	5	38.1579	0.000218055	5322890	5521120	5391240	5536230	4848810	4791500	5160180	4883910	5227110
GALK1	A0A5G2QDU1;F1RVY7	Galactokinase 1	12	28.744	0.000218055	4736760	5162580	5007970	5469560	5047430	4767520	6034510	5408070	4812420
MECP2	A0A5G2QE26;A0A5G2QL75;F1RZT9	Methyl-CpG-binding protein 2	18	38.6503	0.000218055	5568340	5293890	4146750	6127370	5278850	5190560	4735830	5299310	4686410
SCAMP2	A0A287A4D2;A0A287AXL2;A0A5G2R660;F1SJ46	Secretory carrier-associated membrane protein	3	9.19118	0.000218055	4815590	6158940	3657570	5095210	5385370	5529560	5693230	5850030	4098440
CRYZ	Q0MVN8	Quinone oxidoreductase	9	41.3374	0.000218055	5004140	5563040	6332570	4557450	4972160	4846840	5450430	4444980	5091170
PSMD5	A0A480QIP5;A0A5G2RF17	26S proteasome non-ATPase regulatory subunit 5	15	36.3095	0.000218055	4954760	5064000	6503870	4596310	4924870	5103550	5144980	4647070	5271910
RBM14	A0A287B401,F1RUT1	RNA binding motif protein 14	17	26.6069	0.000218055	5307610	5308310	5180210	4735510	4643860	5121580	5344710	5542990	5008370
VPS35	A0A5G2QTZ1,A0A5G2R4Q7	Vacuolar protein sorting-associated protein 35	26	37.1742	0.000218055	5573940	4615730	5294080	4714520	5213030	5123810	5251100	5383730	4949160
TRA2B	A0A287B7C6;A0A5G2QFH4;Q06AA7	Transformer 2 beta homolog	5	24.8963	0.000218055	5362590	5589050	4994830	5048730	3702700	4943020	5479390	5544390	5341090
LOC100525572	A0A5G2QZG3	Ig-like domain-containing protein	9	35.1275	0.000218055	5671910	4123930	2398060	5585350	6327290	4567860	5439230	5220250	6476240
APRT	F1S6K5	Adenine phosphoribosyltransferase	7	34.8361	0.000218055	6112800	5960380	6243380	4788500	4920450	4073160	4595930	4915120	4126300
SCARB2	A0A5G2QEC5;A0A5G2QG17;F1RYT3	Scavenger receptor class B member 2	13	32.9167	0.000218055	5595530	5192990	4446340	4416720	5354460	5498640	5021860	4715520	5483540
EHD1	A0A5G2QIL8;A0A5G2RHH2;F1RQR4	EH domain containing 1	19	37.4545	0.000218055	5058550	4628380	5002750	5290510	5634380	5034740	5328350	4822960	4807490
FTL	P19133,F1RIP3	Ferritin light chain (Fragment);Ferritin	8	75.641	0.000218055	2123600	7903500	7707650	3931420	3118050	6799380	7236340	1811950	4976000
VDAC3	Q29380,A0A5G2QH97;F1SE26;F1SE27	Voltage-dependent anion-selective channel protein 3	11	48.7633	0.000218055	4644240	5538690	3572420	4891990	4999560	6051840	5604130	5241140	5048110
ITGA8	F1RW86	Integrin subunit alpha 8	19	25.1412	0.000218055	6814830	5400300	2694770	5802880	6784920	4903360	4051860	4097330	4912310
NUDT3	A0A5G2QEC7;F1RZ28,A0A0E3KLW5	S10_plectin domain-containing protein;Nucleoside diphosphate linked moiety X-type motif 3	7	21.3115	0.000218055	4824010	4985230	5180970	5220540	4979540	5376580	5134250	5283750	4384310
USP5	A0A5G2R3H5	Ubiquitin carboxyl-terminal hydrolase	26	41.4449	0.000218055	4783450	4890530	5395570	4789600	5139360	4956770	5180430	4999320	5221030
RPS27	A0A287BF06	40S ribosomal protein S27	1	13.0952	0.000218055	5175980	6085520	4019170	5161620	4769420	5925880	5043940	4668220	4400500
IDH3A	A0A286ZQY6,P56471	Isocitrate dehydrogenase [NAD] subunit, mitochondrial;Isocitrate dehydrogenase [NAD] subunit alpha, mitochondrial (Fragments)	13	38.8406	0.000218055	5207660	4857940	5110220	4934010	4820150	5475410	4689410	5543870	4532960
UTRN	A0A5G2QSI7;K9J6K2	Uncharacterized protein	110	39.0912	0.000218055	5971560	4560620	4251960	5337300	5622890	5002520	4716040	4654710	5015820
PTGR1	Q29073	Prostaglandin reductase 1	9	38.6018	0.000218055	4150280	5434220	6100410	4620030	4252890	4816990	6546480	5103500	4041190
LOC100622780	A0A5G2R1G6	Uncharacterized protein	1	2.64317	0.000218055	4838540	5337590	4154170	5558520	5419630	5541190	5158110	4194500	4842590
VWA1	A0A287BKP9,F1RJE3	von Willebrand factor A domain containing 1	10	29.646	0.000218055	5887010	4712610	4089770	5761630	4829380	5233680	3938200	5725930	4729290
PODN	A0A286ZQN2;I3LEB7,F1S762,A0A5G2QMJ3	LRRNT domain-containing protein;Acetyl-CoA C-myristoyltransferase;SCP2 domain-containing protein	24	32.0402	0.000218055	4380260	4613500	5717000	4828490	4746030	5251530	5127130	5322330	4828940
U2AF2	A0A481APG3	U2 snRNP auxiliary factor large subunit	8	26.5263	0.000218055	5142830	5009260	4910320	4606990	4698040	5137630	4934900	5429800	4937370
HK1	A0A287A1G6;A0A5G2R9N0;F1SUF2	Hexokinase	27	33.4792	0.000218055	4833690	5290860	4832900	4593400	4644210	5277270	5301240	5064090	4889960
CAPG	A0A287B8B6;A0A287BAC5;F1SVB0	Macrophage-capping protein	6	23.6364	0.000218055	4560410	4957880	5817300	4258980	4325560	4757800	5367000	5610620	4982090
EIF2S1	A0A287A096,P20460	Eukaryotic translation initiation factor 2 subunit 1;Eukaryotic translation initiation factor 2 subunit 1 (Fragment)	17	56.8254	0.000218055	4617100	5273240	5196600	4727570	4783180	4644880	5405540	5008570	4910590
ATP2B4	A0A287AKM2;A0A287APC7	Calcium-transporting ATPase	18	20.4487	0.000218055	5368280	4110210	3826300	5422670	5515700	5167940	4686310	4864550	5526300
TPT1	P61288	Translationally-controlled tumor protein	7	35.4651	0.000218055	4229880	5146310	4828520	5017900	5006060	4584040	5105400	5173000	5254760
ATP2A2	P11607	Sarcoplasmic/endoplasmic reticulum calcium ATPase 2	20	21.785	0.000218055	4717320	5935650	3356370	4165370	5307920	4928750	4904290	5925190	5082300
ANXA13	A0A287A080;F1RRP6	Annexin	17	49.0196	0.000218055	6881710	5882850	1020320	7043440	8784970	2273290	9082450	1736320	1606510
PARVB	A0A5G2QZ66;F1SJU4	Parvin beta	10	46.6258	0.000218055	4447190	3628520	3877290	4559460	2345990	6580190	7878390	6204420	4764780
UGP2	P79303,A0A286ZI08;A0A481C881	UTP--glucose-1-phosphate uridylyltransferase	24	53.5433	0.000218055	4232210	4916960	4897340	4830790	4510250	4877250	5652820	5420960	4871710
PDHB	A0A5G2QSU5;A0A5G2R718;F1SGH5	Pyruvate dehydrogenase E1 component subunit beta	14	50.4155	0.000218055	4544320	5230310	5305900	4843210	4766500	5245130	4162180	5287100	4807850
HSD11B1	F1SF47	Corticosteroid 11-beta-dehydrogenase isozyme 1	7	25	0.000218055	5103060	5309430	5005580	5687730	5426750	4229140	5136370	3965720	4282740
FUS	K7GSY7	FUS RNA binding protein	7	15.251	0.000218055	4930260	5333820	4677710	4433300	4906790	4661650	5074990	5182040	4933750
NDUFA4	I3LJI1	Cytochrome c oxidase subunit NDUFA4	3	21.8978	0.000218055	5914800	5048450	4966510	4770600	4771140	4452430	4164380	4924930	4999840
C4A	A0A5G2QCL1	C4a anaphylatoxin	58	45.0512	0.000218055	3187500	2825390	7695170	2560350	7518060	3568790	5334240	3682970	7621410
RPS15	P62844	40S ribosomal protein S15	1	8.27586	0.000218055	6064450	4930840	4723640	4846600	4482640	4852240	4166550	5150670	4719520
ADD3	A0A287BSU1;F1S5M9	Adducin 3	20	38.1306	0.000218055	5088450	4718730	5568340	4801340	4686940	4761080	4108330	4714920	5154910
SDHB	Q007T0	Succinate dehydrogenase [ubiquinone] iron-sulfur subunit, mitochondrial	8	28.9286	0.000218055	4819090	4969310	4892990	4260980	4327630	5392950	4200280	5652300	5057420
ERP29	F1RJM2	Endoplasmic reticulum resident protein 29	11	52.4904	0.000218055	4677960	4789970	5210650	4487300	4233230	4726070	4972130	5299740	5128290
PPM1F	F1RL04	Protein phosphatase, Mg2+/Mn2+ dependent 1F	15	40.1376	0.000218055	4988510	4400700	4858570	4867910	5754600	4552720	4982680	4241190	4865310
SEPTIN8	A0A287AWW1;A0A5G2QEI1;A0A5G2QWZ4;A0A5G2RND3	Septin-8	11	30.3089	0.000218055	5879560	4816650	4510260	5310250	4665760	5150010	3771570	4748750	4589280
CYFIP2	A0A287BRC0;F1RQE9	Cytoplasmic FMR1-interacting protein	23	20.9454	0.000218055	5102580	5042390	4573010	4839170	5298110	4629570	4994840	4075290	4863230
PRKAR2A	A0A287AEK2,P05207	cAMP-dependent protein kinase type II-alpha regulatory subunit;cAMP-dependent protein kinase type II-alpha regulatory subunit (Fragment)	15	38.8175	0.000218055	5044660	4606250	4763770	5267150	4644340	4873620	4405880	5001660	4765400
ABI1	A0A287BCJ4;A0A287BDG8;F1RTW7;F1RTW8;I3LHA4	Abl interactor 1	8	18.4874	0.000218055	5578230	5190090	4242110	5199800	5233280	3884110	4257930	4450430	5218080
ESAM	F1S798	Endothelial cell adhesion molecule	8	35.2792	0.000218055	4746090	4802830	3010430	4843210	5531640	5144100	4935860	4819340	5366190
RAMP2	A0A5G2QFU5;Q867B9	Receptor activity modifying protein 2	6	42.2078	0.000218055	3966870	4995530	3986940	3192170	4063980	6713960	5170750	5000000	6006170
RPL29	Q95281	60S ribosomal protein L29	1	11.25	0.000976181	5345460	6100920	3860450	5352820	5045310	4194350	3985250	5521630	3559770
SLC25A24	F6Q4L6	Solute carrier family 25 member 24	19	34.6341	0.000218055	3925460	4821210	4717160	3963330	3982100	5725030	4812710	5587480	5329480
OLFML3	F1SBR6;H6UWK6	Olfactomedin-like domain-containing protein	12	44.5087	0.000218055	5080840	3992770	6416370	4819950	3680600	4368510	4022580	6054530	4375370
NCBP1	A0A5G2QS54,A0A287BCZ0;A0A287BJ41	Nuclear cap binding protein subunit 1	24	23.2766	0.000218055	5104920	4625800	5215060	4950110	3895030	4810450	4568250	4883860	4707070
LTBP2	A0A287BDJ6;A0A5G2QLH2;A0A5G2QZZ4;A0A5G2R7P3;F1S2T5	Latent-transforming growth factor beta-binding protein 2	22	15.6829	0.000218055	3503700	6773480	5075960	6270900	3526660	4132600	3806950	4040940	5389550
TPD52L2	A0A287B0P4;A0A287B1X5	TPD52 like 2	6	32.243	0.000218055	4681500	4938910	5495380	4129170	3903560	4878720	5321570	4449860	4679400
SNAP23	A0A287AHK8;A0A287B2U6	Synaptosomal-associated protein	8	46.8468	0.000218055	4655320	4677870	3528660	5016290	5083540	5130860	5250240	4314170	4807300
APEH	P19205	Acylamino-acid-releasing enzyme	20	38.1148	0.000218055	4610250	4010500	5575160	4998970	5693750	4257910	4316210	3439530	5486880
MYO1B	A0A287AIF2;A0A287AR16;A0A287BFH0;A0A287BTG4;A0A5G2QDQ8	Myosin IB	30	32.701	0.000218055	5784250	5061020	4267620	5038430	5498510	4622530	3977220	4034580	4050070
PURA	A0A5G2RGK0	Purine rich element binding protein A	6	19.917	0.000218055	5113170	5340220	5352830	4755360	3738620	5001510	3375200	4647010	4994120
NAPSA	A0A287AH87	Napsin A aspartic peptidase	1	2.16346	0.00733413	5683500	4789920	7288930	4693850	5023310	2665100	2267230	6075740	3758500
PPP1R12A	A0A5G2R8E1	Protein phosphatase 1 regulatory subunit	25	27.1401	0.000218055	4884560	4848430	4476580	4757840	4130450	4378800	4391420	5818010	4540410
KHDRBS1	I3LP11	KH RNA binding domain containing, signal transduction associated 1	6	15.1242	0.000218055	4661020	5898930	4183300	4180980	4021760	4688660	5323400	4653250	4446870
NUTF2	A0A287A021	Nuclear transport factor 2	3	55.3398	0.000218055	4364210	4868010	4803280	5253090	4790830	4657040	4700130	4128320	4461450
SND1	A0A5G2QLY5	Staphylococcal nuclease domain-containing protein	32	43.0769	0.000218055	4583560	4791260	4691850	4308740	4422070	4658690	4885060	4775040	4895780
PSMC3	A0A286ZT52;A0A5G2Q9I2;A0A5G2QSU8;F1SID4	AAA domain-containing protein	15	32.577	0.000218055	4482280	4628570	4788050	4943990	4361290	4348110	5062400	4478430	4872080
VPS29	A0A5G2QIE0	Vacuolar protein sorting-associated protein 29	8	55.4945	0.000218055	4713020	4661140	4479140	4472250	4541690	4758630	5090300	4599860	4634660
ACADS	A0A287A8Y8,P79273,A0A286ZRI4	Short-chain-specific acyl-CoA dehydrogenase, mitochondrial;Short-chain specific acyl-CoA dehydrogenase, mitochondrial	18	29.54	0.000218055	4574130	4704490	4502340	4600650	4741990	5186260	4205720	5138670	4255960
VPS26A	A0A287B900;A0A5G2R334;A0A5G2R839	VPS26, retromer complex component A	11	45.6311	0.000218055	5462420	4576400	5015060	3624030	5006620	4201950	4638910	4630690	4750300
RPS8	F2Z5F5	40S ribosomal protein S8	11	57.6923	0.000218055	5001180	5616360	3354100	4661380	4553350	5088390	4624860	5587880	3416010
LOC110258310	A0A286ZQJ9	C1q domain-containing protein	2	8.87097	0.000218055	1938740	2548410	13142300	1860310	7704550	4188310	3034900	1705910	5767600
SYNCRIP	A0A287AQG4;A0A287BGU5;F2Z5D4	Uncharacterized protein	11	24.2928	0.000218055	5039910	4931570	4281180	4203530	4691230	4787560	4523700	4881180	4522950
GNA11	Q2XSV9	Guanine nucleotide-binding protein subunit alpha-11	4	15.3203	0.000218055	5496710	4229520	3210740	4780210	5487920	4960760	4836630	3796580	5057280
USO1	A0A5G2R5V7;F1RYU9,A0A5G2QB74	USO1 vesicle transport factor;General vesicular transport factor p115	27	34.4121	0.000218055	4740100	4121880	4668410	4493470	4506800	4661110	5258810	4791560	4516590
ASAH1	A0A287B5G7;A0A5G2QVG2	N-acylsphingosine amidohydrolase 1	14	30.1053	0.000218055	5417370	5937150	5005010	5443970	4559260	3418200	4631800	3863710	3406240
PLIN3	Q5BLZ2,A0A286ZR05;A0A287B8B0;A0A287BN49;K4P7U5	Perilipin-3	12	42.5968	0.000218055	5032100	5245680	3717800	5122470	3981160	4602100	4658150	4808800	4404140
EPB42	A0A5G2R1B9;F1SI48	Erythrocyte membrane protein band 4.2	17	35.1312	0.000218055	4741520	2996060	5485950	4738600	6431970	4343470	4655910	2685500	5486040
CD151	F1RYZ1;K7GNP3	Tetraspanin	1	4.92424	0.000976181	4825400	4296650	3478580	5097780	5095400	5426660	4084430	3974680	5250370
DARS1	A0A286ZYS2	Aspartate--tRNA ligase, cytoplasmic	23	56.4103	0.000218055	4190860	4801000	4899830	4374590	4302680	4566040	4830610	4665890	4878500
MTAP	F1SNK3	S-methyl-5'-thioadenosine phosphorylase	17	52.3416	0.000218055	4463540	4469590	4291460	5635680	4714810	4490440	4938640	4052160	4448130
ACTA1	P68137	Actin, alpha skeletal muscle	1	5.57029	0.000218055	3915690	3150550	7370680	3696740	3783670	4046730	2638690	8200940	4681000
PSMA5	F2Z5K2	Proteasome subunit alpha type-5	10	59.4828	0.000218055	4122990	4665710	4729680	4638650	4518430	4701600	4801600	4361100	4929120
SLC44A2	F1S584	Choline transporter-like protein 2	9	13.881	0.000218055	4866260	4065250	3325990	5876670	5273330	4406200	4717730	4199180	4680500
SARS1	A0A287BJI6;F1S5Z3	Seryl-tRNA synthetase	15	37.8026	0.000218055	3938600	4350890	4426780	4236620	4468620	5363270	4852320	4887970	4836030
COX6C	A1XQT2	Cytochrome c oxidase subunit 6C	1	9.21053	0.00733413	4700400	4844360	3929370	4951680	4699650	4620650	4241280	4906150	4247150
TXNDC5	A0A287ARZ1	Thioredoxin domain containing 5	12	40.3712	0.000218055	4462650	5302970	4750390	4209230	4647720	4316530	4324570	4471460	4653320
PSMD13	F1RGC9	26S proteasome non-ATPase regulatory subunit 13	19	59.0426	0.000218055	4445220	4644470	5160200	4266840	4501850	4192470	4785260	4450370	4639290
SORBS2	P28220,A0A287A372;A0A287A9Z6;A0A287AZH8;A0A287AZQ2,A0A287BKF4;F1RZN9	Sorbin and SH3 domain-containing protein 2	22	31.6456	0.000218055	4585650	5331730	4653810	4290310	2799010	5845900	3451220	6351960	3693220
HNRNPUL2	A0A287APR9;I3LUR1	Heterogeneous nuclear ribonucleoprotein U like 2	24	34.5006	0.000218055	5047830	4455480	4230100	4501570	4411930	4503780	4396870	4867660	4452640
ITGB5	A0A287AZ66;A0A287BHP4	Integrin beta	4	4.75	0.000218055	4425960	5011360	3989210	4324440	4399550	4674800	4593920	4959930	4483480
ENTPD1	Q9MYU4	Ectonucleoside triphosphate diphosphohydrolase 1	6	14.5098	0.000218055	4562510	4664990	3984980	4876990	5229620	4860960	3038110	4521280	5000240
FABP4	O97788	Fatty acid-binding protein, adipocyte	4	34.0909	0.000218055	6146600	5683770	7810190	10445500	898761	2558790	2133300	1469260	3591720
GNB4	A0A287A365;A0A287AHH8	G protein subunit beta 4	4	15.5882	0.000218055	4252710	4872940	4194540	4557700	4352620	4634860	4288310	5355130	4211900
NSF	A0A5G2R0I8;F1RRS3	Vesicle-fusing ATPase	28	43.3511	0.000218055	4444790	4573030	4302350	3890020	4338030	4682190	4743840	4884500	4816620
RNPEP	A0A287AM26	Aminopeptidase B isoform a	22	42.9012	0.000218055	4489580	4741850	4760370	3962660	5275790	3872150	5168330	4398570	3954200
CAPN8	A0A287B662;A0A287BHV7	Calpain 8	1	0.962861	0.00423654	4310160	4562640	5112810	3496670	4690150	4659600	3485840	4699540	5602130
APMAP	A0A287A6K7	Adipocyte plasma membrane-associated protein	13	25.4019	0.000218055	4476140	4551370	3356860	4191790	4981900	5125130	4309710	4391200	5217900
PSMC6	A0A286ZXG4	Proteasome 26S subunit, ATPase 6	14	42.1836	0.000218055	4369050	4556590	4610600	4390100	4479990	4329790	4661720	4572470	4602420
HSPB6	A0A287AQR8	Heat shock protein family B (small) member 6	5	38.0368	0.000218055	4516080	4481980	4723140	4296680	4630500	4797080	3388100	5692960	4033590
PPA1	A0A5G2QKC9	Inorganic diphosphatase	14	70.5882	0.000218055	3660140	5030920	4420770	3968260	4182410	3913890	6441960	4283900	4492060
TUBB1	A5GFX6	Tubulin beta chain	12	45.2116	0.000218055	4394940	3483140	2841030	3965710	693849	5435550	6775730	6670420	6107150
EMD	A0A0U2ETD0	Emerin	10	46.9231	0.000218055	4726090	4259630	3955360	4576640	4557880	4804750	4546950	4426240	4475350
RPL27	A1XQU5	60S ribosomal protein L27	5	42.6471	0.000218055	4862070	4983860	3626170	4176060	3754090	5170850	4282030	5642450	3766760
PROS1	A0A5G2R7T8;A0A5G2R920;A0A5G2RJ15	Vitamin K-dependent protein S	10	18.9394	0.000218055	3562150	3434390	6632790	3253120	4844280	4320470	4898090	3687180	5595540
IGBP1	K7GQ35	Uncharacterized protein	9	30.0885	0.000218055	4072740	4432580	4404920	3696140	4169580	4748270	5931390	4561970	4090620
SNX3	A0A5G2R4Z1	Sorting nexin-3	6	34.5679	0.000218055	4490540	4654020	4794450	4184620	4308590	4391710	4360730	4642740	4129980
RPL13A	A0A287B929,Q95307	60S ribosomal protein L13a;60S ribosomal protein L13a (Fragment)	4	6.56934	0.000218055	5612590	5684800	3365840	2920350	4513010	4170620	3955250	6045030	3668580
LSM3	A0A5G2RNF0;F2Z5S4	U6 snRNA-associated Sm-like protein LSm3	2	19.0476	0.000218055	4306530	4814470	5215770	5099010	3931560	4941400	2716740	4552950	4263930
TPD52	A0A286ZLX7;A0A287A9S3;A0A287AG25;A0A287AIF3;A0A481BLE6;A0A5G2QTW6;F1RX99	Tumor protein D52	5	27.8075	0.000218055	4266700	4616880	3695990	5020860	4095950	4121740	6309230	3810010	3822730
CLTB	A0A287BG47	Clathrin light chain	6	22.2749	0.000218055	4795990	4245580	4243360	4261640	4325520	4623420	4256810	4444850	4461270
WBP2	A0A5G2RCN8;I3LC26	WW domain binding protein 2	5	17.1875	0.000218055	3789920	3938540	3959360	5208360	6632020	3564350	4934100	4472230	3118540
OLFML1	A0A286ZY90	Olfactomedin-like domain-containing protein	7	34.5622	0.000218055	4342480	3032550	7051640	3456470	3165950	4667980	3739710	5421860	4604510
MCAM	A0A5G2R5Z3;F1SAG9;K7GP49	Uncharacterized protein	14	27.1364	0.000218055	4880960	4573620	2659590	4799300	4081090	4897900	4047480	4910840	4503770
RPL30	A0A287B6Y1	60S ribosomal protein L30	5	51.3043	0.000218055	4568720	4667140	3317950	4348400	4714340	4331760	4662220	4772300	3954230
HSDL1	A0A286ZT08	Hydroxysteroid dehydrogenase like 1	5	16.0606	0.000218055	4242400	6562990	2953300	4217230	4641950	4500460	5101840	3303620	3801650
COPB2	A0A286ZPT0;F1SL54	Coatomer subunit beta'	27	35.2811	0.000218055	4397360	4508500	4380640	3913130	4139670	4222480	4810890	4358760	4517040
RAB35	A0A287BFE6	RAB35, member RAS oncogene family	4	26.8657	0.000218055	4284850	4081440	2789060	4048880	5215110	5254520	4452920	4489400	4628890
LIMCH1	A0A287BNN8	LIM and calponin homology domains 1	42	48.2823	0.000218055	5241340	4260660	4090980	4468240	4781100	4104070	3938300	4146460	4172740
RALB	I3LV17	Small monomeric GTPase	3	13.5922	0.000218055	4416670	4206930	3849680	4534390	4835380	4772500	3955610	3900370	4727920
PFKL	A0A286ZZL7;I3LFQ5	ATP-dependent 6-phosphofructokinase	17	30.6258	0.000218055	4531700	4588600	4477320	4139880	4366410	4365620	4546860	3920880	4243280
UBE2V1	A0A5G2QFJ7;A0A5G2QIZ7;A0A5G2QXY1;A0A5G2R7H3;I3LFW6	Ubiquitin conjugating enzyme E2 V1	2	19.1781	0.000218055	6803970	4170560	6114200	5408950	3709220	NA	3989220	4565380	4252280
TXNDC17	A0A286ZZM7	Thioredoxin domain-containing protein 17	5	53.6585	0.000218055	3782450	3709330	5140090	3954760	4030800	4439940	4920100	4397800	4602780
MMP9	A0A287AZD5	92 kDa gelatinase	28	45.1977	0.000218055	4155650	5718230	2215460	5010230	3253890	4143150	6758550	4949240	2758940
ATP6V1A	A0A287B673;F1SP93,Q29048	H(+)-transporting two-sector ATPase;V-type proton ATPase catalytic subunit A	25	42.9498	0.000218055	4224450	4436540	4179010	4235020	4094660	4358700	4852730	4131940	4418000
RPE	A0A286ZQY9	Ribulose-phosphate 3-epimerase	6	42.5439	0.000218055	3490340	3662330	4830370	4893460	5146060	3613870	4381270	3953400	4884840
EIF3E	F1S1G0	Eukaryotic translation initiation factor 3 subunit E	16	38.8764	0.000218055	4439130	4806520	4111230	4277700	3931390	4529460	4483940	4179300	4005300
NACA	A0A5G2R5U8;K7GNZ3	NAC-A/B domain-containing protein	4	40.4412	0.000218055	4174920	3860520	4384780	4676610	4228700	4447710	4531790	4119960	4306880
ATP6V1B2	F1RMZ8	Vacuolar proton pump subunit B	12	31.1024	0.000218055	4107420	4484380	4263720	4232910	3807430	3963730	4820400	4504020	4545440
TPP1	I3L812	Tripeptidyl aminopeptidase	6	15.035	0.000218055	4201300	4327310	4538440	4291290	4667850	3506520	4010750	5100690	3965540
PAFAH1B1	Q9GL51,A0A287BJ33;A0A480UJL5;F2Z521	Platelet-activating factor acetylhydrolase IB subunit alpha	19	50.4878	0.000218055	4371750	4360930	4130050	4360160	4404460	4206190	4227600	4248090	4190440
CDV3	I3LUE6	CDV3 homolog	8	29.6578	0.000218055	4298550	4083690	4281230	4067550	4221580	4389380	4899670	4144440	4049050
RPL5	Q95276,A0A287ASD0;A0A5G2R941;F1S530	60S ribosomal protein L5 (Fragment);60S ribosomal protein L5	10	36	0.000218055	4602670	5187920	4068900	3484560	4008940	4013340	4041500	5242700	3774310
PDHA1	P29804	Pyruvate dehydrogenase E1 component subunit alpha, somatic form, mitochondrial (Fragment)	12	31.3625	0.000218055	4142980	4329430	4475990	3975730	3725440	4743880	3873920	4621160	4366030
SH3GLB2	A0A287A0E2;A0A5G2R5C7;I3LUB3	SH3 domain containing GRB2 like, endophilin B2	11	27.191	0.000218055	3992730	4214910	4843580	4122000	3370190	4626830	3892270	4459140	4717110
PDCD6	A0A287AKU6	Programmed cell death 6	9	38.3562	0.000218055	4135630	4453040	4477060	3653900	4530740	4403730	4149440	4588490	3831980
LLGL2	A0A287B150;A0A5G2QEN0	LLGL scribble cell polarity complex component 2	24	32.0611	0.000218055	4631090	4195930	3844220	4529640	5013320	4148520	4540890	3624960	3661960
RPL7A	Q29375,A0A286ZQA5;A0A287BM53;A0A5G2R293	60S ribosomal protein L7a (Fragment);60S ribosomal protein L7a	11	28.0303	0.000218055	4303760	6473990	2652260	4156000	4030100	4507470	4053940	4937970	3041920
PYCR3	A0A287A3W3;A0A287B3A8	Pyrroline-5-carboxylate reductase	7	35.7401	0.000218055	4211610	4192730	5136260	4549540	4260790	4380740	3642050	3868920	3893940
RRBP1	A0A287BPI2;A0A5G2QT87;I3LGC2	Ribosome binding protein 1	32	26.5923	0.000218055	4132150	3932020	3660070	4087110	3880610	4375790	4610220	4811680	4620570
CHCHD2	F1RIU9	Coiled-coil-helix-coiled-coil-helix domain-containing protein 2	4	33.3333	0.000218055	2863720	5648760	3701350	3470790	4221420	4121610	5035530	5030480	3992690
ISYNA1	A0A287AXJ7;A0A287BDF8	Inositol-3-phosphate synthase 1	14	33.2734	0.000218055	5084520	4496260	4570750	5185610	4882270	3627760	3703530	2863200	3617600
LYVE1	I3LTD0	Lymphatic vessel endothelial hyaluronan receptor 1	5	15.0307	0.000218055	4695640	3166700	2730340	5141140	5116910	5726880	3370960	3599070	4457970
HNMT	A0A287AA45	Histamine N-methyltransferase	6	28.7671	0.000218055	4626090	4583280	3419610	3589340	4272210	3622150	5349660	4270010	4187100
ACSL5	A0A5K1V994;F1S5J8	Acyl-CoA synthetase long chain family member 5	17	31.773	0.000218055	4439740	6464200	3712960	3793740	3526900	4111510	3976020	4104280	3712510
PXN	A0A287BTJ4;A0A5G2QL63;A0A5G2QT44;A0A5G2QTN6;A0A5G2RG25	Paxillin	14	36.6906	0.000218055	4840560	4418680	4212480	4609230	4207420	3596180	4251090	4289480	3370160
RAB14	Q52NJ6	Ras-related protein Rab-14	11	58.6047	0.000218055	4396680	4175800	3445500	4652210	4363590	4631010	4172720	3906360	4036050
HDGFL3	A0A287AUY5	PWWP domain-containing protein	3	19.2118	0.000218055	3874810	3906750	4962150	4276410	4066560	4626930	3637630	4024720	4402570
ALDH1L2	F1SG41	Formyltetrahydrofolate dehydrogenase	20	37.889	0.000218055	4046040	3940260	3248170	4031100	4644850	4708600	3903620	4611390	4562130
FMOD	Q9TTB4,F1S6B5	Fibromodulin (Fragment);Fibromodulin	7	35.3741	0.000218055	5045380	3286200	7150790	4730670	2781860	3484490	2069880	4163970	4892790
DMTN	A0A480QHR7;A0A5G2R2I2;F1RMC1	Dematin actin binding protein	12	39.1645	0.000218055	4121650	3016980	5013000	4521980	5425950	3241020	3948450	2807120	5465450
SNRPD2	A0A287BQU7;A0A5G2QW92,Q29329	Small nuclear ribonucleoprotein Sm D2;Small nuclear ribonucleoprotein Sm D2 (Fragment)	6	47.4576	0.000218055	4292720	4141280	4117240	4158980	3963480	4220520	4148970	4645350	3772510
NAP1L4	A0A287AEQ6;A0A287AZH1;F1RYA4	Nucleosome assembly protein 1 like 4	6	24.9357	0.000218055	3754180	4099090	4738400	4747320	3897170	4514620	3427140	4027520	4221390
UFM1	M3UZ42	Ubiquitin-fold modifier 1	4	68.2353	0.000218055	3741150	4100090	4650830	4263790	4255010	3922170	4404280	4305380	3691050
PDAP1	A0A287BQ14;A0A5G2QR13	PDGFA associated protein 1	3	21.978	0.000218055	4428100	4537600	4164950	4231650	3955330	4133900	3916100	4077440	3875380
RAB6A	A0A5G2QQ57	Uncharacterized protein	5	27.8846	0.000218055	4273380	3711620	3976920	4031480	4175010	4398300	4086660	3838740	4759140
AMBP	P04366	Protein AMBP (Fragment)	7	31.7507	0.000218055	2195850	2818790	7799530	3412140	5615640	3781530	3379550	2956410	5279370
LOC110260088	A0A286ZP85;A0A287AVR0	Eukaryotic translation initiation factor 3 subunit C	20	25.0794	0.000218055	4136510	4306760	3982930	4109620	3883880	3930120	4526170	4553020	3778140
LYPLA1	A0A5G2RCG0;F1RSG9	Lysophospholipase 1	8	64.9533	0.000218055	4311560	3903300	4377410	4316840	3981240	3819190	4940420	3711700	3840770
PAK2	F1SQW0	Non-specific serine/threonine protein kinase	16	35.4962	0.000218055	4018250	4455450	3894720	3658540	3680730	4250340	4634090	4201200	4397820
DDAH1	A0A287B1T7	Dimethylargininase	7	27.4691	0.000218055	4371270	3616350	5765470	4351160	4214990	3502600	3704960	2711970	4951430
ALDH4A1	I3LNB4	Multifunctional fusion protein	18	38.6777	0.000218055	3587630	4114470	3499160	3711400	4562370	4027280	4629550	5399570	3625810
RPL23A	A0A286ZL51	Ribosomal protein L23a	7	33.9744	0.000218055	4350860	4640960	3169740	4420010	4100990	4469080	3593770	4754560	3604830
SFTPD	Q9N1X4	Pulmonary surfactant-associated protein D	6	21.9577	0.000218055	3923630	4677950	3159170	3966210	4224100	4258940	4258130	4622670	4009580
EIF4A3	A6M931	Eukaryotic initiation factor 4A-III	13	30.6569	0.000218055	4199480	4239840	4039620	4095710	3982880	4177220	4285700	3956260	4098200
HEXB	Q29548,A0A286ZKQ1;A0A286ZYC3;A0A287A956;D0G6X8	Beta-hexosaminidase subunit beta;Beta-hexosaminidase	17	34.0866	0.000218055	4020930	4080880	3846210	3291640	3991770	4081830	5140690	4522450	4027220
SLC2A3	O62787	Solute carrier family 2, facilitated glucose transporter member 3	5	10.3448	0.000218055	3398790	3650060	2434660	4164880	2260450	5872350	6648100	4595940	3978210
AP2M1	A0A286ZPR1;A0A286ZU22;I3LL07	AP-2 complex subunit mu	16	42.3963	0.000218055	4665960	4359750	3921390	3742230	4119330	4103170	3707420	4239310	3991200
ARCN1	I3LBY0	Coatomer subunit delta	19	38.9432	0.000218055	4050420	3966850	4219980	3885280	4018860	3933790	4356380	4165130	4136890
TRIM28	A0A286ZVA8;A0A287BJI8;A0A287BNE9	Tripartite motif containing 28	15	25.2304	0.000218055	4332870	4243590	4057620	3870130	3885710	3853050	4076400	4566890	3796290
DIAPH1	A0A5G2QRI9;A0A5G2R7C9	Diaphanous related formin 1	23	33.5404	0.000218055	4345900	4212150	3960140	3718010	4402770	4242500	4481190	4000810	3316350
OGDH	K9IVI1	Oxoglutarate dehydrogenase (succinyl-transferring)	34	40.567	0.000218055	4134750	3959010	4254980	3531600	3971440	4227710	3935020	4504790	4144020
FUBP1	F1S9S9	Far upstream element binding protein 1	19	39.1566	0.000218055	4121410	4264930	3929810	3707060	4064880	4195690	4440970	4089860	3775550
SNRNP70	A0A287AJ85	U1 small nuclear ribonucleoprotein 70 kDa	9	22.2477	0.000218055	3902810	4404790	3949740	4160760	3722550	4076260	4234700	4092620	3979040
IMMT	A0A287AMM6;A0A5G2QM23,I3LSM7	MICOS complex subunit MIC60	28	39.008	0.000218055	4076000	4001780	3596310	3913920	3870290	4286620	4221220	4325160	4202700
OLA1	A0A5G2RH83	Obg-like ATPase 1	12	33.6562	0.000218055	3886940	4155750	4334710	3946510	4038480	4142710	3807190	4348350	3823500
RPL27A	A0A287APP7;A0A287AWS4;F1RGC0	60S ribosomal protein L27a	4	19.9052	0.000218055	5675080	4542210	2825450	3449910	4285950	4143580	2951500	5612520	2986220
S100A11	P31950	Protein S100-A11	2	30.303	0.000218055	3842820	3270650	4704610	1318510	2216190	4549540	6730810	5703940	4040440
SEC61B	A0A287BMU4	Protein transport protein Sec61 subunit beta	3	37.5	0.000218055	3886700	4142370	3839710	4370660	3774230	4094030	4182660	3471680	4601480
QKI	Q5W9D5	Protein quaking	10	32.8446	0.000218055	4414690	3998870	3542820	4148090	4530850	3664590	4214720	4201570	3549280
BUB3	A0A286ZL07;A0A480MBC5;F2Z5F3	BUB3 mitotic checkpoint protein	9	38.6503	0.000218055	4006710	4288650	4112970	3988380	3800950	4166530	3730860	3954530	4108310
SH3GLB1	A0A287BFG6;A0A288CG11;A0A5G2QNQ3;D0G7F3	Endophilin-B1	10	26.3959	0.000218055	3970800	4250750	3767790	4198110	4092770	4087830	3975860	3965550	3787640
RPL23	P62831	60S ribosomal protein L23	4	36.4286	0.000218055	3940540	4357690	3760540	4432450	3977280	4043230	3480070	4504290	3559520
ISOC1	A0A5G2QNV7;F1RKJ9	Isochorismatase domain containing 1	9	37.4622	0.000218055	4482540	3583780	3865970	4294350	5175150	3939080	3432810	3199570	4021050
SUCLG1	O19069	Succinate--CoA ligase [ADP/GDP-forming] subunit alpha, mitochondrial	6	27.4566	0.000218055	3953850	4172150	3796650	3495590	3405650	3997280	4380290	4960090	3821160
DEK	A0A5G2QII0;F1RUH5	SAP domain-containing protein	8	22.9765	0.000218055	4128100	4226120	4009460	3498880	4000180	4115490	4060430	4229100	3667500
TBCA	F1S2G3	Tubulin-specific chaperone A	7	50.9259	0.000218055	3954780	4908880	3728890	3510460	2604910	4002620	4758210	3893270	4562480
NUDT21	A0A286ZWI2;A0A5G2QJ53	Cleavage and polyadenylation specificity factor subunit 5	6	23.7885	0.000218055	4355620	4227680	4006240	3950430	3759860	3431470	4301730	3985280	3899670
CCT7	A0A5G2RAV7;D0G0C9	T-complex protein 1 subunit eta	23	56.0219	0.000218055	3700640	4149640	4063300	3760830	3577160	4332970	4495260	4116110	3709990
FBLN1	A0A287AL89;A0A5G2QCT3;A0A5G2R662;F1SM61,A0A286ZLN2	Fibulin-1	5	8.38548	0.000218055	2978170	3861580	6624070	3833080	3725540	3758750	2623570	3173160	5324480
RAB10	F2Z5F2	RAB10, member RAS oncogene family	8	40	0.000218055	4016370	3957360	3669750	4158630	4054300	3719310	4413650	3829680	4066870
RAB5A	Q06AU6	Ras-related protein Rab-5A	7	44.6512	0.000218055	3845500	4089930	3880110	3752310	4239150	4458580	2987120	3918190	4698740
SMTN	A0A5G2QI59;A0A5G2R5C2;F1RPD7	Smoothelin	23	30.5495	0.000218055	3614670	4318890	4142690	3259280	2710520	3193730	3425890	7690760	3503930
LMAN2	F1S3D5	Lectin, mannose binding 2	13	45.1253	0.000218055	3918320	3768270	3670650	3656710	3508870	4115590	4619110	4227630	4321300
SNX6	A0A287AGT7;A0A5G2QPB2;A0A5G2QZZ6	Sorting nexin	9	25.1889	0.000218055	3915270	4013880	3486820	4201300	4016880	4185540	4423040	4019810	3493300
AVIL	I3LI80	Advillin	31	45.098	0.000218055	3881420	3226510	2722460	4056190	382069	5058530	5445670	6440750	4501980
MICOS13	A1XQR7	MICOS complex subunit MIC13	5	50	0.000218055	3763380	4309810	4288070	3355380	3380090	4415410	3973340	4437460	3786290
MTCH1	A0A5G2R805;F1RVS8	Uncharacterized protein	4	13.9175	0.000218055	3941910	4237940	3748210	3875550	3769730	4889740	3542150	3962700	3635010
SLC25A11	A0A287AN76;F1RFX9	Mitochondrial 2-oxoglutarate/malate carrier protein isoform 1	11	37.2611	0.000218055	3941500	3921010	3436670	3657430	3890280	4607820	4127600	4055860	3962580
ACSL1	A0A287BM44;A0A287BMY7;A0A5G2QBV9;A0A5G2QI99;F1RSZ3	Acyl-CoA synthetase long chain family member 1	24	37.2654	0.000218055	3811470	5886240	3635030	3970170	3355190	4043500	4381150	3449130	3036340
RRAS	F1RHW4	RAS related	7	38.0734	0.000218055	4341800	3555930	3180210	3770880	3976900	4426750	3768110	4180760	4324810
ABLIM1	A0A287BMM8;F1S4V5,A0A287ABP1	Actin binding LIM protein 1	23	41.0667	0.000218055	4105160	4095190	3946100	4403180	3275630	4059070	3739670	4045470	3740970
BTF3L4	A0A287BAG8	Transcription factor BTF3	6	53.1646	0.000218055	4510300	3372700	3796760	4275770	3782330	3983160	4192650	3769910	3579670
LXN	I3LN84	Latexin	6	36.036	0.000218055	2581940	2485400	6850050	2964110	2628980	3005680	5407010	6042550	3284290
RBBP4	A0A5K1VU58	Histone-binding protein RBBP4	5	18.3529	0.000218055	3730020	3863980	4617140	3920960	3385120	3871150	4013510	4200270	3627510
DNPEP	A0A287A7C2;A0A287ALM0;A0A287B1J1;A0A5G2R9H6;F1SR76	Aspartyl aminopeptidase	11	30.2231	0.000218055	3685320	3906850	4962440	3570070	3451970	3825410	4897220	3517830	3404460
PSMD8	A0A287B5Q7	26S proteasome non-ATPase regulatory subunit 8	7	21.9373	0.000218055	3988910	3774460	4232190	3412300	3496050	3638480	4444130	3833100	4288010
MAT2A	D0G777;I3LJR6	S-adenosylmethionine synthase	10	29.3671	0.000218055	3639080	4078230	3965880	3844130	3486080	3896390	4329100	3948000	3919800
NPL	Q9BEC7	N-acetylneuraminate lyase	14	48.2759	0.000218055	2970500	3566540	4314230	3149340	3909720	3538150	5546480	4093890	3978770
COPB1	D2SW95,F1S982	Coatomer subunit beta	33	41.3431	0.000218055	3959220	3743030	3947870	3251570	3433540	3961350	4363140	4093060	4213300
PCYOX1	I3L9F5	Prenylcysteine oxidase 1	12	32.9435	0.000218055	4447500	3749910	3481160	3790750	3993510	4213220	3620590	3876390	3775620
PSMB4	Q29384,A0A287B088	Proteasome subunit beta type-4 (Fragment);Proteasome subunit beta	5	29.2208	0.000218055	3614270	4073190	4103570	3292550	4239280	3706890	4084350	3623930	4117860
RPL3	Q29293	60S ribosomal protein L3	9	30.0248	0.000218055	4580960	5383030	2003150	3817780	4119730	3960400	3303760	5227560	2455770
EFEMP2	A0A287ACR0;F1RU22	EGF containing fibulin extracellular matrix protein 2	8	24.605	0.000218055	5163080	3913220	2960300	3417000	3904540	2667350	3862410	4302010	4530690
ACTR1A	A0A287A059;A0A287AI87;F2Z5G5	Actin related protein 1A	6	28.9973	0.000218055	3998680	3715660	3942610	3353780	3648110	4414980	3874050	3969340	3696960
CKAP4	F1SPP8	Cytoskeleton associated protein 4	23	45.0085	0.000218055	3781250	4298980	3621830	3561880	3530650	4057950	3030670	4093070	4634320
CYRIB	A0A287A7Y8;A0A287ARP6;A0A287BED5;F1RRT3	CYFIP related Rac1 interactor B	9	35.3801	0.000218055	3337220	4042030	2959850	3226140	4254670	4250030	5473220	3655690	3384460
GLIPR2	A0A287AY64;A0A5G2QA01;A0A5G2QSD6	GLI pathogenesis related 2	4	42.2078	0.000218055	3704570	4233000	3869960	3708720	3678020	3814080	3457370	4121080	3994020
PDXK	O46560,A0A286ZIG4	Pyridoxal kinase	12	31.3665	0.000218055	3563550	3524770	4277210	3588060	3895410	4150810	3820810	3492040	4206040
GSS	A0A286ZRS0;F1S4X9	Glutathione synthetase	14	38.8186	0.000218055	3756230	3903340	4178950	3759470	3476870	3967910	4014890	3786900	3640610
HEXA	A0A287A7V3	Beta-hexosaminidase	15	34.1284	0.000218055	3715230	3752540	4119280	3222900	3952820	3720880	4524040	3924940	3514770
LOC100513346	A0A287A5N5;A0A5G2R8I5;A0A5G2RCN1	Coronin	25	33.7838	0.000218055	3808960	4219800	3186680	3902400	3790950	3713490	4387460	3830120	3569130
LAMP1	A0A5G2R3I8;F1RN44	Lysosomal associated membrane protein 1	3	11.7207	0.000218055	3999350	3555990	1719720	3414920	3740850	4094980	4299400	4585200	4989260
PFDN2	F1S192	Prefoldin subunit 2	4	29.2208	0.000218055	3495420	4045460	4023300	4082590	3681760	3766220	3765850	3710630	3821040
EIF4G1	A0A286ZZG7;A0A287BR08;I3LMH4	Eukaryotic translation initiation factor 4 gamma 1	20	14.01	0.000218055	3759400	3759550	4160640	3664600	3892820	3655630	4249210	3552280	3594020
LSP1	A0A287A0K0;A0A287AFG3;A0A287BI62;A0A5G2QJZ4	Lymphocyte specific protein 1	9	28.145	0.000218055	3615990	3739200	3351400	3845750	3708800	3994980	4642770	4354450	3006680
VPS25	A0A287AAM6	ESCRT-II complex subunit VPS25	8	31.6832	0.000218055	3746260	3871000	3974280	3837330	3857260	3908090	4261090	2955710	3794700
SFXN3	A0A287AHF5;I3LTQ6	Sidoreflexin	9	37.2308	0.000218055	4133140	3729310	3206720	3780780	3525680	3649020	3070110	4474650	4551380
BDH1	F1SQX8	3-hydroxybutyrate dehydrogenase 1	12	39.5954	0.000218055	2890660	4427780	3002910	2937140	3908780	4763740	4208270	4642210	3302840
TPPP3	F1S2I8	Tubulin polymerization-promoting protein family member 3	6	38.0682	0.000218055	3589370	4330940	5035810	3062730	2920330	3730330	3335460	3939630	4133660
DDX1	F1SCS1	ATP-dependent RNA helicase DDX1	27	44.6694	0.000218055	3874510	3951670	4025010	3444100	2984410	4095900	3632840	4107270	3896310
RUVBL2	A0A481C216	RuvB-like helicase	24	61.7711	0.000218055	3778390	4238020	3631430	3983790	3673060	3596960	4061320	3670940	3357800
MMRN2	A0A5G2Q7Y9	Multimerin 2	24	33.2616	0.000218055	4325850	3758420	3512480	4213130	3888110	3175390	3836830	3618120	3556040
RCN1	F1SGP8	Reticulocalbin-1	9	24.1379	0.000218055	3701040	3695120	4321910	3748550	3559440	3477000	3270180	3868480	4220750
THRAP3	A0A287A2Y0;A0A5K1VE26	Thyroid hormone receptor associated protein 3	19	20.3644	0.000218055	4089500	3960590	3646610	3947950	3699630	3680640	3901910	3815230	3116430
RAB18	A0A5G2QWD0;I3LC07	Ras-related protein Rab-18	8	52.4064	0.000218055	4000540	3765800	3194090	3894100	4176210	3862400	4012390	3125000	3821730
API5	A0A287BHM4	Apoptosis inhibitor 5	15	31.9444	0.000218055	3996800	4263690	3409570	3212950	3547880	3683170	3903420	3896510	3895080
ACADL	P79274	Long-chain specific acyl-CoA dehydrogenase, mitochondrial	12	32.3256	0.000218055	3663520	4553590	3469100	3870330	3144220	3793020	4144610	3868240	3255460
B3GNT2	F1SIW5	Hexosyltransferase	1	2.01511	0.00187899	2962740	4319150	2941900	4235990	3182830	4627130	3462280	3549640	4479450
PSME2	Q863Z0	Proteasome activator complex subunit 2	10	51.8828	0.000218055	3403890	4564770	3058500	3132820	4147640	3622950	4685520	3577580	3566920
UGDH	I3LIM2	UDP-glucose 6-dehydrogenase	17	39.4737	0.000218055	3330600	4357130	4613170	3782350	3140890	3268130	3350350	4060840	3819060
SYNM	A0A287B600	Synemin	26	70.7965	0.000218055	3602020	2881820	4962630	3796150	2922070	2325680	2145380	7762770	3296550
ACOT6	F1S3J0	Uncharacterized protein	1	1.90024	0.00423654	4564530	2443600	2754410	2339320	4963420	5766290	1901090	4461450	4500920
RPL4	A0A5G2QSX6;A0A5G2R2A7;F1SJJ5	60S ribosomal protein L4	8	22.4944	0.000218055	3576830	5168000	2491700	3777100	3252850	4436860	3160870	5285130	2418900
MGST1	P79382	Microsomal glutathione S-transferase 1	6	43.2258	0.000218055	2749060	7159410	3046540	2256840	2436080	4321950	5404670	3357220	2823050
CLEC14A	F1SHL0	C-type lectin domain containing 14A	13	35.497	0.000218055	3771290	3396480	2810700	4044770	4133700	3861030	4551410	3134500	3801780
TAX1BP3	F1RHE3;F2Z516	Tax1 binding protein 3	2	18.3246	0.000218055	3848830	2299940	4549870	2966880	4605920	5245690	3849190	3547500	2540820
COL3A1	A0A286ZQ85;F1RYI8	Collagen type III alpha 1 chain	5	4.89463	0.000218055	2898260	3086620	4807140	2776080	1413370	4346080	3992200	4010460	6086900
IST1	A0A286ZZ18;A0A287A426;A0A287BIE8;F1S3B4	IST1 homolog	8	21.6867	0.000218055	3804630	3507070	3990560	3599130	3736520	3744850	3774040	3449950	3612190
RUVBL1	F1SPF6;I3L742	RuvB-like helicase	15	43.2018	0.000218055	3499270	4246550	3887950	3923270	3304130	3694390	3807020	3720150	3122160
ACY1	P37111	Aminoacylase-1	13	35.1351	0.000218055	3752080	3758820	3428750	3357160	4088780	4014120	2927580	4200300	3675280
CHCHD3	A0A286ZRH7;A0A286ZUS4;A0A287AC97;F1SNF6	Uncharacterized protein	7	33.7607	0.000218055	3625300	3711160	3738120	2972050	3452620	3595050	4046730	4216250	3824770
GPLD1	F1RUE4	Glycosyl-phosphatidylinositol-specific phospholipase D	17	21.4128	0.000218055	3423880	4085540	5642800	3230510	3269330	3613720	2630550	3713500	3504010
CASP3	Q95ND5	Caspase-3	6	27.4368	0.000218055	2791640	3151340	3662570	2913260	2892460	3518980	5427660	4067360	4614010
LGALS9	A0A286ZVE5;A0A286ZWE9;A0A287A342;A0A287A9Q0;A0A5G2QWT0;A0A5G2R9N2;F1RJ33	Galectin	7	22.1574	0.000218055	3296050	2700690	2890980	3038110	4602460	3997370	7360590	3094400	2021400
ATL3	A0A5G2QCA3	Atlastin GTPase 3	18	46.5804	0.000218055	4325680	3779560	2663970	3210770	3259990	4089840	3917210	3899010	3796920
COL5A2	A0A286ZTA8;A0A287BPM1;A0A480VXI4;A0A5G2RHX8;F1RXW0;Q59IP2	Collagen type V alpha 2 chain	2	0.708717	0.000415628	2379430	2385900	3190200	5136840	3118650	5303910	3006970	3177210	5230750
GNA13	A0A287A853	G protein subunit alpha 13	14	45.8886	0.000218055	3668980	3479720	2714420	3687800	4106850	4056400	3644450	3432900	4130440
COPA	A0A5G2QHU0;F1RJX8	Coatomer subunit alpha	36	36.1805	0.000218055	3579170	3574850	3859210	3300920	3378290	3872010	4068920	3488610	3764060
PRKAR2B	A0A286ZNQ7	Protein kinase cAMP-dependent type II regulatory subunit beta	12	36.5385	0.000218055	4077490	3498410	3386080	4015650	3534790	3621490	3074550	3867830	3797840
DYNC1LI2	A0A287BSZ9;A0A5G2QHF0	Dynein light intermediate chain	12	34.1463	0.000218055	3674570	3573230	3759700	3736250	3982270	3693460	3332510	3457460	3660420
TSN	A0A286ZHZ3;A0A287AYW6;F1RXY7	Component 3 of promoter of RISC	8	42.1053	0.000218055	3647840	3670850	4120110	3567330	3942740	3399430	3324030	3271210	3900870
FIS1	A0A287ADK7	Mitochondrial fission 1 protein	5	36.8421	0.000218055	3394710	4130800	3107710	3552760	3726680	4280720	3947850	4092680	2603970
PSMC2	F1SB53	26S proteasome AAA-ATPase subunit RPT1	25	62.1247	0.000218055	3651580	3723380	3798750	3456080	3366020	3538530	3990020	3521570	3763560
UQCRC2	A0A5G2REY8;F1RPD2	Ubiquinol-cytochrome c reductase core protein 2	12	37.0787	0.000218055	3811930	4121090	3545240	3624570	3507000	3037630	3610840	3941990	3548980
CHI3L1	Q29411,A0A287BKG2;F1S7U3	Chitinase-3-like protein 1	12	20.8877	0.000218055	2296500	5047490	3167580	5172000	4582870	3102610	3945970	2004570	3401930
DAZAP1	F1S6R1,A0A286ZID6;A0A5G2QQX9;I3LB68	Cold-inducible RNA-binding protein;Uncharacterized protein	13	38.3721	0.000218055	4091560	3829780	2883550	3950510	3576420	3556290	3541760	3945590	3343840
GNPDA1	A0A287AHC2	Glucosamine-6-phosphate isomerase	9	39.1586	0.000218055	3495150	3082730	3369910	3996940	2837220	3933130	3931790	3743380	4266330
ALDH7A1	A0A286ZL79;A0A287A399;A0A287ADK3;A0A287AWM0	Aldehyde dehydrogenase (NAD(+))	21	48.723	0.000218055	3710220	3635850	3267940	3322110	3804690	3608950	3747660	4010630	3521660
FCN2	A0A287BQR3;A0A5K1UZA2,Q29041	Ficolin-2	5	19.8142	0.00374131	2835440	3309950	10727700	4472830	6074930	430487	846479	1123030	2801790
THBD	A0A5G2QPN5	Thrombomodulin	4	12.4764	0.000218055	3810970	3328940	1555130	3790850	2533560	5579530	4123500	3415220	4445690
LMOD1	A0A286ZWL1;A0A286ZZD5	Leiomodin-1	8	17.953	0.000218055	3561830	3594870	4139010	3683780	3384450	2597360	2388490	6338300	2887920
PEF1	A0A287AG15;A0A5G2QWQ9;A0A5G2R489	Penta-EF-hand domain containing 1	4	17.9856	0.000218055	3413240	3339620	4182290	2004730	3759930	4203800	3319220	4359090	3880570
ERN1	A0A287B7Y4;A0A287BM40;A0A5G2Q9E8;A0A5G2QD14;F1RSK4	ICAM_N domain-containing protein	3	8.97436	0.000218055	4595970	3738510	2906060	3727650	3703110	2549820	3214680	3864270	4146010
NUMA1	F1SUX4,A0A286ZYD9	Nuclear mitotic apparatus protein 1	71	43.6725	0.000218055	3763470	3792670	3513470	3707110	3286290	3647090	3459490	3754720	3519760
SEC22B	A0A287A4A5;A0A287BEE6;F1SB09	SEC22 vesicle-trafficking protein homolog B	8	43.8679	0.000218055	3564630	3700110	3044110	3581170	3819370	3864780	3662140	3371490	3800000
PSMC4	A0A287B4P8	26S proteasome AAA-ATPase subunit RPT3	12	36.3636	0.000218055	3353630	3756270	3894380	3588810	3243600	3251000	3783900	3592850	3887620
FLVCR2	A0A5K1V1C7;I3LIC4	FLVCR heme transporter 2	1	3.31126	0.00423654	3992900	3401150	3580920	3006160	4568250	3698120	3457440	3124190	3508530
EIF5	A0A287A7Q7	Eukaryotic translation initiation factor 5	10	25.1163	0.000218055	3330700	3624070	3490450	3689490	3547490	3852910	3569980	3619070	3595740
ARL8B	A0A5G2RN04;F1SFL1	Uncharacterized protein	4	11.8721	0.000218055	3497560	3381130	3797700	3241880	3537870	3393940	4215660	3748100	3465740
ITGA5	A0A5G2QK84;A0A5G2QKI7;F1SR53	Integrin subunit alpha 5	23	29.4566	0.000218055	3543200	2931030	3187090	2967100	2904410	3544680	3332180	6362110	3462510
EIF3A	A0A5G2QS02;F1S4P6	Eukaryotic translation initiation factor 3 subunit A	41	33.0409	0.000218055	3677250	3593780	3591030	3418060	3515990	3604360	3706360	3771660	3346450
PLAC9	A0A5G2QU04;F1SER5	Placenta associated 9	2	15.1515	0.000218055	4255240	3531600	3704340	3803060	2500730	4899860	2718020	3602410	3185610
PCBD2	I3LUU1	4a-hydroxytetrahydrobiopterin dehydratase	4	16.5165	0.000218055	3645520	4656290	3656040	3475720	3791840	3341040	3644560	3587160	2389180
TUBB6	A0A287B749	Tubulin beta chain	11	42.5791	0.000218055	3046040	2976560	4984590	2936360	2422110	3220160	2996090	5638400	3942180
PSMD9	A0A286ZLP7	26S proteasome non-ATPase regulatory subunit 9	8	43.0493	0.000218055	3614660	3619200	3144390	4182130	3556900	2959140	3733410	3341260	3976080
ALDH6A1	A0A5G2RA17;F1S3H1	Aldehyde dehydrogenase 6 family member A1	20	45.7364	0.000218055	3322300	4393840	2691630	3571070	4014670	3583150	3482800	3920050	3131610
ACOT4	A0A286ZVQ0	Uncharacterized protein	17	55.4762	0.000218055	3957120	3636280	3716010	3450400	3941360	3816680	3255070	3440070	2897140
EFEMP1	A0A287AP71;A0A5G2RAV3;F1SQL2	Uncharacterized protein	14	38.2812	0.000218055	3545050	3197050	3986490	3641480	3898370	2597790	3051700	3040000	5013890
RPL8	A0A5K1VDT5;F2Z567	60S ribosomal protein L8	4	16.6667	0.000218055	4161620	4748010	1984480	4143540	3581740	3459740	3140270	4437680	2290910
CD63	A0A5G2QAW2;F1SPK8	Tetraspanin	1	4.68085	0.000976181	3363610	3376490	2995350	3692400	3474160	3593260	3862600	3580940	3961110
CSE1L	I3L918;I3LPP4	Chromosome segregation 1-like protein	26	31.0417	0.000218055	3470780	3745630	3630020	3266590	3823280	3438620	4031680	3227510	3234750
NUDC	A0A287B8R2	Nuclear distribution protein C homolog	14	43.0318	0.000218055	3451070	4179820	3553700	3513860	3057480	3446640	4040920	3314050	3272940
SWAP70	A0A5G2QQG7	Switching B cell complex subunit SWAP70	18	30.9402	0.000218055	3803850	3899680	3743420	3314770	3408210	3456750	3382950	3225140	3581690
ACSF2	A0A287B7S7;A0A5G2QGQ5	Acyl-CoA synthetase family member 2	15	33.9837	0.000218055	3510920	4099730	3529920	3220030	3676980	3962170	2956370	3579170	3274520
TMA7	F2Z5V1	Coiled-coil domain-containing protein 72	1	14.0625	0.0032763	4019880	4046000	2751990	4577420	3953100	3522320	3059960	3206180	2670530
TECR	A0A287BMG2	Very-long-chain enoyl-CoA reductase	8	16.4882	0.000218055	3805970	4683920	2716280	3840860	3422110	3184000	3753300	3345280	3023940
HYOU1	A0A286ZIH0;A0A287BGS6;F1SAI8	Hypoxia up-regulated 1	27	38.4615	0.000218055	3151810	3389630	3544600	3648730	3205730	3338900	3829160	3850820	3778180
CAND1	A0A5G2RAC7	Cullin associated and neddylation dissociated 1	29	27.0138	0.000218055	3505830	3431600	3991880	3489140	3630520	3465440	3438400	3063360	3697130
VAPB	A5GFS8	Vesicle-associated membrane protein-associated protein B	7	36.214	0.000218055	3742620	3457810	3081390	4012900	3594500	3639280	3756310	3235610	3188110
RBM39	A0A286ZZA4;A0A287A3R8;A0A287AXU6;A0A287BAQ0;F2Z5I2	RNA binding motif protein 39	8	20.1207	0.000218055	3213430	3699860	4143150	3168810	2828820	4023510	3168290	3680700	3758670
RTCB	Q19PY3	RNA-splicing ligase RtcB homolog	19	43.7624	0.000218055	3462480	3551190	3577470	3513700	3312700	3344260	3541230	3942290	3437910
YARS1	I3L804	Tyrosine--tRNA ligase	31	59.8485	0.000218055	3207480	3862240	3872670	3154770	3453630	3486620	3521720	3518140	3473750
SYNPO2	A0A287AUH9,F1S156	Synaptopodin 2	39	40.9992	0.000218055	3671550	3280000	4168230	3598470	2683420	2502070	2398020	6473660	2771980
CDH13	A0A287ALP4;A0A5G2Q9R1;A0A5G2QF74;A8D737	Cadherin-13	14	24.3767	0.000218055	2857020	2974210	3457640	5516750	4149000	2855380	1844020	3338370	4448370
COL15A1	A0A287AFT5;A0A287AX97;F1SSE8	Collagen type XV alpha 1 chain	8	6.96442	0.000218055	4000150	4019950	3102600	4366050	2647980	3427300	2260380	4105280	3414800
ENAH	A0A5G2QNU8	WH1 domain-containing protein	16	29.0718	0.000218055	4264540	3221400	3016110	3499550	3753520	3527660	2488860	3970830	3518270
FECH	A0A287B3T2;F1S1X4	Ferrochelatase	7	20	0.000218055	3242250	2899250	3402270	3420720	3691000	4137410	4073160	3467140	2918680
AHNAK2	A0A286ZXM0;A0A287AE45;A0A287BNG8;A0A5G2R7I7	PDZ domain-containing protein	12	3.29929	0.000218055	4527430	2773640	4206570	3695980	1817850	3250330	1917560	4706870	4333780
MYZAP	A0A287AXD1;F1RZH1	Uncharacterized protein	23	52.3364	0.000218055	4004510	3399910	3046340	3121880	3694140	3556640	3480230	3166790	3747620
NNT	A0A287AQG1;A0A287B1U9;F1SMG3	Proton-translocating NAD(P)(+) transhydrogenase	33	36.0288	0.000218055	3636110	3395150	2438300	3213940	3355430	3871830	4170610	3728020	3348990
SERPINF1	A0A287AYJ8;Q0PM28	Serpin family F member 1	9	29.5612	0.000218055	2979770	2793540	4560510	3496180	3666510	2931010	3106320	3001250	4554580
PDLIM2	F1RMA7	PDZ and LIM domain 2	12	49.0085	0.000218055	4675280	3793420	2603310	3791460	3558370	3198350	3128040	3665650	2669430
C9H1orf116	A0A287AN31	Chromosome 9 C1orf116 homolog	21	47.7311	0.000218055	3245110	3098490	3152660	4204550	3592760	3743300	3600970	3205960	3190270
MAT2B	I3LU04	Methionine adenosyltransferase 2 subunit beta	11	47.3054	0.000218055	3311660	3658420	3065140	3734040	3054450	3363690	4060750	3623130	3161420
BLVRA	A0A287BM94;A0A5G2QCK7;F1SSF5	Biliverdin reductase A	12	31.2785	0.000218055	3424960	3397560	2953020	3283660	4297550	3643110	3762740	2976110	3266650
PSMB2	A0A5G2R6J1	Proteasome subunit beta	6	36.8159	0.000218055	3348300	3487220	3231220	3094230	3653770	3598200	3719290	3099910	3734510
COPS4	A7Y521	COP9 signalosome complex subunit 4	15	50	0.000218055	3319500	3516070	3565510	3493670	3325850	3465310	3572020	3330050	3367360
EPRS1	A0A286ZQW0;F1S9K5	Glutamyl-tRNA synthetase	46	34.233	0.000218055	3344530	3563370	3722770	3088380	3156600	3422910	3704450	3636400	3270330
ECM1	A0A287BHL7;I3LC64	Extracellular matrix protein 1	15	39.3715	0.000218055	2289730	2594280	3760280	3157590	2489860	3279450	4127090	4339030	4851130
CD81	A0A5G2RLN1;A0A5G2RMT1;A7WLI1	Tetraspanin	3	27.0642	0.000218055	3517710	2364350	2973760	4324800	3878820	3788540	2940880	3333430	3748630
ARRB1	A0A5G2RB87;F1SUN0	Arrestin beta 1	13	27.8798	0.000218055	3090500	3585780	3348420	3478790	3073790	3123800	2974710	4069940	4041580
GET3	A0A287AIE6	ATPase GET3	10	37.1758	0.000218055	3516680	3272900	4084070	3233410	3138440	3404710	3129930	3300870	3682460
AFDN	A0A287AAY5	Afadin, adherens junction formation factor	46	31.3889	0.000218055	3854110	3457780	2949700	3526680	3793290	3537960	3012900	3238990	3390370
SF3B2	F1RU38	Splicing factor 3B subunit 2	22	26.4804	0.000218055	3553860	3497540	3168590	3269280	3620700	3511170	3580930	3500810	3047510
KANK3	F1SA52	KN motif and ankyrin repeat domains 3	19	28.5538	0.000218055	3960990	3312490	3081450	3768790	3608370	3486780	3135460	3291460	3079270
BCAT2	F1RL81,A0A287AGJ3	Branched-chain-amino-acid transaminase;Branched-chain-amino-acid aminotransferase, mitochondrial	16	33.4719	0.000218055	3273730	2848290	3301550	3114910	3742510	3886780	2906430	3542910	4026100
LOC100621521	A0A287B7K5	SH3 domain-containing protein	1	3.36134	0.000218055	2877610	3165760	3394220	3288820	4335980	3121410	4125210	2912590	3406010
FOLR1	A0A287BLX2;A0A5G2RMJ1;I3LDJ1	Folate_rec domain-containing protein	5	13.5838	0.000218055	2766670	4743530	844065	4873930	4041000	2471920	5773600	2958100	2110010
ACADM	P41367	Medium-chain specific acyl-CoA dehydrogenase, mitochondrial	10	29.4537	0.000218055	3377780	3542270	3532750	2962520	3213940	3912950	3394770	2852290	3770690
OXSR1	Q863I2	Serine/threonine-protein kinase OSR1	10	24.3856	0.000218055	3494510	3205330	3723020	3886030	3945800	3370940	3111250	2705750	3046380
PPP3CA	A0A286ZXJ6;A0A287BDA6;F1S100	Serine/threonine-protein phosphatase	5	11.4228	0.000218055	3444300	3390230	3714410	3660460	3396220	3068120	3325130	3231460	3235650
PODXL	F1SNF3	Podocalyxin	6	18.9922	0.000218055	3942820	3567200	2062010	3153230	2458480	3877860	4071970	3348130	3977750
KIAA1217	A0A287ARQ2	KIAA1217	36	26.3271	0.000218055	3573510	3407580	3653390	3569380	3362950	2979260	3565890	3591270	2729690
LSM6	A0A286ZKR5	LSM6 homolog, U6 small nuclear RNA and mRNA degradation associated	3	18.5484	0.000218055	3649620	2921870	2984400	3126220	3567420	3807420	3253220	3513070	3597180
SEC31A	A0A287AJF0;A0A287AKV0;A0A287B0H0;A0A287BSM0;A0A5G2QUA2;A0A5G2QUP2;F1RVD4	SEC31 homolog A, COPII coat complex component	25	25.5034	0.000218055	3252460	3204960	3679790	2872610	3373250	3463900	3285810	3601700	3651980
RALY	A0A286ZLQ8;A0A286ZYT0;A0A287AKP9;A0A287BLC1	RALY heterogeneous nuclear ribonucleoprotein	7	18.5393	0.000218055	3148060	3947840	3557540	2366390	3175010	3575320	3410810	3742910	3443510
SNX12	A0A286ZKH8;F2Z596	Sorting nexin 12	7	41.25	0.000218055	3355180	3427710	3461260	3519660	3405080	3286530	3261030	3398120	3208190
COL4A4	A0A286ZWF0;A0A286ZXV9;A0A287AZF2;A0A287B821;A0A287BI02;A0A5G2QYA1	Collagen type IV alpha 4 chain	2	1.86012	0.000415628	2653750	3585420	2092070	3311020	3323980	4841000	4237790	2365130	3908790
PSMC5	P62197	26S proteasome regulatory subunit 8	18	53.202	0.000218055	3476960	3453400	3552930	3548310	3158890	3217650	3409790	3126730	3339510
PTPN6	A0A286ZXH2;A0A480TLF2;A0A5G2RJ70;I3LKA3	Tyrosine-protein phosphatase non-receptor type	21	39.3791	0.000218055	3080710	3322150	2517290	3160760	3038740	3860990	4589800	3460800	3238440
AP1B1	A0A287B5G9,F1RFI2	AP complex subunit beta	23	28.115	0.000218055	3293020	3703270	3082480	2932240	3207270	3411490	3988410	3404800	3224790
PSMC1	F2Z5J1	26S protease regulatory subunit 4	17	51.1364	0.000218055	3339930	3903950	3354400	2860110	2962740	3519180	3385610	3424900	3466810
PSMD4	A0A287ADL8,A0A288CG47	26S proteasome non-ATPase regulatory subunit 4	11	34.4737	0.000218055	3411560	3111720	3649360	3484620	3237760	3407650	3305920	3128560	3461770
PACSIN3	A0A287AQ12;A0A287AR93;A0A287ATC5;F1SIC0	Protein kinase C and casein kinase substrate in neurons 3	12	35.512	0.000218055	3672570	3718830	3321270	3388570	3197550	3401570	2556000	4079980	2804940
TRIM25	A0A5G2QSW4;K7GR70	Tripartite motif containing 25	19	39.9684	0.000218055	3700090	3746240	3316620	3536890	3234130	3302930	3346770	2832940	3096960
SF3B3	A0A286ZVS0	Splicing factor 3B subunit 3	33	35.908	0.000218055	3415350	3519430	3237460	2958500	3266620	3405700	3360040	3561480	3356940
PSMD14	A0A480DPN6;F1RPQ3	26S proteasome regulatory subunit RPN11	8	31.9355	0.000218055	3190830	3054750	3501330	3673120	2970700	3216250	3464110	3160800	3814230
ACO1	A0A287BQT2	Citrate hydro-lyase	27	38.6952	0.000218055	2874470	3255300	3659480	3591330	2791060	3564220	3994650	2839730	3444330
RIDA	A0A286ZNH3	2-iminobutanoate/2-iminopropanoate deaminase	7	74.4526	0.000218055	3246890	3825160	3430800	3296450	3683560	3628250	3456020	2721450	2627100
EVPL	F1RW07	Envoplakin	57	38.4942	0.000218055	3389950	3243740	3520720	3567120	2753180	4889640	2811680	2933730	2745950
ACAA2	D0G0B3;F6PZX4	3-ketoacyl-CoA thiolase, mitochondrial	12	43.8287	0.000218055	3477690	3360530	3426750	3313950	2957110	3478870	3215630	3520630	3071660
AP1G1	A0A5G2R4F8;A0A5K1VTT2	AP-1 complex subunit gamma	13	20.2424	0.000218055	3364330	3296050	3535370	2547210	3090200	3616390	3502120	3560710	3281260
VSIG2	F1S799	V-set and immunoglobulin domain containing 2	7	19.0332	0.000218055	3227660	2620840	2693530	4253730	3783720	3740550	3502250	2526560	3347630
IAH1	A0A287B3A3;A0A287BPE6	SGNH_hydro domain-containing protein	5	27.7512	0.000218055	3443580	3379010	3570580	3644230	3497310	3064670	3275630	2651720	3157960
RALA	I3LAJ6	Small monomeric GTPase	4	15.0485	0.000218055	3598570	2820730	2293360	3952070	3811200	3651300	3450460	2991020	3104350
ASRGL1	A0A287AUX9;A0A5G2QQ19;F1RPW8	Asparaginase-like protein 1	8	31.7757	0.000218055	3157910	3653310	3259460	3626810	3631020	3127920	3413590	3043850	2718760
STT3A	A0A287AFH3;A0A5G2QD74;A0A5G2QP87	Dolichyl-diphosphooligosaccharide--protein glycotransferase	6	8.08511	0.000218055	3155990	3727260	2869180	3579920	3191620	3517580	3212300	2802940	3476310
GNAI1	A0A5G2QM73;A0A5G2RAE3;F1SB90	G protein subunit alpha i1	5	19.4357	0.000218055	3370790	3630540	2315290	3237220	3848020	3215390	3043220	3091130	3739110
PCNP	A0A287BLB5	PEST proteolytic signal-containing nuclear protein	5	35.9551	0.000218055	3335670	3382170	3518870	3202750	2894320	3538020	3488350	3218690	2857230
TMX1	A0A5G2QYQ1	Thioredoxin-related transmembrane protein 1	6	20.8633	0.000218055	2963500	3549870	2520530	3311630	3544840	3633850	3174600	3006620	3708650
LGMN	A0A287AW67;F1SD70	Asparaginyl endopeptidase	5	22.1709	0.000218055	3154620	2790910	3237450	3446390	3195920	2985520	3696490	3280450	3613230
CLIC2	A0A287A7Q5	Chloride intracellular channel protein	10	55.4656	0.000218055	2641370	2916270	3712880	2369890	3274600	3436550	3667960	3688750	3662510
DPY30	F2Z5F7	Dpy-30 histone methyltransferase complex regulatory subunit	2	29.2929	0.000415628	3125170	3363240	3677140	3259890	2672670	3442870	3173530	3071720	3583590
PLGRKT	A0A286ZI26;F1SK49	Plasminogen receptor with a C-terminal lysine	5	24.1935	0.000218055	3146040	3652790	3472580	3069100	3005760	3366630	3319530	3290270	2912440
GOT1	P00503	Aspartate aminotransferase, cytoplasmic	20	63.9225	0.000218055	2924240	3388740	3709320	2929290	3387210	3155100	3365790	3288680	2984090
GP91-PHOX	K7GKS3	FAD-binding FR-type domain-containing protein	1	1.75747	0.000218055	3088090	2944980	2825450	3494500	3166870	3186080	4360620	3283910	2736870
OTUB1	C5H0C6	Ubiquitin thioesterase	10	45.7565	0.000218055	3109940	3231220	3743330	2829400	2962440	3259000	3500560	3515220	2869490
RPL17-C18orf32	A0A287B386;I3LT81	60S ribosomal protein L17	6	40.8602	0.000218055	3596000	3894050	2218020	3363960	3669480	3080150	3143220	3715760	2283880
SRRT	I3LI05	Arsenite-resistance protein 2	21	26.1714	0.000218055	3405560	3379030	3066010	3138350	3111850	3265100	3172310	3443600	2956930
LOC102162486	A0A287A3H0;A0A287AFV4;A0A287AIC6;A0A287ARJ9;A0A287BFU2;A0A480YA88;A0A5G2QA69;A0A5G2R4M7;A0A5G2RF25;F1SR21	Uncharacterized protein	6	16.3683	0.000218055	3220610	3334400	3589890	3081350	2895560	2973160	3302350	3365520	3142490
SEPTIN10	A0A481C468;A0A5G2REM3	Septin	15	43.1718	0.000218055	4101470	3231030	3460860	3360060	2764170	2997300	2460440	3244920	3216930
PLXDC2	A0A287A016;A0A287BE48	Plexin domain containing 2	10	22.4953	0.000218055	3804550	2978470	2904380	3696880	3770740	3088730	2597360	2594220	3371480
ALAD	A0A287BGW4	Delta-aminolevulinic acid dehydratase	11	36.5385	0.000218055	2715760	3110320	3246100	2795930	4344590	3042160	3170510	2475170	3872540
PGM3	F1RQM2	Phosphoacetylglucosamine mutase	16	42.8044	0.000218055	2693080	3440340	3446210	2981440	3161560	3425330	3017530	3280410	3326640
CFL2	Q5G6V9	Cofilin-2	7	41.5663	0.000218055	3729350	3203100	2909290	3379200	2819760	2380710	2379860	4416320	3520480
TWF2	A0A5G2Q7I8;F1SIX7	Twinfilin actin binding protein 2	11	49.8559	0.000218055	3306600	3582760	2787080	2983170	2911370	3028150	3833770	3218790	3084570
RPL35	Q29361	60S ribosomal protein L35	3	19.5122	0.000218055	3526820	3516510	2079090	3361560	3559080	3245400	2594500	4198970	2635740
PPP1R7	F1SI09	Uncharacterized protein	16	48.6111	0.000218055	3071440	3618100	3046090	3437750	2835740	3383030	3025730	3398620	2890760
ERLIN2	A0A287BPU3;A0A287BRP6	ER lipid raft associated 2	14	44.2478	0.000218055	3394710	3984250	2861830	3150580	3140230	2998600	3033660	3240920	2874110
EIF3F	A0A287ARI1	Eukaryotic translation initiation factor 3 subunit F	8	27.0115	0.000218055	3191170	3503820	3056270	2982120	3260330	2755090	3253420	3572640	3030550
SNX2	A0A286ZUZ1;A0A287BMK7	Sorting nexin-2	19	38.7716	0.000218055	3041640	3263700	2946970	3086270	3062210	2952940	3845590	3379780	2958500
EIF3B	M3TYC1	Eukaryotic translation initiation factor 3 subunit B	27	44.1327	0.000218055	3285240	3535050	3149820	3085020	3082560	3043080	3166130	3028800	3113330
PRKCD	I3LR85	Protein kinase C delta type	18	28.264	0.000218055	3629970	3452320	2620090	2798280	2399900	3504310	3928690	3194720	2952840
CLINT1	A0A287AP85;A0A287BKR6	Clathrin interactor 1	14	27.5862	0.000218055	3302790	3330440	3066840	3079160	2846730	2981900	3768670	3351820	2724040
DNM2	F1S593,A0A287B9Y2	Dynamin GTPase	23	32.0321	0.000218055	3298830	3327760	2609020	3172680	3302690	3121420	3543820	2976010	3082270
CSRP2	A0A5G2QYU2;A0A5G2R9G8	Uncharacterized protein	5	36.2694	0.000218055	4057320	3845320	2472060	2949630	2881130	3534080	2548500	3819420	2302380
CD58	F1SAX5	CD58 molecule	4	19.3416	0.000218055	3483330	2649120	1025010	4608750	4218800	3052670	3065990	2382620	3911460
PSMF1	A0A287ALF9;F1S870;I3LEK4	Proteasome inhibitor PI31 subunit	8	20.8191	0.000218055	2778740	3072310	3433380	3318960	3540310	2999810	3522590	2502640	3192880
ACAT2	A0A287AHQ0	Acetyl-CoA acetyltransferase 2	8	31.738	0.000218055	2400590	3413800	3506380	2939360	3132010	3109840	3824040	3103610	2913110
ENPEP	Q95334	Glutamyl aminopeptidase	17	20.5945	0.000218055	4379530	4011910	1332140	4162100	4212330	3397010	2128090	2563440	2134690
MAN2B1	F1SEY1,A0A287BHP5	Alpha-mannosidase	19	18.7992	0.000218055	3021800	3154980	3663740	3045930	3050370	3208580	2780630	3216990	3155540
APEX1	A0A287BTC2	DNA-(apurinic or apyrimidinic site) endonuclease	10	46.2264	0.000218055	3742580	2955510	3010830	3199170	3606550	3166250	3031670	3409300	2146960
RAB27A	Q4LE85	Ras-related protein Rab-27A	4	19.9095	0.000218055	3650840	3328130	3415660	3553380	2745740	2988770	2827090	3085340	2670410
RPL18	Q95342	60S ribosomal protein L18	6	30.2564	0.000218055	4412000	4620700	2311800	2734090	3227650	2634610	2011160	4436520	1833380
SLA-DMB	A5D9L3	MHC class II, DM beta	2	8.08824	0.000218055	2651280	4702300	2437010	1902950	3648610	3574420	2997160	3355010	2948380
SERBP1	F1S827	Plasminogen activator inhibitor 1 RNA-binding protein isoform 1	11	30.2211	0.000218055	3289800	3524690	2715290	3087700	2894700	3180910	2945600	3390830	3144780
ACOT9	A0A480V3W7;A0A5G2QHL2;A0A5G2R7V1;F1SQ00	Acyl-CoA thioesterase 9	15	39.6752	0.000218055	3221470	2648620	3589070	2900100	3092440	3410950	2657870	3403350	3239390
KIF5B	F1RWC5	Kinesin-like protein	32	40.81	0.000218055	3299040	3249410	3034420	2960090	3165250	3255810	3168690	3011710	2921130
DYNC1I2	A0A286ZTA9;A0A287AY28;F1S087	Dynein cytoplasmic 1 intermediate chain 2	8	24.4406	0.000218055	3143160	2729330	3205770	3496440	3335030	2771660	2932010	3178640	3230580
PCNA	A0A287ABG2	Proliferating cell nuclear antigen	7	26.6667	0.000218055	2604440	3700270	3110820	2808200	3309990	2860530	3557890	2835570	3202620
LRRFIP1	A0A5G2QW94,A0A286ZP61;F1SJI5	Uncharacterized protein;Leucine-rich repeat flightless-interacting protein 1 isoform X2	22	35.514	0.000218055	3267850	3245940	3019900	3205890	2980500	2873070	3539010	3130000	2708120
RCC2	F1SUQ8	Regulator of chromosome condensation 2	19	43.8462	0.000218055	3021580	3349430	2899690	2672750	3079930	3196310	3213960	3573090	2956430
SLA-DQA1	Q7YQ94	MHC class II antigen	3	7.84314	0.000218055	2349620	4135790	1880780	2895400	3919500	3560380	2232560	3108770	3821540
POGLUT3	F1SV18	KDEL motif-containing protein 2	14	30.9055	0.000218055	3041340	3159330	3436970	2846720	2571830	3787030	2672550	2771580	3569970
POR	P04175	NADPH--cytochrome P450 reductase	18	32.8909	0.000218055	2718000	4732780	2782280	2866730	3570860	2836710	2744330	2857780	2723740
NAGK	A0A286ZMD1	GlcNAc kinase	9	34.593	0.000218055	2816990	3263320	2821180	2775980	3280190	2960510	4534110	2633920	2697980
PMM2	A0A5G2QI20	Phosphomannomutase	10	33.2258	0.000218055	2502040	3751550	3577680	3221060	3257610	3112410	3394410	2539150	2402000
UBA2	A0A287AML4;A0A287AP49;A0A287ARA3;A0A287B2C5,F1RNU6	Uncharacterized protein;ThiF domain-containing protein	12	26.9444	0.000218055	3118410	2951020	3729480	2785720	3070590	3287330	2648080	2944680	3172090
HK3	K7GS73,A0A287AE54	Hexokinase	18	23.9326	0.000218055	2292960	3339580	2427680	2822620	2727690	3180330	4069730	3626160	3167690
GMDS	A0A5G2R0W4;F1RX12	GDP-D-mannose dehydratase	11	36.5714	0.000218055	2548740	4606140	2552540	3450590	3174560	2123830	3970380	2493570	2699200
SNX18	A0A286ZLS9	Sorting nexin 18	10	15.4545	0.000218055	3540340	3578010	2907500	2707720	2714120	3396540	3042030	3209110	2491010
COPE	F1S7E0;F1S7E1	Coatomer subunit epsilon	7	39.0244	0.000218055	3058350	2814270	3377390	2932980	3304370	2896900	3012800	3131410	3042100
STXBP2	A0A287BB33;A0A5G2RBJ2;F1SCI9,Q29268	Syntaxin-binding protein 2;Syntaxin-binding protein 2 (Fragment)	21	37.2881	0.000218055	2945260	2853330	2354530	3292010	2859930	3525850	3576180	3168310	2981410
UBE2I	A0A287ASP8;I3LSZ1	UBC core domain-containing protein	7	53.1646	0.000218055	2702670	3073870	3237570	3049600	2964670	3201190	3259940	2972280	3070050
L3MBTL1	A0A288CFV0;A0A5G2QSE6;Q06AA0	Uncharacterized protein	6	15.082	0.000218055	3133620	3162970	3110880	3091270	2627150	3015580	2969580	3152290	3207800
AIMP1	A0A287AKA2;A0A5G2R7V9;A0A5K1VI30	Aminoacyl tRNA synthetase complex interacting multifunctional protein 1	11	38.6293	0.000218055	2820450	3084370	3119500	3118870	2715000	3086280	3090860	3312980	3113110
PCK2	A0A287ABW0;A0A287AES5	Phosphoenolpyruvate carboxykinase (GTP)	20	37.6972	0.000218055	2442460	2888440	2387650	2189080	3352950	3794370	3790550	3212590	3395850
ITGB4	K7GPD4	Integrin beta	11	7.8714	0.000218055	2400200	1898980	3692070	2823910	3751520	3352320	3364220	3138370	3010520
PSMD1	A0A5G2QUG8;F1SMW9	26S proteasome non-ATPase regulatory subunit 1	23	32.0213	0.000218055	3089430	3310570	3015230	2898500	2872460	2854260	3461270	2790360	3132560
WARS1	F1SAP4;K9IVV5	T1-TrpRS	15	41.2863	0.000218055	2933890	4075690	2143970	3109670	3310060	2823180	3702670	2398660	2921370
FKBP3	I3LR51	Peptidylprolyl isomerase	6	22.3077	0.000218055	2939900	3309920	3079990	3089720	2607810	3347920	2985600	3146520	2900770
ITGAL	A0A5G2R3T7;F6PS48	Integrin subunit alpha L	21	20.8639	0.000218055	2845820	3065420	2062210	2820500	3665980	3296260	3984750	2877100	2774950
ALCAM	F1SL34;K7GLE8	Activated leukocyte cell adhesion molecule	13	33.8858	0.000218055	4043020	3151630	2131380	3253810	3424940	3125350	2517360	2716840	2987020
RPL7	A0A287A8T0	Ribosomal protein L7	10	36.5462	0.000218055	3764900	3979260	2334190	2979470	3504520	2735170	2361360	3627520	2048420
PTPRC	A0A287A9D0,K7GMW0	Protein-tyrosine-phosphatase	23	22.0696	0.000218055	2765290	3121630	1716510	3014080	3142650	3481270	4164390	3196470	2663410
FKBP11	A0A287B5T6	Peptidylprolyl isomerase	4	8.65672	0.000218055	2851370	3248640	2428390	2729360	2331900	3624780	3450580	3297570	3213070
DDX39B	Q29024	Spliceosome RNA helicase DDX39B	6	15.6542	0.000218055	3145880	3546300	3225840	2676170	2710030	3359550	2552200	3017720	2902790
ZNF207	A0A286ZT20;A0A287AA44;A0A287BA63;A0A287BAJ4;F1RKW7	Zinc finger protein 207	3	9.62343	0.000218055	3145400	3249440	2773020	3024680	3206670	2908400	2987090	3148990	2675360
AP1M1	A0A287A8E1;A0A287AHA6;F2Z5I7	AP-1 complex subunit mu-1	12	35.6108	0.000218055	3135940	3099450	3141480	2721310	2866250	3353540	2989050	3004000	2775330
RTN1	A0A5G2QEA3;I3L6J1	Reticulon	16	28.4967	0.000218055	3528820	3239700	2266120	2317720	4089150	3143020	3499870	2097280	2898690
RPIA	A2TLM1	Ribose-5-phosphate isomerase	6	25.1634	0.000218055	2983010	2926480	3240570	3059100	3516940	2849770	2665710	2573740	3242210
PPP1CA	Q2EHH8	Serine/threonine-protein phosphatase	5	14.5455	0.000218055	3115160	3026340	2810790	2560010	2559630	3271910	3270460	3177580	3248360
ARPC1A	F1REX9,A0A287BN59	Actin-related protein 2/3 complex subunit	12	38.1081	0.000218055	3097650	2903590	3200490	2747460	3277860	3117610	2850600	3163200	2674900
MTDH	A0A286ZU54;A0A287A8V4;F1S0L8	Metadherin	17	30.0654	0.000218055	3400090	2967510	2459860	2948330	3250290	3104290	2911680	3384650	2586620
SBDS	F1RJJ3	Ribosome maturation protein SBDS	14	49.6	0.000218055	3135050	3210790	2589110	3140270	3377030	2971780	2547710	3021320	2958590
CPM	I3LTE1	Carboxypeptidase M	11	34.763	0.000218055	1485550	1464540	989962	2408700	5676140	4351790	3220890	3025290	4272170
CPNE1	I3LUZ1,A0A5G2QW21;I3LLW0	Uncharacterized protein	19	15.2289	0.000218055	2946320	3223170	3217860	2508750	2303840	3231810	3130890	3492130	2761990
FCN1	Q29042	Ficolin-1	3	11.0429	0.000218055	3042960	3273360	1599080	3880330	3634370	2090670	4058300	3252710	1897870
ERP44	A0A287B4Y1;A0A5G2R7S2;B6CVD6	Endoplasmic reticulum protein 44	13	40.327	0.000218055	2662590	3171450	2960470	2939360	2690750	2964470	2796820	3384010	3147380
NAGA	A0A287AV20;A0A287BPG3	Alpha-galactosidase	7	18.2266	0.000218055	2383670	2478420	2949600	2728470	3098750	3220760	3658560	3241710	2947090
CDH1	A0A287BPL8	Cadherin-1	14	19.8919	0.000218055	2849460	3026860	2590290	3185040	2860900	3172070	3475230	2644820	2891280
TBCB	Q8HXL4	Cytoskeleton-associated protein 1	5	20.082	0.000218055	2894910	3082360	3055940	3800720	3262480	2526490	2638830	2521480	2889950
CD163	Q2VL90,A0A287A7T0;A0A287A807;A0A287AZE3;A0A287B9P2;A0A287BCC1;A0A287BJR1;A0A480J3Z7	Scavenger receptor cysteine-rich type 1 protein M130	19	22.3318	0.000218055	3144830	2338740	2754980	2361210	2346490	3659720	5317190	2591750	2147280
CLIC3	A0A287A988	Chloride intracellular channel 3	11	52.7426	0.000218055	3164800	2050970	3348250	2812050	2812520	3015270	2901010	3600760	2941540
EPS8L2	A0A286ZVR9;A0A287AJ57;A0A5G2QJE4;A0A5G2R9L8	EPS8 like 2	19	36.756	0.000218055	3467930	3148450	3174640	2883550	2974080	3150540	2801610	2477080	2557980
LIN7C	A0A287AKE5;A0A5G2QBW9;A0A5G2QCX8;A0A5G2R043;F2Z5M5	Protein lin-7 homolog	4	25.6281	0.000218055	3187100	2710100	2735150	3338650	3461180	3034810	2429210	2815000	2920350
PLSCR1	A0A286ZUA7;A0A287AHC0;A0A5G2QX76;A0A5G2R127;I3LGQ1	Phospholipid scramblase	4	15.678	0.000218055	2638900	3191510	2716940	2784570	2726740	4001130	2594660	2359790	3614180
GPX4	P36968	Phospholipid hydroperoxide glutathione peroxidase	6	33.5025	0.000218055	3238190	3150550	2850850	2824540	3159100	2864160	2998180	2949500	2576570
DDB1	F1RIE2	DNA damage-binding protein 1	40	41.4399	0.000218055	2913220	3057490	3059610	2591690	2816830	3003910	3061070	2998860	3104810
ABI3BP	A0A286ZYL3;A0A287A2L7;A0A5G2QEI5;A0A5G2QHH4;A0A5G2QIF2;A0A5G2QUX0;A0A5G2QWN3;A0A5G2RB21;F1SL03	Uncharacterized protein	14	12.5337	0.000218055	2103490	1776370	6269340	3199060	1277980	3031640	1534610	1185350	6173940
SNRPA	Q06AA4	U1 small nuclear ribonucleoprotein A	5	28.3688	0.000218055	3725560	2966430	2776100	2342050	2732650	2730550	3312160	3074660	2876740
MGLL	A0A286ZUB0;I3LEE2	Monoglyceride lipase	10	24.7807	0.000218055	3032700	2766790	3021520	2943760	2958160	3232200	2776110	2805670	2941670
PSPC1	A0A286ZKW2;F1RN28	Paraspeckle component 1	13	29.9424	0.000218055	2992770	2963110	3166720	2900500	2841670	2906710	2889650	3211120	2576160
MAPRE2	A0A287AD49;A0A287AKE9;A0A5G2QFP4;A0A5G2QSA4;F1SAJ9	Microtubule-associated protein RP/EB family member 2	9	30.4029	0.000218055	2466340	3213990	2702540	2673040	1379340	3328740	4513370	3712730	2427200
ZBTB22	A0A287A1Y1;A0A5G2R356;F1RZT0	Ig-like domain-containing protein	6	23.3333	0.000218055	2754910	3475940	2014500	2281630	3011860	2746640	4862050	2274480	2984860
AP2A1	F1RH60;I3LK24	AP-2 complex subunit alpha	25	32.1392	0.000218055	3112900	2942970	2866140	2806240	2882430	3186160	3048400	2860910	2691890
FAM107B	A0A5G2R1P7,A0A287AL45;A0A287AT76;A0A287B8I3	Uncharacterized protein;Protein FAM107B isoform c	3	13.2075	0.00793383	3061420	3026150	2479770	2997670	2978960	2945780	3415070	2931180	2545370
QSOX1	F1S682	Sulfhydryl oxidase	13	21.0526	0.000218055	2260830	2745700	3850640	3356120	3270050	3027440	3362990	1863450	2635720
SNX1	A0A480LB97;A0A5G2QRM2;A0A5G2R6E9	Sorting nexin-1	17	36.59	0.000218055	2790900	3299230	3265640	2896550	2707440	2937680	3029570	2935370	2501210
ATP5F1E	K7GS22	Uncharacterized protein	1	5.88235	0.00733413	3277510	3553840	2525170	2793010	2496370	3159920	2743910	2978960	2768370
PCBD1	F1SUB1	4a-hydroxytetrahydrobiopterin dehydratase	5	48.0769	0.000218055	2896150	2991360	3176500	3267640	3137960	2764350	2278400	2944210	2816660
GLRX3	A0A480M761;A0A5G2RFG3;F1SDJ8	Glutaredoxin 3	13	44.6108	0.000218055	2764410	3168240	3025610	3217610	2846370	2997400	2947720	2654250	2649850
UBE2M	A0A287BNE4	Ubiquitin conjugating enzyme E2 M	6	30.2326	0.000218055	2934210	3105670	2908670	2853290	2813500	2901260	3115250	2840090	2784260
GPD2	A0A286ZKW5;A0A286ZSD6	Glycerol-3-phosphate dehydrogenase	27	44.9176	0.000218055	2864910	2692420	2536540	2668810	3111610	2883080	3585980	3028000	2866430
HSD17B11	A0A5G2QNX0;I3L5K3	Uncharacterized protein	11	51.1719	0.000218055	2236880	2539820	3465770	2685140	2534050	3369590	2340920	3276290	3750490
PPT1	A0A287AYH9	Palmitoyl-protein hydrolase 1	2	8.85246	0.000218055	2912290	3081630	2063040	2654090	2908260	3302450	3619070	3243610	2411550
COPS5	A0A287A976;F2Z540	COP9 signalosome subunit 5	9	23.4719	0.000218055	2757160	2768960	3617880	2159920	3457850	2686780	3051540	2775190	2905450
PSMB8	A5D9J4;I6L5M4,Q29576	Proteasome subunit beta;Proteasome subunit beta type-8 (Fragment)	10	64.4231	0.000218055	2464020	3613620	2203270	1739800	2950170	3022160	4128490	3081510	2907800
NAPA	A0A5G2QQW2	Alpha-soluble NSF attachment protein	14	49.1525	0.000218055	2803140	2878110	2664210	2644580	2687050	3173730	3248860	3105920	2845960
PDLIM3	A0A480QG05,Q6QGC0	PDZ and LIM domain protein 3	9	19.5584	0.000218055	2903260	2701880	3174710	2704260	2768940	2600780	2288090	4253590	2584050
ESYT2	A0A287BCJ5	Extended synaptotagmin 2	22	32.445	0.000218055	3133640	2886740	2275380	3007530	3134000	2863240	2701040	2965390	2995440
HIP1R	F1REX8	Huntingtin interacting protein 1 related	31	36.8914	0.000218055	3202170	3095500	2512230	2960930	3509490	2699380	3075380	2434350	2462600
PICALM	F1STS9	Phosphatidylinositol binding clathrin assembly protein	10	20.7143	0.000218055	3132500	2921170	3159430	2772160	2761690	3023040	2607590	2973650	2587390
COPG2	A0A286ZQ12;F1SNE9	Coatomer subunit gamma	14	20.19	0.000218055	2613820	2987490	3070260	2980040	2605530	2828120	3083710	3053380	2705530
LAMC2	F1S662	Laminin subunit gamma 2	20	23.6776	0.000218055	2159750	2926380	1582370	3518890	2214960	4124170	3662140	2132730	3526590
SNTB2	I3LDU9	Syntrophin beta 2	11	23.8007	0.000218055	3359820	2516780	2996630	3276720	3127300	2622180	2416240	2939220	2587910
LOC100739508	F1RVN0,A0A5G2QMB0,A0A287AZ91	GST class-pi	8	23.6246	0.000218055	3221690	3454330	1993760	3187850	2335520	3298440	2295700	3228710	2823700
DHDH	Q9TV69,A0A286ZTT0	Trans-1,2-dihydrobenzene-1,2-diol dehydrogenase	13	32.2388	0.000218055	2759620	2975330	3152000	2592080	3072630	2684070	3152530	2502170	2932620
CHMP3	I3LFQ9	Uncharacterized protein	5	22.1719	0.000218055	2834980	2643280	2974860	2525940	2225410	3530080	2323030	4415040	2326210
AP2A2	F1RZ02	AP-2 complex subunit alpha	31	40.0618	0.000218055	3197110	2968650	2735750	2619410	2967490	2643610	2734540	2856710	3014510
SAR1A	Q52NJ3	GTP-binding protein SAR1a	6	39.899	0.000218055	2847310	3255430	2829540	2878900	2725310	2794680	2698820	2738570	2966870
DCTN1	A0A287B1I4;A0A287B8J2;A0A5G2QI60;A0A5G2QPL9;A0A5G2RFF7	Dynactin subunit 1	44	46.5434	0.000218055	2971310	2671540	2960710	2932640	2855050	2850370	2841770	2890910	2725500
EIF4E	A0A5G2RC36;F1S0B9	Eukaryotic translation initiation factor 4E	6	29.9539	0.000218055	3026980	2999540	3175460	2852590	2825350	2728100	2736620	2595890	2757800
C1QC	A0A286ZSJ7	Complement C1q C chain	3	13.0612	0.000218055	2938570	3631170	1308780	1235490	4311340	1391340	5040530	1773220	4052830
ELOC	A0A287B950;A0A5G2QXY8;F2Z545	Elongin-C	4	38.3929	0.000218055	2835710	3025800	2782600	2886790	2859970	2672390	3071000	2671340	2781200
NPNT	A0A5G2RDQ2	Nephronectin	12	17.2662	0.000218055	2429180	3912150	1695190	3453950	2411090	3673850	3263870	2001460	2708600
PTGS1	A0A287ANF9	Cyclooxygenase-1	14	31.6667	0.000218055	2634240	2590890	2198160	3120130	2869090	2693880	3557190	2888850	2952950
ADAM10	O77633	Disintegrin and metalloproteinase domain-containing protein 10	14	24.7326	0.000218055	2955800	2510860	2110520	2950080	3588990	3147740	2813590	2495580	2930640
LOC110256000	F1S1G8	Amine oxidase	6	13.4393	0.000218055	2839060	1774040	3679730	2260380	4168870	2664350	3398490	981790	3723780
ELANE	A0A286ZN14;A0A286ZXH8;I3LK80	Elastase, neutrophil expressed	8	41.573	0.000218055	2606320	4274260	1797910	3043190	2600880	3699900	1762400	3251140	2442460
FMNL1	F1RR22;I3LH80,A0A286ZTB5	Formin like 1	20	20.5725	0.000218055	2661190	3240260	2303140	2605560	2352820	3500090	3602440	2724930	2473730
EIF3K	A0A287A0G9;A0A287ART5;A0A5G2R0U5;A0A5G2RL15;F1RI41	Eukaryotic translation initiation factor 3 subunit K	3	17.8899	0.000218055	2963120	2029280	2679160	1311090	2528220	2950820	4108170	3798530	3025840
PSMD6	F1SGF1	26S proteasome non-ATPase regulatory subunit 6	16	37.7778	0.000218055	2783980	2781590	3030150	2674190	2891720	2766180	2881510	2609160	2946120
HAGH	A0A287AAI9;A0A287AZ17;A0A5G2QKD2;F1RG31	Hydroxyacylglutathione hydrolase	7	37.6923	0.000218055	2756980	2807540	2751280	3013930	3255060	2799940	2781570	2612770	2567850
MPRIP	A0A287B1F6;A0A287BJB6	Myosin phosphatase Rho interacting protein	44	48.7698	0.000218055	3484290	2762260	2501120	2791540	3052520	2648370	2429850	3011220	2627220
MRI1	A0A5G2QJP4;F1SD78	Methylthioribose-1-phosphate isomerase	11	41.2322	0.000218055	2642500	2716660	3387820	2965930	2756590	2820310	3047540	2371050	2570910
MRC2	F1RRU7	Mannose receptor C type 2	30	29.5095	0.000218055	3130110	2954440	2070060	2233320	3604980	2884840	2614620	2753090	3021900
CYB5B	A0A287BA78;A0A5G2QSC0;F1S393	Cytochrome b5 type B	4	40.2878	0.000218055	2903550	2989420	2063840	2614120	3071150	2718210	3403880	2655220	2805230
CNPY2	F1SLY7	Saposin B-type domain-containing protein	8	58.2418	0.000218055	2803690	3187740	3177150	2694160	1712970	2785940	2611170	3272850	2973430
GFUS	A0A286ZUK6;A0A5G2R675	GDP-4-keto-6-deoxy-D-mannose-3,5-epimerase-4-reductase	11	28.9406	0.000218055	2481630	3212060	3075930	2821120	2756970	2837910	3253870	2267880	2501840
S100A2	K7GQ95	S100 calcium binding protein A2	1	5.29412	0.00423654	2211370	6047650	2191770	3375410	1369980	1730100	4231880	2512220	1517930
VPS4B	A0A287BA12	Vesicle-fusing ATPase	11	29.0541	0.000218055	2873350	2767960	2796140	2925860	2860660	2809410	2781130	2798090	2538580
KTN1	F1SSN5	Kinectin 1	50	41.4886	0.000218055	2948850	2896280	2565290	2984170	2556180	2921840	2779080	2955050	2495500
DCPS	Q8MIZ3	m7GpppX diphosphatase	11	40.0593	0.000218055	2862920	3628160	2884280	2722220	2658810	2831150	2764750	2705090	2036230
FKBP4	A0A5G2QVN7	Peptidylprolyl isomerase	20	51.4286	0.000218055	2771630	2928780	2804940	2633770	2438350	2691210	3155070	2857730	2808520
AARS1	F1S431	Alanine--tRNA ligase	23	32.575	0.000218055	2498840	3149450	2814270	2700210	2558950	2831040	2826820	2908840	2783340
SERPING1	A0A5K1UE53;F1SJW8	Serpin family G member 1	10	23.4568	0.000218055	1806000	2079810	4630350	1693400	3668150	2493050	2878580	2384490	3417060
TOM1	A0A287AII2;A0A287AZ22	Target of myb1 membrane trafficking protein	11	33.8174	0.000218055	2494180	2480950	2970070	3160060	3059450	2854370	2587970	2619810	2804640
GFPT1	F1SPM6	Glutamine--fructose-6-phosphate transaminase (isomerizing)	18	31.6166	0.000218055	2821990	3144510	2372040	2504090	2607290	2816710	2963650	2834430	2933220
MARCO	A0A5G2QZ20;A0A5K1V0D2	SRCR domain-containing protein	4	19.5652	0.000218055	2974180	1821500	962168	2596940	3609940	2891490	4824110	2177260	3131550
TMED5	A0A287A5G3;F1S533	Transmembrane emp24 domain-containing protein 5	6	25.6637	0.000218055	2721590	2637220	2433160	2647220	2881400	3132370	2884180	2855300	2781480
FAH	A0A5G2QPJ7	Fumarylacetoacetase	11	30.2083	0.000218055	2320590	3290280	2593590	3167320	2432960	3074470	2725680	3239020	2115630
ETF1	F2Z505	Eukaryotic peptide chain release factor subunit 1	13	32.2654	0.000218055	2567520	2948620	3078510	2707360	2333490	2486860	3163270	3009520	2641840
SUCLA2	O97580,A0A287AR48;F1RK10	Succinate--CoA ligase [ADP-forming] subunit beta, mitochondrial (Fragment);Succinate--CoA ligase [ADP-forming] subunit beta, mitochondrial	11	24	0.000218055	2690440	2667600	3025090	2587960	2207650	3226720	2819720	3104850	2576020
IFI30	B3SP85	Gamma-interferon-inducible-lysosomal thiol reductase	4	19.1057	0.000218055	2233640	3565180	1674640	2231740	2998720	2985500	3721500	3344840	2141190
TCEA1	A0A287A2F9;A0A287BHY1;A0A5G2R313;A0A5G2RGF7,F1RSG8	Transcription elongation factor A1	8	23.2143	0.000218055	2730880	2821040	3036850	2947540	2876010	2685120	2783530	2527150	2475040
ALOX5AP	P30356	Arachidonate 5-lipoxygenase-activating protein (Fragment)	2	11.1111	0.000415628	3453090	2019270	1753050	4072600	2572030	3076520	2251190	2635770	2950930
RARS1	A0A5G2RDY5;F1RR89	Arginine--tRNA ligase, cytoplasmic	24	41.4894	0.000218055	2465830	3091380	2832360	2479980	2510330	3020770	2828320	2791710	2709430
RAB2A	A0A480X841;F1RT87	RAB2A, member RAS oncogene family	5	28.3019	0.000218055	2914130	2596040	1431520	2939800	3286570	3131210	2949700	2657350	2819170
ITGA2	F1SMF4	Integrin subunit alpha 2	20	21.3073	0.000218055	2570490	2155720	1566960	2755300	1290060	3748650	3455330	3905230	3272040
TNS3	A0A287ANH5;A0A287B7H7;F1ST78	Tensin 3	35	30	0.000218055	2883400	2965490	2162920	3086680	3004560	2677860	3043100	2515820	2248460
STMN2	F1RWM1;K7GNQ0	Stathmin	1	5.95238	0.00374131	2513820	3290250	2052380	2218060	2719520	2790640	3383000	2646850	2950330
HNRNPA0	A0A5G2QSH2	Uncharacterized protein	4	17.2185	0.000218055	3010660	2847120	3032740	2772920	2473930	2720250	2108350	2856630	2734430
PALM	A0A286ZKH7;A0A287BI67,Q2MJV8	Paralemmin-1	10	28.4238	0.000415628	2676830	2514420	2402530	3031860	2919380	2826900	2414500	2691610	3011160
NPTN	A0A287A770	Neuroplastin	5	14.5631	0.000218055	2780890	2374730	1915690	3054300	2739000	2819110	2795160	3031190	2889340
CUTA	A0A287BCM2;F1RZR6	CutA divalent cation tolerance homolog	4	40	0.000218055	2821040	2761600	2792980	2327800	2480180	2620090	3061480	2256880	3267460
LOC100522130	A0A287AAP0	Fumarylacetoacetate hydrolase domain-containing protein 2	13	54.9521	0.000218055	2976370	2796050	2934040	2438180	2467190	2909990	2635900	2826440	2355660
SNRPF	F1SQR4	Sm protein F	3	40.6977	0.000218055	2446980	2696210	2213870	2409420	3124670	2314030	3198900	3406870	2527410
CREG1	F1S268	Cellular repressor of E1A stimulated genes 1	3	21.6216	0.000218055	2551190	2774390	3049350	2713780	2527930	2672000	2820400	2824970	2401040
EIF3J	A0A5G2QYW6;A0A5G2R3H6;F1SN05	Eukaryotic translation initiation factor 3 subunit J	5	22.7488	0.000218055	2866620	2478960	2428540	3150280	2875160	2699780	2713110	2612940	2499220
RPS17	Q6QAP7	40S ribosomal protein S17	5	49.6296	0.000218055	2819780	3265290	2050160	1389280	1976630	2737860	3065420	3373930	3616390
CYC1	A0A287AZF9	Cytochrome c1	7	31.5951	0.000218055	2645760	2771470	2087660	2502440	2922470	2822790	3039690	2723790	2755030
SAFB	A0A5G2R206;F1S7J6	Scaffold attachment factor B	8	9.66084	0.000218055	3005570	2250000	2692150	2811450	2422280	2806770	2664920	2843070	2699060
JPT2	A0A5G2QK57;J9JIM0	Uncharacterized protein	6	54.2553	0.000218055	2763280	2860020	2821900	2858650	2644110	2437300	2689690	2706020	2404180
CDK2	A0A287ARC7	Protein kinase domain-containing protein	5	23.662	0.000218055	2848630	2361590	2573510	3274330	2937650	2740320	2155460	2539160	2729530
CSK	F1SJ27	Tyrosine-protein kinase	19	46.8354	0.000218055	2558130	2927150	2390220	2460730	2595360	2888030	3292960	2546280	2413220
PLCD1	I3L7K2	Phosphoinositide phospholipase C	17	30.9392	0.000218055	2753170	2636780	2326800	2818370	3056850	2777610	2483040	2655270	2554000
LIMD1	F1SNZ3	LIM domain-containing protein 1	21	39.4933	0.000218055	3121470	2272690	2633280	3112400	2496210	2711100	2250170	2828740	2577070
ADGRE1	A0A287A168;A0A287BFI6	Adhesion G protein-coupled receptor E1	15	22.8967	0.000218055	2850120	2234090	1283680	3233800	2666630	2934220	4025150	2444650	2325740
KYAT3	A0A287AZB0;A0A287BSQ5;F1S4D5	Cysteine-S-conjugate beta-lyase 2	9	21.1921	0.000218055	2312230	2897150	2930460	2669170	2846070	2916440	2571690	2256300	2595340
RBM3	I3L5X7	RRM domain-containing protein	5	35.4839	0.000218055	2693680	2865860	2376460	2851330	2771470	2506520	2697860	2716190	2484570
LOC100623656	I3LC84	Sulfotransferase	12	46.129	0.000218055	2576280	2158340	1948370	3090780	3189270	2411600	3802950	2823190	1943440
SNRPA1	A0A5G2QJ51;A0A5G2R0B7	LRRcap domain-containing protein	8	31.2268	0.000218055	2687210	2906350	2444400	2636080	2339870	2735840	2648770	2867380	2582920
CRKL	F1RKX9	CRK like proto-oncogene, adaptor protein	10	44.8845	0.000218055	2738190	2411750	2632210	2676070	2758040	2551480	2704240	2805380	2566040
FAM111A	A0A287A0S3;A0A287B8U5	Family with sequence similarity 111 member A	9	18.43	0.000218055	2874190	3051830	2730110	2386870	2595380	2375200	2572430	2407750	2842420
USP14	A0A5G2R2E3;I3LIN5	Ubiquitin carboxyl-terminal hydrolase	16	46.6667	0.000218055	2508870	2545670	3207580	2527830	2509620	2706320	2622990	2282190	2894620
RCN3	I3LMU6	Reticulocalbin 3	6	23.8806	0.000218055	2975460	2750280	3489000	2420890	2780090	2203570	2203230	2611300	2327080
LIMA1	B0KYV5,A0A287A2U9;A0A287AGB6;A0A5G2QDK2	LIM domain and actin-binding protein 1	18	28.1746	0.000218055	2957330	2562680	2539870	2287240	2552250	2779360	2330600	2899900	2820260
DHX15	F1S5A8	RNA helicase	25	35.9748	0.000218055	2642470	2867000	2572740	2158010	2504020	2735490	2752180	2751750	2742130
ACSS1	A0A287AT39,A0A287B7Q9	Acetyl-coenzyme A synthetase;Propionate--CoA ligase	19	31.4367	0.000218055	2810820	3151680	3491210	2382190	1754540	2384140	2507130	2859940	2353340
LAMB3	F1SF45	Laminin subunit beta 3	30	29.1809	0.000218055	1990910	2541440	1609630	3386610	2253900	3775600	3104370	1928290	3085540
C1QB	A0A286ZKA5;A0A5G2QLJ8;A0A5G2QNN2	Complement C1q B chain	4	20.7317	0.000218055	1850960	2637030	2668540	1702340	3743730	1622770	5770820	1865870	1798600
WASF2	A0A5K1VSC0;F1STN6	Wiskott-Aldrich syndrome protein family member	11	25.1004	0.000218055	2704430	2892760	2393800	2587750	2982290	2423650	3099310	2276960	2267150
TXNRD1	Q9MYY8,A0A5G2QJ21;A0A5G2QZE6;A0A5G2R688;A0A5G2R7A3;A0A5G2RAB5;F1SG38	Thioredoxin reductase 1, cytoplasmic;Thioredoxin-disulfide reductase	10	17.8357	0.000218055	2579330	2737350	2589520	2680290	2752670	2442240	2965640	2395430	2429610
MGAM	A0A287A042	Maltase-glucoamylase	34	23.2202	0.000218055	1767550	1546780	6578840	1658570	3964300	1532790	1481480	1664070	3357220
NUCB1	A0A286ZVT6;A0A287AHD5;A0A5G2RF91;F1RIP6	Nucleobindin-1	19	46.3895	0.000218055	2359100	2780660	2559280	2342030	2441750	2913600	2289260	2750770	3104620
HSPA4	A0A287B6J6	Heat shock 70 kDa protein 4	24	35.967	0.000218055	2358010	2632730	2533110	2582690	2456510	2666200	2878430	2622930	2801650
F9	P16293	Coagulation factor IX (Fragment)	10	29.5844	0.000218055	2199430	2250890	4850210	2434630	3011870	1792380	2519270	1926290	2432430
NUMB	A0A287AAI5;A0A287AZZ6;F1S3J6	Protein numb homolog	10	20.6738	0.000218055	2684660	2690050	2095370	2322810	2810500	2794360	3057310	2646850	2292470
DR1	A0A5G2R3R1	Down-regulator of transcription 1	4	29.5455	0.000218055	2631440	2359320	2817900	2886040	2760560	2518440	2339230	2562020	2498160
NT5E	K7GSR6	Ecto-5'-nucleotidase	18	43.7282	0.000218055	3369450	2793990	2490810	2379180	3309530	3871110	1084150	1141600	2924390
SACM1L	A0A5G2QHW6;I3LJB6	SAC1 like phosphatidylinositide phosphatase	21	38.6555	0.000218055	2618740	2695510	2074140	2566560	2864850	2757160	2981820	2452320	2347150
PPID	F1RTY6	Peptidylprolyl isomerase D	13	35.6757	0.000218055	2537830	2697450	2701400	2547570	2287130	2682360	3026190	2632660	2240950
LSM7	A0A5G2QW54;A0A5G2RF09;F1S8H0	LSM7 homolog, U6 small nuclear RNA and mRNA degradation associated	2	15.6863	0.000619963	2733660	2416640	2401820	2955480	2828920	2600220	2780520	2004260	2612910
CASP6	A0A5G2QXI3	Caspase 6	7	25.6849	0.000218055	2415190	2407480	2683770	3054040	2151770	2904000	2899700	2472520	2297510
SORD	A0A287AT21	Sorbitol dehydrogenase	5	20.5056	0.000218055	2781310	3055550	2881070	2050400	2989150	2536690	2357360	2129860	2497920
RTRAF	A0A287B7A0;F1SFF4	RNA transcription, translation and transport factor protein	10	49.8084	0.000218055	2611040	2718840	2559190	2682220	2334460	2481580	2873790	2710330	2303410
PSMD3	F1RXA7;I3LL55	26S proteasome non-ATPase regulatory subunit 3	23	50.1873	0.000218055	2554040	2599650	2741700	2610560	2613660	2430840	2599930	2317590	2691450
PTGES	Q2TJZ7	Glutathione transferase	1	6.53595	0.00374131	2781260	3408120	2535870	3321400	NA	2916630	2565800	1993830	3635340
PSMB3	A0A286ZN52	Proteasome subunit beta	8	46.3415	0.000218055	2247660	2354130	2739570	2113040	2348950	2611500	3015580	2540950	3154790
ACYP1	P24540	Acylphosphatase-1	5	51.4851	0.000218055	2618890	2338110	3161210	3049370	2560330	2290500	2007190	2309830	2747760
ATP5MK	F1RFD4	ATP synthase membrane subunit DAPIT	3	44.8276	0.000218055	2443800	2658460	2047180	2634100	3050820	2289180	2885650	2562190	2495070
PRMT1	A0A286ZN59;A0A287B7C9;A0A5G2QA32;F1RHU6	Protein arginine methyltransferase 1	14	45.8689	0.000218055	2634510	2609600	2742610	2581280	2752140	2313790	2509200	2600530	2318300
SRRM2	I3LCW3,A0A287ADD0;A0A287BG41	Serine/arginine repetitive matrix 2	21	11.7914	0.000218055	2682040	3057790	2410710	2456140	2015290	2726340	2430910	2936540	2336570
RPL13	I3LSD3	60S ribosomal protein L13	5	24.1706	0.000218055	3105400	3595040	1627470	2586960	2554260	2550160	1878930	3585460	1544960
PDE5A	A0A286ZX07,A0A287B475	Phosphodiesterase	25	31.5412	0.000218055	2969810	2804930	2623630	2532990	1689950	2934740	2334300	2767270	2369880
PAFAH1B2	A0A287ALL0	Platelet activating factor acetylhydrolase 1b catalytic subunit 2	3	20.0873	0.000218055	2815440	2466680	2807200	2601550	2288700	2574790	2215810	2645900	2602580
RAP2A	A0A286ZUT3,Q06AU2	Ras-related protein Rap-2;Ras-related protein Rap-2a	9	36.612	0.000218055	2629020	2350120	2239220	2685020	2430650	2931230	2264400	2903110	2534750
CACYBP	A0A5G2QG77;A0A5G2R457;F1S710	Calcyclin-binding protein	12	71.8919	0.000218055	2358180	2800440	2294400	2492750	2507880	2468010	3180880	2551620	2306530
CCAR2	F1RMA3	Cell cycle and apoptosis regulator 2	19	27.2926	0.000218055	2668870	2814820	2502480	2253040	2433050	2568510	2747520	2676890	2267800
MTARC2	A0A481BCG1,P0C2C3	Mitochondrial amidoxime reducing component 2;Mitochondrial amidoxime reducing component 2 (Fragments)	8	37.5	0.000218055	3224870	3137350	2291620	1929520	3042120	2679280	2002030	2626080	1997810
CNRIP1	F2Z5U6	CB1 cannabinoid receptor-interacting protein 1	5	39.6341	0.000218055	2624210	2624320	2973460	2694040	2618460	2427400	2251110	2166270	2543220
OCLN	A0A287AL69;F1SK31	Occludin	7	19.5122	0.000218055	3015880	2523700	2034850	3112790	2878700	2549570	2181320	1940180	2670780
CISD1	A0A287ABR3;A0A5G2QG10;A0A5G2QPG5	ZnF_CDGSH domain-containing protein	3	35.1351	0.000218055	3411550	2633430	1768570	2209970	1630530	2955180	2699970	3188110	2393600
PHPT1	P59083	14 kDa phosphohistidine phosphatase	6	51.5873	0.000218055	2316710	2672300	2493370	2635930	2996040	2723550	2725970	2205880	2093920
CACNA2D1	A0A287AP40	Calcium voltage-gated channel auxiliary subunit alpha2delta 1	23	27.1548	0.000218055	2890970	2486440	1709570	2655320	3145150	2611880	2330610	2514770	2395020
STAT3	Q19S50	Signal transducer and activator of transcription 3	23	42.0779	0.000218055	2586930	2569300	2329730	2403710	2510340	2572520	2800490	2566700	2391350
EEA1	A0A5G2RJ76	Uncharacterized protein	32	27.9781	0.000218055	2890260	2452030	2636880	2662010	2377420	2370120	2399020	2754500	2183770
HSD17B4	I3LEF8	Hydroxysteroid 17-beta dehydrogenase 4	20	32.5645	0.000218055	2888490	2504530	2214600	1909870	2692380	2822190	2414130	2559190	2704760
COX7A1	Q8SPJ9	Cytochrome c oxidase subunit 7A1, mitochondrial	2	28.75	0.000218055	2099390	3283860	1797520	3383070	3505640	2580870	2180460	2413140	1463660
RCN2	A0A5G2QY21,F1SJ93	Reticulocalbin 2	10	30.3797	0.000218055	2782250	2807350	2541110	2551270	2467310	1990890	2148330	2939450	2461520
MT-ATP8	Q35914	ATP synthase protein 8	3	50.7463	0.000218055	4670390	NA	2377650	NA	NA	4122870	3966940	4111560	3426580
DAD1	Q29036	Dolichyl-diphosphooligosaccharide--protein glycosyltransferase subunit DAD1	3	28.3186	0.000218055	2552780	2675290	2243400	1991990	2693270	3152230	2496960	2483200	2381230
FBL	I3L5T3	Fibrillarin	7	28.972	0.000218055	2596040	2601820	2105020	2348580	2255440	2764990	2690290	3183820	2114680
REXO2	A0A286ZIZ9;A0A480TPG6;F1SJV8	Oligoribonuclease, mitochondrial	5	26.1905	0.000218055	1963100	1995100	4166910	2368920	2311900	2843800	1936270	1994970	3065890
APPL1	B5LX40	Adaptor protein phosphotyrosine interaction PH domain and leucine zipper containing 1	23	39.6893	0.000218055	2562590	2390240	2348800	2879860	2790100	2501640	2513720	2322040	2290110
RPL18A	A0A287APR1	60S ribosomal protein L18a	5	23.6607	0.000218055	2567270	3633180	1787200	2527840	2312750	2450130	2610470	2770120	1926390
CSNK2B	P67872	Casein kinase II subunit beta	4	23.2558	0.000218055	2383610	2128280	2269660	2567700	2565950	2569490	3115770	2672210	2304180
FGF2	A0A287BGK8	Fibroblast growth factor	5	13.9241	0.000218055	2905020	2735520	3201670	2949580	2210950	2117490	1981620	2304920	2163370
PLD3	A0A287AQV3;A0A287BKL5;I3L5D6	Phospholipase D family member 3	7	14.2582	0.000218055	2233010	2404730	1500510	2466490	2230110	3004180	2766360	3786710	2149180
SEC11A	A0A287BRT7;A0A5G2QTR1;A0A5G2R563	Signal peptidase complex catalytic subunit SEC11	2	8.47458	0.000415628	1998890	2693420	2169820	2672740	2510970	2814130	2541720	2459670	2661920
BSG	A0A286ZS77;A0A5G2QGZ8;A0A5G2QW86;A0A5G2RDX9;A0A5K1V4A5	Basigin	8	31.3869	0.000218055	2753030	2351070	1914010	2682150	1783440	2791180	2373710	2925050	2938070
MGP	Q8MJ39	Matrix Gla protein	2	23.301	0.000218055	1915830	3575920	3218530	3341040	1510020	2558240	2270210	1557060	2561080
ARPC5L	A0A5K1VDW0	Actin-related protein 2/3 complex subunit 5	5	27.0627	0.000218055	2613500	2384560	2260320	3107060	2499330	2635530	2889660	2488290	1522030
MXRA7	A0A287B2B8	Matrix remodeling associated 7	2	10.3093	0.000218055	3166500	1359340	2218200	1197280	2795030	2055690	1849280	4222950	3525660
PDHX	A0A5G2QSG9	Dihydrolipoamide acetyltransferase component of pyruvate dehydrogenase complex	8	21.8876	0.000218055	2645080	2560090	2431720	2009260	2512220	2492990	2839300	3024050	1859090
CABP1	A0A286ZWU9;A0A5G2R9R8;F1RJI1	Malectin domain-containing protein	8	37.5	0.000218055	2586370	2465070	2074520	2485800	2678240	2346290	2301270	2611310	2815190
SH3GL1	F1S7L8	SH3 domain containing GRB2 like 1, endophilin A2	7	23.9506	0.000218055	2739450	2441690	2675860	2657390	2413690	2466790	2222550	2266740	2473550
STXBP6	A0A286ZN84;A0A287ACF7;A0A5G2QI42;A0A5G2QU44;F2Z5M8	60S ribosomal protein L32	5	22.8571	0.000218055	2793890	2892500	1860520	2895040	2727290	2130000	2686590	2116360	2226970
SSR4	A0A5G2R7N1;K7GK90	Signal sequence receptor subunit delta	4	22.9437	0.000218055	2601200	2470700	1811050	2295260	2562930	2543290	2505400	2778170	2709360
RAB8B	A0A286ZUS1;F1S091	RAB8B, member RAS oncogene family	3	16.5049	0.000218055	3481440	2895730	2395480	2686870	2054100	2575530	3024710	1621490	1517100
EIF3I	F1SV90	Eukaryotic translation initiation factor 3 subunit I	12	57.4007	0.000218055	2363270	2600320	2363980	2432450	1998560	2567820	2592960	2789090	2537300
VAPA	A0A287AC42;A0A287BBB5;A0A5G2RB73	VAMP associated protein A	6	33.7349	0.000218055	2436690	2679850	2284010	2693140	2457250	2416580	2636910	2168870	2461550
KARS1	A0A287A3Q5;F1S458	Lysine--tRNA ligase	13	17.4346	0.000218055	2271960	2562140	2730350	2394250	2405860	2467500	2507740	2316900	2577080
LAMA3	F1SBB3	Laminin subunit alpha 3	51	17.5486	0.000218055	2287420	2448880	1585860	3024870	1937410	3186080	2981690	2127590	2653040
ATP2A3	O77696	Sarcoplasmic/endoplasmic reticulum calcium ATPase 3	18	23.9239	0.000218055	2505340	2000200	1484850	2565510	2079310	2635830	3287370	2754270	2910460
NIBAN1	K7GRN9	Niban apoptosis regulator 1	23	32.4411	0.000218055	2183870	3009720	2547350	2036660	1802620	2231670	2075140	3870630	2453190
TMEM30A	A0A287A5T0	Cell cycle control protein	7	20.6128	0.000218055	2366130	2387240	2712530	2333180	2357920	2639350	2286230	2486060	2620570
SSB	F1S1V1	Lupus La protein	20	41.8953	0.000218055	2737450	2912440	1687570	2475620	2737590	2403910	2391580	2679440	2153730
CHMP2A	I3LSS2	Charged multivesicular body protein 2A	4	18.9189	0.000218055	2300980	2433150	2075090	2475590	2329510	2951400	3203340	2499580	1901820
SAMM50	A0A287A9I6;A0A5G2R4T0	SAMM50 sorting and assembly machinery component	10	24.9467	0.000218055	2340130	2825460	1087710	2468540	2417340	2446190	2613950	2912890	3041030
COPS3	A0A5G2QP70;F1SB16	COP9 signalosome complex subunit 3	9	30.9859	0.000218055	2404560	2415810	2664210	2523080	2509410	2237110	2653350	2320800	2395470
SAR1B	Q5PYH3	GTP-binding protein SAR1b	2	11.6162	0.000218055	2121280	2953210	2630360	2428750	2223580	2380430	2865160	2140450	2349760
DDX3X	A0A287AVQ1;A0A5G2QCV6;A0A5G2R0P1;A0A5G2R8C2;F1RX16	RNA helicase	3	5.76631	0.000218055	2074240	3101670	2864150	1767160	2705760	2381970	2744300	1515840	2901610
RPS5	A0A287AEM2;A0A287AKC0;F2Z5E6	40S ribosomal protein S5	5	20.9607	0.000218055	2318710	2584140	3005550	1815700	3182450	2454310	2016300	2290760	2329970
CFD	P51779	Complement factor D	5	26.6409	0.000218055	2107420	2864260	2017170	2850380	2293470	2426970	2977250	2119290	2335650
CD2AP	A0A5K1VMZ0;M3VH74	CD2-associated protein	20	40.0936	0.000218055	2445280	2452600	2056280	2687940	2220790	2640250	2824130	2310570	2349200
QRICH1	A0A287B6A4,A0A287A4C0	Inosine-5'-monophosphate dehydrogenase;Glutamine rich 1	19	16.7347	0.000218055	2403960	2412930	2593390	2537330	2493390	2639510	2354060	2479730	2045720
TMEM268	A0A287AKZ9;A0A287B7T5	V-type proton ATPase subunit G	3	31.3559	0.000218055	2477600	2682390	2159520	3356010	3057930	2593790	2897780	1849550	880954
ZNF185	F1S2C9,A0A5G2QJE0;A0A5G2R6D8	Zinc finger protein 185 with LIM domain	24	51.1662	0.000218055	2342360	2171700	2603970	2137200	2258310	2920250	2819360	2069980	2579200
TARDBP	I3LNA4	TAR DNA-binding protein 43	9	32.6087	0.000218055	2419400	2519550	2369790	2491620	2577100	2332400	2485620	2399240	2305480
ANP32E	A0A286ZL69	Uncharacterized protein	7	28.6853	0.000218055	2494020	3179570	1694800	1898820	2010810	2315550	3015030	2930560	2325270
GP1BB	B7TY21	Glycoprotein Ib platelet subunit beta	4	24.1379	0.000218055	2306520	1499650	1175600	2680180	675266	3425860	4336320	3382360	2334180
TFAM	Q5D144	Transcription factor A, mitochondrial	9	34.1463	0.000218055	2469770	2869810	2028390	2644680	1860330	2672230	2482810	2593290	2187960
PYGM	A0A287B6I2	Alpha-1,4 glucan phosphorylase	27	24.0321	0.000218055	2673160	2474650	3031160	1745660	1996240	2118660	1963720	3710720	2092870
DYNLRB1	A0A5G2Q9K4	Dynein light chain roadblock	5	71.7172	0.000218055	2516640	2531450	2552630	2645560	1747620	2391010	2401650	2702590	2315030
DCTN3	A0A5G2RCY9;F1SEC0	Dynactin subunit 3	8	55.6962	0.000218055	2562170	2395530	2797000	2386730	1934810	2163260	2325010	2879750	2353370
SLC25A1	A0A5G2QHR5;F1RK74	Solute carrier family 25 member 1	7	13.3581	0.000218055	2464370	2824550	1932450	1518040	1573340	3212900	2243870	3359730	2666860
PYGB	A0A287AL55;A0A287AT94;A0A5G2QWP3;F1RQQ7	Alpha-1,4 glucan phosphorylase	28	35.3523	0.000218055	2439570	2558120	2694800	2509890	1850080	2220700	2358890	3235120	1874020
RPL32	Q6QAT0	60S ribosomal protein L32	5	34.0741	0.000218055	3021810	2831430	1536040	2683690	2412720	2342530	1978920	3275000	1647400
SEPTIN4	A0A173G6G4;A0A5G2Q9N8;A0A5G2QVH7;A0A5G2R4S9;F1RRN6;K7GM78	Septin	8	27.4406	0.000218055	3011310	2428370	1939730	2659020	2167580	2613050	1891990	2745220	2269080
PSMD2	I3LEW5,A0A287AN02;I3LQT3	26S proteasome non-ATPase regulatory subunit 2	31	24.0078	0.000218055	2415480	2421010	2588130	2433840	2504050	2298640	2441480	2098480	2455200
PPP1R12B	A0A287B8U9;F1S5B0	Protein phosphatase 1 regulatory subunit	4	3.95257	0.000218055	2347580	2354020	2411310	2384950	2473550	2344990	1956070	3520290	1863380
AFM	A0A287A363;A0A5G2QYS9;A0A5G2RID3;F1RUM1	Afamin	13	27.377	0.000218055	954324	1022480	5994570	1026640	2485720	2608070	2082600	1803530	3656770
HIP1	F1RKC0	Huntingtin interacting protein 1	27	29.697	0.000218055	2780660	2356420	2236600	2498720	2683850	2342260	2213520	2273860	2218080
RBP4	P27485	Retinol-binding protein 4	5	31.3433	0.000218055	1530210	2009450	3836840	1398810	3368580	2038400	2060140	2180680	3176790
DPP3	F1RU52;I3LGH6	Dipeptidyl peptidase 3	21	38.1275	0.000218055	2273630	2431240	2146850	2492730	2485560	2087920	3236620	2228530	2214640
RPL10	Q29195	60S ribosomal protein L10	2	10.7477	0.000218055	3147230	3613220	1421980	2152630	2044990	2173990	2455830	2666700	1840640
HABP2	A0A287AZ81;A0A5G2R378;A0A5G2R840;F1S5J5	Uncharacterized protein	3	5.76577	0.000218055	2448600	2521750	3321710	1991780	2675190	2567760	1973060	1971540	2044850
ERO1A	B6CVD7	ERO1-like protein alpha	11	27.3504	0.000218055	2344170	2355240	2235330	2407110	2538380	2524770	2800800	1990030	2281480
SPARC	P20112	SPARC	10	36	0.000218055	2240170	2039410	2462790	1817680	2203910	2326490	1991590	3400190	2972290
CYSTM1	A0A287AUM3	Cysteine-rich and transmembrane domain-containing protein 1	2	5.09259	0.000218055	2048780	2476350	1663400	2430930	2772350	2264610	3469630	2035020	2275130
ADD2	I3L5B0	Adducin 2	11	19.4483	0.000218055	2355760	1537530	3186120	2276160	2883450	2417080	2252720	1458380	3068580
STXBP1	F1RS11	Syntaxin binding protein 1	18	39.3035	0.000218055	2592740	1983300	2214090	2513550	2126780	2383500	3198570	2338230	2070180
PSMD11	F1RKW8	Proteasome 26S subunit, non-ATPase 11	22	55.5819	0.000218055	2294400	2638130	2584630	2275350	2141690	2314950	2415700	2408660	2340150
LRRFIP2	A0A286ZZZ5;A0A287A8Z2;A0A287APY7;A0A287AY24;A0A287B891;A0A287BC27;A0A287BH37;I3LEP9;I3LNE1	LRR binding FLII interacting protein 2	10	18.2692	0.000218055	2484250	2092950	1998960	2280170	2340460	2402220	2831570	3008260	1966070
PIP4K2A	O13010,F1RVI4;F1RVI6	Phosphatidylinositol 5-phosphate 4-kinase type-2 alpha	5	13.5468	0.000218055	2523810	2548920	2031150	2346910	1828690	2546060	2599950	2327830	2648380
BRK1	F2Z5S6	BRICK1 subunit of SCAR/WAVE actin nucleating complex	6	40.7767	0.000218055	2305530	2100940	2516820	2290660	2299370	2444560	2539240	2260860	2634710
PRNP	P49927	Major prion protein	5	26.4591	0.000218055	3047250	2176210	1278770	2648750	2165720	2825780	1689470	2803800	2755000
HYI	A0A480XGR1	Putative hydroxypyruvate isomerase	6	32.7273	0.000218055	1211590	2329560	2769210	2514090	2866340	3662570	2727170	1762820	1542650
SNRPG	F2Z5V2	Small nuclear ribonucleoprotein G	2	17.1053	0.000218055	2518880	2459900	2215990	2068130	2111950	2146160	2730660	2651570	2478470
NES	I3LNY6	Nestin	42	32.9606	0.000218055	3281150	2701100	2281120	2215650	2046750	2636300	2214730	2139930	1852480
PURB	A0A287A4H2	Purine rich element binding protein B	5	21.4286	0.000218055	2383160	2483380	2656750	2442440	2179220	2435830	1744080	2546400	2464200
ALDOC	A0A286ZWI1;A0A287B8Z2;F1RJ25	Fructose-bisphosphate aldolase	9	32.1429	0.000218055	2643250	2804120	1559770	3533340	1692000	2470270	2218900	2320640	2074150
CDIPT	A0A5G2QCP7;D0G6R6	CDP-diacylglycerol--inositol 3-phosphatidyltransferase	5	34.5238	0.000218055	2270270	2480510	1959010	2062250	2443330	3037640	2294240	2349200	2400060
FARSA	F1SD97	Phenylalanine--tRNA ligase	16	35.4331	0.000218055	2511170	2726020	2041540	2342690	2124090	2479610	2642310	2302770	2121980
IPO7	A0A287ASM1;A0A287B2B4;A0A287BNF6;I3LDM3	Importin 7	13	17.8536	0.000218055	2209090	2622300	2317670	2066800	2280010	2243270	2639220	2451280	2457540
SEC61A1	A0A287AYT7;I3LD13	SEC61 translocon subunit alpha 1	3	6.23701	0.000218055	2323580	2481190	1949100	2046580	2345320	2700510	2393540	2382230	2644000
PLCB3	F1RQ08	1-phosphatidylinositol 4,5-bisphosphate phosphodiesterase	26	24.0876	0.000218055	2381590	2396760	2338310	2448250	2643950	2356820	2322290	1993520	2339760
NCF2	A0A286ZWQ0	Neutrophil cytosolic factor 2	14	23.1726	0.000218055	2237300	2518680	1833350	2446500	2622810	2360240	3276410	2185300	1723640
FADD	Q56VC2	FAS-associated death domain protein	7	43.6019	0.000218055	2114450	2445830	2503560	2234310	2098870	2154460	2605490	2378070	2656120
NDUFV3	A0A287AWH6;A0A287BEK4;I3LRR4	Complex I-9kD	13	43.4211	0.000218055	2293770	2275210	2503180	2362610	1908580	2243520	2320650	2819720	2440220
RPS11	F2Z4Y8	40S ribosomal protein S11	7	41.7722	0.000218055	2129170	3409280	1954960	2260210	2202650	1665750	2365300	3175570	1985470
CNP	A0A286ZZ12;A0A287A9L8	2',3'-cyclic-nucleotide 3'-phosphodiesterase	17	39.1924	0.000218055	2302850	2273570	2091350	2275950	2321430	2939890	2619090	2031410	2255000
RO60	A0A287B6J4	Ro60, Y RNA binding protein	11	25.2788	0.000218055	2225230	2211470	2669040	2169790	2424700	2374150	2114800	2295760	2537950
NEBL	A0A286ZNE6	Nebulette	8	40.0709	0.000218055	2413650	2377810	2430330	2492010	2177650	2523420	2186770	2219550	2182550
PITPNA	A0A5G2R815	Phosphatidylinositol transfer protein alpha	8	28.8889	0.000218055	2368120	2683490	2411590	1539590	2316100	2484490	2536600	2406940	2250080
APOA4	O46409,A0A287BM29;F1SJT7	Apolipoprotein A-IV	16	44.2408	0.000218055	2850320	2293780	4216770	2426170	2267650	1536500	1918410	1201950	2285030
DNAJA2	F1RP05	DnaJ heat shock protein family (Hsp40) member A2	12	34.9515	0.000218055	2538500	2498680	2160560	2333870	2235770	2205980	2292720	2209080	2501750
TTC38	A0A287AH70;A0A287ANX1	Tetratricopeptide repeat protein 38	15	43.6735	0.000218055	2284240	3064620	2425340	2305030	1753760	2303550	2525950	2266440	2017130
MTCH2	A0A286ZU97	Uncharacterized protein	4	13.4731	0.000218055	2363890	2555110	1869020	2137770	2321410	2586000	2455220	2200430	2411430
AUH	A0A5G2RD00;F1RN10	AU RNA binding methylglutaconyl-CoA hydratase	5	16.8285	0.000218055	2546740	2084040	1831370	2592130	2569620	2749280	2894410	1950690	1601020
PGAM5	A0A286ZVG1	Uncharacterized protein	9	27.7778	0.000218055	1973830	2016430	1973110	2031190	2483530	2408550	2895690	2648830	2357030
SNU13	F2Z5V3;I3L7T5	Ribonucloprotein	6	44.697	0.000218055	2522940	2329610	2346130	2255270	1949650	2244500	2258440	2749860	2088750
TPPP	A0A286ZLY5	Tubulin polymerization promoting protein	5	20.6349	0.000218055	2744650	1652490	3176660	2057080	2445320	2480750	1192400	2556500	2421700
DDX46	A0A5G2QRA4;A0A5G2RAE1;A0A5G2RK75;I3LR20	RNA helicase	13	15.1016	0.000218055	2200780	2329450	2431240	2482990	2043140	2286250	2580310	2313020	2057940
COPG1	F1SPF9	Coatomer subunit gamma	20	30.7509	0.000218055	2279260	2263280	2438260	1977450	2233570	2272020	2437900	2291620	2518660
KRAS	A0A287B854	GTPase KRas isoform X2	3	18.0851	0.000218055	2448680	2171140	1836490	2729530	2771140	2262140	2296860	1811010	2381040
STK24	A0A287B0C4;A0A287B723;A0A5G2QR71;A0A5G2RG17;F1RP42	Serine/threonine kinase 24	6	18.9376	0.000218055	2417560	2199890	2135430	2395950	2347120	2355020	2345510	2314950	2191460
RAB1A	A0A287BD00;A0A5G2Q820;A0A5G2QCI0;A0A5G2QTM4;F2Z5U4;I3L6D2,Q52NJ2	Ras-related protein Rab-1A	3	10.0962	0.000976181	1974950	2126920	2203660	2601040	2278600	2633960	2212770	2300420	2346700
SLMAP	A0A287AYR9;A0A287B0G1;A0A287B6D7;A0A287B794;A0A287BQ55	Sarcolemma associated protein	17	19.5652	0.000218055	2466260	2348850	1779980	2565400	2286870	2261570	1790680	2979030	2147980
GPS1	A0A287A6E6;A0A287AAK1;A0A287BSE8	G protein pathway suppressor 1	11	16.8675	0.000218055	2195100	2457570	2461720	2013040	2206180	2263150	2354100	2107190	2567750
ITGAM	A0A193DVQ1,A0A286ZNN7;A0A5G2QMR4;A0A5G2R353;A0A5G2RD75;A0A5G2REH3;F1RIS5	ITGAX;VWFA domain-containing protein	36	35.279	0.000218055	2062290	2155720	1402540	2058970	2169690	2487270	3281080	2786180	2201140
CBX3	A0A287B0T7;F1ST98	Chromobox protein homolog 3 isoform X1	5	21.3115	0.000218055	2364170	2325520	2281900	2357090	2226920	2205060	2343460	2346270	2150710
GMPR2	A0A5G2QD33;F1SGN8	GMP reductase	6	19.1977	0.000218055	2247730	2252430	2414250	2128090	1553590	2213410	3263090	2027670	2487190
KNTC1	A0A287AML8	Kinetochore associated 1	1	0.317173	0.00793383	2339310	2171900	2499170	2587290	2352300	2223230	2297910	1856230	2255540
SLA-8	A0A287AM07;A0A287ASQ8;A0A287B0R8;K7GMI5	Ig-like domain-containing protein	5	20.802	0.000218055	2402940	3562500	1064790	2326090	1538680	1455750	3286630	1564220	3347580
G3BP1	A0A286ZTN5;A0A287AAD3;A0A5G2RK92	G3BP stress granule assembly factor 1	12	37.5758	0.000218055	2286510	2530980	1934780	2308410	2214740	2277240	2426530	2349530	2186420
EIF3L	A0A287BK74;F1SKN5	Eukaryotic translation initiation factor 3 subunit L	22	37.397	0.000218055	2300960	2430870	2339260	2199160	2234780	2150650	2485480	2328910	2033350
TJP2	A0A286ZL28;A0A287A277;A0A287AQX9;A0A287AZ07;A0A287BAI8;F1SJE2	Uncharacterized protein	32	30.7432	0.000218055	2444610	2032520	2481730	2447150	2195730	2395280	2022950	2206060	2265470
STX4	A0A287AJN7;A0A480S909;F1RIR2	Syntaxin 4	10	33.432	0.000218055	2203920	2179800	1747410	2803770	2411980	2595510	2077020	2344620	2127340
LZIC	A0A287A837;A0A5G2QIP9	Leucine zipper and CTNNBIP1 domain-containing protein	5	32.8042	0.000218055	3137130	3119790	2265670	2116440	1738350	2234540	1625810	2033400	2197440
TMED7	A0A286ZPD7;A0A287BK04	Transmembrane emp24 domain-containing protein 7	6	33.7778	0.000218055	2197770	2295060	2122020	2096870	2286090	2403460	2143630	2431760	2486000
NHLRC2	F1S5H7	NHL repeat containing 2	17	33.3793	0.000218055	2501380	2493540	2020400	2254010	2490550	2233860	2245900	2070300	2127540
CD109	A0A5G2R5W3;F1RQH9;K7GKY0;K7GP25	CD109 molecule	22	18.2007	0.000218055	2610800	2020600	2899360	2028170	1993560	2354310	1375800	2866810	2252540
NFU1	A0A5G2QZ54;I3LRW0	NFU1 iron-sulfur cluster scaffold homolog, mitochondrial	4	21.3439	0.000218055	1870100	2739620	2468410	2365160	1011760	2129030	1744390	4464000	1608960
MESD	F1RIE0	LDLR chaperone MESD	6	22.4138	0.000218055	2381900	2245320	2290220	2166930	1975130	2267930	2398770	2524460	2134690
SCIN	A0A287AE16,Q29297	Adseverin;Adseverin (Fragment)	14	22.7972	0.000218055	1745080	4229990	2115030	2832980	1422680	2040590	3180390	1393280	1409340
QARS1	M3TYW5	Glutaminyl-tRNA synthetase	24	37.5484	0.000218055	2117030	2381750	2384580	2202570	2057870	2301740	2312300	2285580	2324670
ENO3	Q1KYT0	Beta-enolase	7	26.2673	0.000218055	2572950	3453150	2489720	1893650	1144950	2327400	2020200	2731810	1718220
UGGT1	A0A287B9Y1;A0A5G2RD08;F1RQJ4	UDP-glucose glycoprotein glucosyltransferase 1	39	31.6333	0.000218055	2301340	2305690	1978820	2161840	2004920	2361910	2497990	2223400	2472000
PLAA	A0A5G2R0I9	Phospholipase A2 activating protein	12	14.4636	0.000218055	2121730	2184130	1997190	2396080	2402840	2607640	2321970	2248290	2025690
CRLF3	A0A287B1U0;A0A5G2QVN6;F1RKV7	Cytokine receptor like factor 3	4	15.9817	0.000218055	1893570	2408480	1652390	2607470	2578340	2658990	2675530	2240190	1545750
THYN1	A0A5G2RAH1;I3LC77	Thymocyte nuclear protein 1	9	40.6542	0.000218055	2252840	2335790	2184330	2288450	1981640	2371760	2268310	2647260	1930100
PRMT5	A0A287A026;A0A287A456;A0A287A8X4;A0A5G2QRI8;I3LPP8	Protein arginine N-methyltransferase 5	12	21.7323	0.000218055	1891360	2248610	2711640	2208140	2364710	2106060	2375730	1990510	2326140
COX5B	Q5S3G4	Cytochrome c oxidase subunit 5B, mitochondrial	3	22.4806	0.000218055	1713340	2574380	2204790	2116550	2081880	2265420	2371050	2762990	2109460
VAMP3	A0A287BEC7;A0A5G2R1F8	Vesicle associated membrane protein 3	2	7.87037	0.000218055	1834400	2125020	2588320	2070710	2267410	2863050	1899390	2089970	2443020
ALYREF	A0A287BET5	Aly/REF export factor	5	26.1719	0.000218055	2115740	2472900	1726390	2762940	2316370	2292130	2249710	2449710	1748320
NQO1	A0A5G2QPB5;A0A5G2QTR3;A0A5G2RC40;F1S395	NAD(P)H quinone dehydrogenase 1	6	19.1336	0.000218055	2441630	3185320	2902590	2321070	1659790	1838910	1485710	2080360	2211540
COX7A2	A0A5G2QRT4;F1RQI1	Uncharacterized protein	2	28.3951	0.000415628	2057990	2469330	2542470	1321520	2482240	2552160	2037470	2388330	2264050
ACTG2	A0A286ZWJ1;A0A287B0H6;A0A287BGY0;A0A480K2S5;A0A5G2R0X5;F1SLG5	Actin gamma 2, smooth muscle	1	3.21782	0.000218055	NA	3819820	NA	3790780	4451490	3847400	NA	NA	4198910
ADK	A0A286ZZS1;A0A287ASQ2;A0A5G2QS82;A0A5G2R0F5;A0A5G2RCX2	Adenosine kinase	13	50.4505	0.000218055	2190490	2155910	2429440	2226870	2844700	2017150	2120410	1655340	2446160
BCLAF1	A0A287AKI0;A0A287BLS0	BCL2 associated transcription factor 1	10	14.5494	0.000218055	2320180	2269790	2258350	2287700	2378560	2362320	1953390	2345190	1894190
ARHGEF2	B2DCZ9	Rho guanine nucleotide exchange factor 2	24	31.2175	0.000218055	2266170	2449920	2026890	2226720	2215100	2142610	2542510	2315110	1862540
IVD	A0A5G2R8S6	Butyryl-CoA dehydrogenase	15	35.2113	0.000218055	1964770	2200490	2078190	1645090	2196230	2545290	2192960	2868640	2352300
IDH3G	A0A287A9X1;A0A287AQS0;A0A5G2QJF8;F1S297,P41566	Isocitrate dehydrogenase [NAD] subunit, mitochondrial;Isocitrate dehydrogenase [NAD] subunit gamma, mitochondrial (Fragments)	9	22.6415	0.000218055	2480710	2084050	1532100	2253860	2070800	2418080	2292430	2625880	2278910
ZRANB2	Q19QU3	Zinc finger Ran-binding domain-containing protein 2	5	17.378	0.000218055	2078110	2237200	1987710	2164700	3129600	2201020	2081420	1720040	2376400
SYNGR2	A0A287ACY5	Synaptogyrin	3	13.8393	0.000218055	2529920	2670590	2076270	2795010	NA	2150380	2509660	2447620	2771650
HMGA1	A0A286ZLG6	Uncharacterized protein	2	13.8889	0.000218055	2382170	2919420	1654200	2536290	2087940	2258020	2685190	1871510	1481080
LOC100738684	A0A286ZJU5	Malignant T-cell-amplified sequence	6	38.1215	0.000218055	2078670	2559320	1888740	2267470	2293640	2296610	2103230	2049300	2317210
NDUFA10	F1SIS9	NADH dehydrogenase [ubiquinone] 1 alpha subcomplex subunit 10, mitochondrial	11	31.6527	0.000218055	2347070	2273130	2324710	1829810	1883630	2262390	1934780	2539830	2412490
UQCRFS1	F1RNZ1	Rieske domain-containing protein	8	28.8136	0.000218055	2468790	2586100	1834420	2180190	1821660	1884210	2126380	2568580	2334920
UBE2V2	A0A5G2QB69;A0A5G2QHC8;A0A5G2QZV4;A0A5G2R6G7;I3L6T2	Ubiquitin conjugating enzyme E2 V2	2	17.1233	0.000415628	2041170	2598210	2414180	2244190	2106040	2234410	2192580	1812180	2138410
GP1BA	B6ECP2	Glycoprotein Ib platelet subunit alpha	8	12.9187	0.000218055	1906680	1465320	1399340	2218590	399868	2891930	3736530	3115040	2645120
NUDCD3	F1SSH4	NudC domain containing 3	11	39.2758	0.000218055	2291620	2292220	2097300	1991030	2275360	1908210	2405130	2433350	2069470
PITPNB	A0A5G2QMX1;A0A5G2QY42;A0A5G2R4L6	Uncharacterized protein	14	63.0996	0.000218055	2144550	2281360	2113910	2260600	2328530	2096150	2484640	1940930	2108810
SF3A1	A0A287ACP7	Splicing factor 3a subunit 1	17	31.1634	0.000218055	2405300	2288360	2202020	1833400	1930830	2225890	2178480	2572420	2105440
ALDH5A1	A0A287AR05;A0A287AXP0;A0A5G2QIN8	Succinate-semialdehyde dehydrogenase	10	19.5489	0.000218055	1948090	3572110	1759130	1681650	1806370	2315620	2285980	2815660	1554110
XRCC5	A0A286ZIV3;A0A287ADQ8;A0A287BJE7;A0A5G2QKD0;F1SS19	X-ray repair cross complementing 5	16	19.7605	0.000218055	2138360	2287060	2389140	1587710	1904510	2456390	1945880	2610900	2309710
HPCAL1	Q06AT0	Hippocalcin-like protein 1	6	38.342	0.000218055	2318320	2006250	1724340	1919710	2455900	2319910	2479550	2414110	1983200
FGD4	A0A287B0Q6;A0A287BMW9,A0A287B878	Dynamin-1-like protein;Dynamin GTPase	18	27.2358	0.000218055	2074100	2158110	2542690	1868370	1764720	2409920	2278780	2437940	2048370
SPCS2	A0A287AT41;F1SUP2	Signal peptidase complex subunit 2	3	23.5669	0.000218055	2182010	2274430	1739860	2344620	2141360	2393150	2130350	1128200	3218580
COPS8	A0A5G2R7V4;A0A5G2RIY7;F1SM07	COP9 signalosome subunit 8	5	43.9306	0.000218055	1785980	2197530	2475570	2199840	2456620	2040030	2301760	2004150	2090080
RRAGC	A0A5G2QU64,A0A5G2Q9H8	Ras-related GTP-binding protein;Uncharacterized protein	6	12.7139	0.000218055	2616800	3155800	2227910	1991660	1559980	1915070	2463380	1706250	1909850
PTGIS	A0A5G2QT35;A0A5G2R1M5;F1SBE5	Prostacyclin synthase	15	34.4064	0.000218055	2172630	1926540	2203180	2558160	2241250	1636340	1975940	2263210	2558160
IGFBP7	F1RVH7	Insulin like growth factor binding protein 7	6	36.6906	0.000218055	2381910	2605200	2607030	2256280	1780120	1794320	1940200	2531400	1630180
RPL21	P49666	60S ribosomal protein L21	3	20.625	0.000218055	1996650	2956570	1689620	1614280	2329560	2149550	1954180	3136130	1697300
UBA5	A0A287ATP9;A0A5G2QWK3;A0A5G2QX22;F1SNT0	UFM1-activating enzyme	7	23.2673	0.000218055	1896890	2303910	2389950	2212690	2202650	2121470	2369680	2153480	1834720
GSPT1	A0A287AMP7;I3LNK5	G1 to S phase transition 1	9	19.2369	0.000218055	2296890	2342580	2206250	2318490	2028780	1864400	2391110	2061350	1973930
TOLLIP	A0A287A3T1	Toll interacting protein	7	29.7794	0.000218055	2212450	1874060	2160960	2406870	2164550	2219230	2211940	2111800	2101990
FHOD1	A0A287AI85	Formin homology 2 domain containing 1	25	30.6829	0.000218055	2391770	1963220	1997510	2308480	2320910	2451270	1946040	1941460	2142520
RPS24	A0A287ACL6;A0A287AQR5;A0A287B7J9;A0A5G2QXQ1;A0A5G2R1Y0;A0A5G2RE45;A0A5G2RIP8;I3LJP6	40S ribosomal protein S24	3	25.5034	0.000218055	2656910	3053640	1885510	1712750	2087470	1945200	1792460	2523420	1773190
CYP7B1	A0A286ZX28;F1RTA9	Uncharacterized protein	14	37.7119	0.000218055	2309560	1776660	1719500	1678880	2778310	2787190	1666100	1699270	3001950
MOBKL3	A0A5G2QZR9;F2Z5T8	Uncharacterized protein	3	18.1373	0.000218055	2348910	2224940	1669260	1799320	2027760	2401270	2381350	2442720	2120100
GRHPR	F1ST73	Glyoxylate and hydroxypyruvate reductase	9	30.4878	0.000218055	2050470	2342490	2286960	2374840	2029310	1979900	2550480	1931530	1866750
ATP6V1E1	A0A287AIQ8	Uncharacterized protein	2	9.375	0.000218055	1961750	2286390	1172300	2045600	1972830	2644400	2964030	1968820	2384260
SRP68	A0A5G2RD86;F1RW08	Signal recognition particle subunit SRP68	18	32.3151	0.000218055	2257970	2415050	2084120	2311580	2145290	2127160	2178000	1868990	2010360
ARPIN	F1SK02;I3LLA5	Arpin	5	32.4444	0.000218055	2075370	2862990	1936770	1991070	1698740	1998030	2059510	2779600	1981690
RNPS1	A0A286ZLK7;A0A287BFS1;A0A480JVL5	RNA-binding protein with serine-rich domain 1	4	20.8531	0.000218055	2041280	2412090	2167870	2146750	1887740	2326310	2040250	2168140	2154350
PREP	P23687	Prolyl endopeptidase	21	37.3239	0.000218055	1991850	2422460	2332940	2193500	1951450	2084770	2204810	2097560	1989520
RNF114	Q6J1I8	E3 ubiquitin-protein ligase RNF114	5	27.6316	0.000218055	1813110	2089290	1892490	1943800	1921890	2131970	2491210	2220550	2762900
FETUB	F1SFI6	Fetuin B	4	17.7719	0.000218055	1575720	1933130	4075900	1603030	2311520	1867700	1668850	1355370	2867430
RASIP1	I3LIC8	Ras interacting protein 1	19	24.9224	0.000218055	2325510	2137990	1705720	2261250	2477950	2144170	1890870	2090140	2177690
RPRD1B	A0A287B8F2;F2Z5H3	Regulation of nuclear pre-mRNA domain containing 1B	9	31.2903	0.000218055	2154740	2271510	2186130	2255680	1991520	2185160	2080930	2090120	1982160
HBE1	P02101,F1RII6	Hemoglobin subunit epsilon	4	15.6463	0.000218055	2191970	1751970	3716160	2682950	2918540	889198	940664	1103600	2999160
SCAMP3	F1RLJ4	Secretory carrier-associated membrane protein	6	28.2421	0.000218055	2370080	2257040	2138420	2178930	2520980	2210690	2230720	1487950	1796330
RSC1A1	A0A5G2QHK1	Regulatory solute carrier protein family 1 member 1	11	16.7315	0.000218055	2295980	1970910	2388300	2634140	2332520	1836320	2308430	1461070	1961520
TWF1	A0A287AEW7;A0A287AWN9;A0A5G2RDX5;F1SGZ8	Twinfilin actin binding protein 1	11	36.9444	0.000218055	2067540	2082850	2245690	2081870	1588440	2032410	2422990	2720950	1933070
NOP10	A0A287B5Z8	Nucleolar protein 10	2	32.8125	0.000415628	2344900	1798090	2330620	2321490	2261150	1557480	1814530	2571930	2174230
MRM1	A0A5G2QKV4;F1S1B9	Uncharacterized protein	11	40.5882	0.000218055	2095980	1638370	2466460	1437580	2650160	2287380	2422110	1909040	2247500
ADI1	I3LEI8	1,2-dihydroxy-3-keto-5-methylthiopentene dioxygenase	12	73.1844	0.000218055	1957010	2325430	2085090	1851050	1676410	2539900	2819220	2221390	1671430
CFI	A0A287AQ20	Complement factor I isoform 1 preproprotein	16	34.2419	0.000218055	1397680	1391640	3376110	1783360	2561530	1946760	2332900	1586700	2746170
CDC5L	F1RQS5	Cell division cycle 5 like	13	17.581	0.000218055	2325370	2343340	1773490	1233680	1772500	2558070	2256340	2642550	2214330
CZIB	F1S765	CXXC motif containing zinc binding protein	5	38.125	0.000218055	2147090	2237770	2533360	2378190	1879660	2196050	2385620	1818630	1501080
RCSD1	A0A286ZSH0;F1S269	RCSD domain containing 1	11	42.5847	0.000218055	2072900	1996960	1239100	2047540	1795470	2388500	3426990	2458020	1642150
CEMIP2	A0A287ACI4;F1SJB9	Hyaluronoglucosaminidase	29	26.8645	0.000218055	2212580	1927900	1355760	2311980	2375620	2693000	2603640	1699130	1880780
SIGLEC1	A7LCJ3,A0A286ZTE1;A0A286ZYH0	Sialoadhesin	43	27.9191	0.000218055	2914430	3091750	1231510	1958800	2069400	1212330	2947510	2019230	1577640
NARS1	A0A287A133;F1S1X3	Asparagine--tRNA ligase	14	30.4029	0.000218055	1925790	2128100	2234710	2070280	2298910	2103610	2216390	1879710	2123430
GALK2	A0A287B060;A0A287BB25;A0A5G2QE04;F1SQG6	Uncharacterized protein	2	5.36131	0.000218055	1791570	2146120	2312040	2194810	2138230	2080930	2264960	2127710	1918200
GM2A	A0A5G2QVV6	GM2 ganglioside activator	3	16.0622	0.000218055	1401250	2179420	2538070	1627020	1412060	2926350	4022260	1113510	1736670
AEBP1	A0A286ZZM9;A0A287BAM1;F1SSF7	AE binding protein 1	15	16.9643	0.000218055	2028170	1751850	2737870	2818030	1672890	1638420	1680640	2217390	2394970
STRAP	A0A480YLE4;I3LEQ7	Serine-threonine kinase receptor-associated protein	14	52	0.000218055	1991530	2226360	1843070	2269620	2047120	2239830	2155090	2079000	2083970
PPIL1	A0A287AFF5	Peptidyl-prolyl cis-trans isomerase	4	28.9157	0.000218055	2006360	2306200	2372530	1879300	2005040	2235570	1951750	2007780	2167240
F5	Q9GLP1,A0A287BJ70;F1RPW2	Coagulation factor V	40	20.4163	0.000218055	1908340	1715960	1869600	2158720	761930	2256760	3068110	2666730	2484250
SDC1	A0A287B0S3;K7GNF5	Syndecan	3	14.9153	0.000218055	1735280	2725010	2320950	2249950	1705120	1748340	1957570	2044240	2377080
MYDGF	M3UZ63	Myeloid derived growth factor	5	36.7816	0.000218055	1812110	2044380	2108320	2149420	2079590	2239550	2094340	2120860	2213650
APOB	A0A287AG13	Apolipoprotein B-100	106	28.9088	0.000218055	1209890	1015970	3405870	1138260	2873580	1730630	2467290	1816260	3188850
AP3B1	F1S2G1	AP-3 complex subunit beta	19	19.646	0.000218055	2010500	2041330	2181290	2104740	1948550	2135320	2290740	2173230	1924540
ARF6	Q007T5	ADP-ribosylation factor 6	4	38.2857	0.000218055	2227410	2173510	1362330	1988720	1751640	2258970	2239900	2045170	2730540
PTK2	A0A287ABC9;A0A287AJL8;A0A287ARR4;A0A287AYS3;A0A287BMF3;A0A287BRP4	Non-specific protein-tyrosine kinase	15	18.1818	0.000218055	2421260	2343870	2229740	1955900	1882940	2080990	1995780	2015200	1834210
BPHL	A0A5G2R9J7;F1RWY7	Biphenyl hydrolase like	10	33.5548	0.000218055	2081610	2687310	2005210	1805660	1054440	2266550	2521370	2431600	1899050
ACTL6A	A0A287A2P6;F1SGC8	Actin like 6A	8	29.6729	0.000218055	2156980	2132660	2044010	1946500	1889510	2103780	2213130	2146200	2110350
PPP1R2	A0A287AX77;A0A5G2Q9D0;A0A5G2RDG4	Uncharacterized protein	5	35.2941	0.000218055	2159620	2426270	2370940	1717400	1871420	1671110	2217010	2241200	2064730
EML4	F1S4U9	EMAP like 4	20	25.5363	0.000218055	2006940	2248520	1853680	2281070	2366830	1976540	1909970	2278530	1803030
PLVAP	A0A287AU22	Plasmalemma vesicle associated protein	14	40.3628	0.000218055	2080600	1339720	2183720	2719560	1667160	2153650	2354300	2335750	1866020
SAE1	F1RM03	SUMO1 activating enzyme subunit 1	13	51.7341	0.000218055	2240790	2345770	2133640	2093450	1778470	1920090	2090800	2072190	2017550
UPP1	A0A480S6M1	Uridine phosphorylase	7	37.2168	0.000218055	1205960	1630270	1924800	1487570	2136910	2743780	3170280	1892760	2489010
ACADSB	A0A287B1V1;F1SED0	Acyl-CoA dehydrogenase short/branched chain	11	28.9352	0.000218055	2642440	2454120	2065370	2047680	1362490	2888430	1288680	2720130	1196410
PML	A0A287AZS0;F1SID1	PML nuclear body scaffold	18	29.3187	0.000218055	1659420	2331990	1783330	1845040	2079420	1879970	3259230	2242500	1578740
VARS1	A0A287BPW4	Valine--tRNA ligase	24	24.6564	0.000218055	2131580	2425190	2166480	1838460	1977860	1962870	2167150	2069070	1901970
EPN1	A0A286ZY48	Epsin 1	7	16.3194	0.000218055	2240620	1825610	2505300	2008330	2107070	1972280	2034380	1902990	2041430
ECHDC1	A0A286ZZC3;F1S2X3	Ethylmalonyl-CoA decarboxylase 1	13	56.6667	0.000218055	1639830	3882500	3424570	3103190	3355680	316713	1851450	416504	627807
PROC	Q9GLP2	Vitamin K-dependent protein C	11	30.2832	0.000218055	1226890	1316480	3704760	2048040	3143050	2151210	1822020	1260870	1935240
SFXN1	A5A761	Sideroflexin-1	7	27.3292	0.000218055	2148810	2182170	1523620	2156900	2172340	2343860	2227080	2082570	1765260
CRYL1	Q8SQ26,A0A287ALG2;A0A287B6X3;F1RVB1	Lambda-crystallin homolog	12	37.8882	0.000218055	1845410	2103700	2375250	2135520	1951460	1959090	2325610	1925430	1980140
MARCKSL1	A0A287B4N8	MARCKS like 1	2	14.1414	0.000218055	1806370	2082370	2527840	2124390	2043480	2351660	2275700	1283980	2084480
LOC110259265	A0A287BIA5	Uncharacterized protein	7	20.1456	0.000218055	2160740	2138660	2122960	2247500	2084190	2131850	1832960	1944880	1911720
CSDE1	A0A287B2T9;A0A287BM79	Cold shock domain containing E1	20	28.1991	0.000218055	2025540	2082760	1806550	2354670	1687510	2264800	2200930	2147380	1976770
IL16	A0A288CFU1;K7GQ54	Pro-interleukin-16	9	9.26756	0.000218055	1768490	1968340	1762380	2020160	1929850	2518620	2909150	2242760	1420460
GSTK1	F1SRV4	Glutathione S-transferase kappa	9	43.3628	0.000218055	1913560	2352760	1678530	2267670	2205880	2217890	2255370	2090340	1541540
NDUFS1	A0A287ARY3;A0A5G2RBR3;F1SHD7	NADH-ubiquinone oxidoreductase 75 kDa subunit, mitochondrial	23	38.1081	0.000218055	2315910	2002210	2171170	1983400	1894200	2089180	1884630	2146640	2011330
TAP1	A0A5G2RAR7;F6PWU7	Transporter 1, ATP binding cassette subfamily B member	18	31.4085	0.000218055	2015030	2397710	1168470	1907540	2524390	1899750	3288130	1288880	1975640
PSIP1	A0A287BE52	PC4 and SFRS1 interacting protein 1	11	24.9057	0.000218055	2218830	2219450	1740780	2094190	2080060	2167250	2054280	1998800	1888010
PDCD5	A0A5G2QWP1;F1RNX2	Programmed cell death 5	4	37.9032	0.000218055	1863270	1632270	2439830	2191210	2118790	2114920	2146470	2164580	1782700
PUF60	A0A287BBR9	60 kDa poly(U)-binding-splicing factor	18	38.7719	0.000218055	2160100	2334310	1845400	1819390	1833670	1942950	2168740	2296920	2041480
PROCR	A0A5G2QDE0;A0A5G2RFS2;I3LQA4	Protein C receptor	6	23.6641	0.000218055	2019910	1951080	2601680	3019200	2324680	1850660	1570120	1355220	1750160
DDX5	A0A286ZM27;A0A286ZU00;A0A287AHW6;A0A287BLH5	DEAD box protein 5	14	24.3863	0.000218055	1902250	2435440	1909700	1655530	1961810	2116770	2539410	2077790	1838210
NDUFAB1	A0A287AAR5	Acyl carrier protein	5	26.2821	0.000218055	1943440	2371750	2241470	2211520	1233110	1960960	2315950	2190230	1954630
CASP7	A0A286ZKY7;A0A287AGZ2	Caspase 7	5	20.9726	0.000218055	1928970	2360370	1982220	2002710	1784650	2072990	2618620	1728320	1893620
PTPN11	A0A480ERB4	Tyrosine-protein phosphatase non-receptor type	17	35.1759	0.000218055	1927520	2013580	1890290	2217480	1965980	2107910	2226160	2118450	1885420
PRPS2	A0A287AR04;A0A287AW13;A0A5G2QN94	Ribose-phosphate diphosphokinase	7	6.20793	0.000218055	2377520	2167650	1496340	1650560	2004490	1984570	2671110	2172920	1824760
ARHGAP17	A0A287AK45;A0A287BC86	Rho GTPase activating protein 17	12	21.7489	0.000218055	2332150	1921050	1678290	2071690	2095300	1926390	2472180	1931410	1913070
RAMP3	Q7YS88	Receptor activity-modifying protein 3	2	9.27152	0.000415628	2630280	2586890	1643230	1837930	2048160	2433510	2082310	1932060	1118450
LOC110258312	A0A287AAW7;A0A287AFE3	C1q domain-containing protein	2	13.0435	0.000218055	923593	588758	6305290	1232560	3091940	1722210	1312510	835289	2295210
SNRNP200	K9J4V0	Protogenin isoform X1	60	34.7378	0.000218055	2068120	2124010	2117290	1840600	1867880	2100290	1964610	2120350	2102060
RHEB	A0A287A6X6;F2Z5R2	Uncharacterized protein	5	28.125	0.000218055	1982610	2272260	2489980	2119380	2296720	2021550	971407	1909200	2202440
NUDT5	A0A480XE17	ADP-sugar pyrophosphatase isoform 1	9	46.1187	0.000218055	2028320	1909200	1888790	2177080	2147470	2285840	2240330	1714620	1865940
DYNC1LI1	A0A287AIW3	Dynein light intermediate chain	19	42.1756	0.000218055	1846720	1926450	2211020	1932960	1885870	1827620	2396010	2215340	2005910
MGST3	Q2EN77	Microsomal glutathione S-transferase 3	4	33.7748	0.000218055	2172590	1902680	1843440	2178220	1522920	2287800	1997110	2415460	1917280
FCGRT	A0A5K1V8G2;A0A5K1V8G3;E9LK24	Fc fragment of IgG receptor and transporter	4	12.8713	0.000218055	1935010	1758660	1589220	1848700	2155240	2322170	1825310	1812190	2988900
HACD3	F1SJK6	Very-long-chain (3R)-3-hydroxyacyl-CoA dehydratase	9	26.5193	0.000218055	2171650	3250360	1817740	2351550	1636610	1979670	1411250	1718240	1854660
SGTA	A0A287A1V6;A0A5G2QXK3;A0A5G2R4Y3;F1S8G6	Small glutamine rich tetratricopeptide repeat containing alpha	8	30.9904	0.000218055	1828660	2191370	1919670	2162940	1790990	1924560	2448210	1913360	1963520
CELF2	F1RUN0	CUGBP Elav-like family member 2	8	19.2913	0.000218055	2212090	2315010	1732040	2128790	1818330	2232960	2184960	2239140	1240020
VCAN	F1REZ2;I3LFP3;K7GLS1,A0A5G2QUR6;F1REZ3	Uncharacterized protein	16	7.79221	0.000218055	1864370	2149780	2358660	1591880	1430440	1430950	1823170	2319750	3133620
UMPS	A0A5G2RBV3	OMPdecase	17	41.25	0.000218055	2009250	1871430	2127890	2054650	1824700	1981440	2225890	2033780	1967710
CYB5R1	A0A286ZXF1	Cytochrome-b5 reductase	7	17.6591	0.000218055	2172580	2309710	1362260	2474650	1899400	2465810	1988550	1891430	1523890
PR39	P80054	Antibacterial protein PR-39	3	25.5814	0.000218055	1977690	2437920	338384	5237600	2555550	1975120	997562	1370560	1176890
MAP2K2	K7GPS0	Dual specificity mitogen-activated protein kinase kinase 2	11	33	0.000218055	1802440	2062670	2190320	1852530	2007880	2175090	2322230	2247830	1385730
IDH3B	Q1G1K7	Isocitrate dehydrogenase [NAD] subunit, mitochondrial	14	46.7532	0.000218055	1968910	2072660	1917790	1902630	1960890	2210590	1935030	2062120	2015120
FBP1	P00636	Fructose-1,6-bisphosphatase 1	10	39.0533	0.000218055	2382680	2212410	2047670	1846320	1947630	1315340	1875450	2348790	2067890
FAM120A	A0A287AI94;F1SUD6	Constitutive coactivator of PPAR-gamma-like protein 1 isoform b	19	23.6457	0.000218055	2005520	2252480	1984880	1926970	1724210	2110210	2079860	1983800	1950520
CSPG4	F1SJ86	Chondroitin sulfate proteoglycan 4	42	25.6576	0.000218055	2441260	1851050	1310600	2148990	1948610	2120710	1709390	2369000	2109290
TAP2	F1RQ21	Uncharacterized protein	13	25.2066	0.000218055	1703420	2242870	1223230	1681330	2139740	2158600	3238810	1544920	2035070
MANF	A0A287A2R1;A0A5G2RFW9	Mesencephalic astrocyte derived neurotrophic factor	7	43.6464	0.000218055	1631340	2117190	2096580	1657150	1564560	2170430	2193990	2274830	2240310
FNBP1	A0A5G2QMK0;A0A5G2R7B8;F1RQE2	Formin binding protein 1	10	17.8571	0.000218055	2082810	2165350	1371700	1904520	1913150	2126900	2573430	1997950	1793480
CMAS	A0A287BS35;A0A5G2QLT5	CMP-N-acetylneuraminic acid synthase	16	28.4133	0.000218055	2089540	2206090	2008490	1808350	1881410	2115780	2313270	1770460	1720370
PPCS	F1SF93	Phosphopantothenoylcysteine synthetase	9	30.5466	0.000218055	1625590	1893330	2156290	1878120	2122740	2144400	2489990	1736040	1842380
CPT2	A0A5G2R8A9	Carnitine palmitoyltransferase 2	19	34.8024	0.000218055	2218230	2059050	2026020	1892670	2011660	2053100	2120650	1855040	1624050
SMARCC2	A0A286ZQW3;I3LRY4	SWI/SNF related, matrix associated, actin dependent regulator of chromatin subfamily c member 2	13	13.3497	0.000218055	2153030	2069620	1980580	1655250	2014310	2089020	1866960	2091120	1931020
ANKFY1	A0A287B5D6,A0A5G2Q9F8;F1RGQ5	Ankyrin repeat and FYVE domain containing 1	24	21.4044	0.000218055	1931420	2148220	2146250	1806650	2089960	1704950	1989630	1929270	2088080
FKBP5	A0A286ZJ43;A0A286ZQD3;A0A287AQB9;A0A287B450;F1RYY0	Peptidylprolyl isomerase	16	34.7737	0.000218055	1411120	2150430	1598500	2187600	1872160	2044080	2820390	1886690	1860790
KRT5	F1SGG6	IF rod domain-containing protein	3	5.81395	0.000218055	1535410	4879390	756723	1296430	1082510	470003	5178360	2614940	NA
LYZ	A0A287AGJ7	Lysozyme	2	14.7059	0.000218055	2378730	3809540	735366	454264	1606820	3264520	2226610	1448360	1888320
OSGEP	A0A5G2QKY3;F1S8H4	Probable tRNA N6-adenosine threonylcarbamoyltransferase	8	33.5347	0.000218055	2060680	2056440	1948060	2150930	2103030	1882760	1894830	1895530	1800290
SDS	A0A5G2QIY8;K9IVJ5	L-serine ammonia-lyase	3	8.70647	0.000218055	1957330	3272800	3213340	1576180	NA	1322360	3282290	1540080	1600300
ANKAR	F1RXU8	Ankyrin and armadillo repeat containing	1	0.558269	0.00793383	896875	1288560	3529820	1629430	2525980	2385240	758323	1162640	3576960
TMEM19	A0A287A4W6	Ras-related protein Rab-21	7	28.3784	0.000218055	1850530	2147650	1473190	1898650	2147550	2305160	1992650	1930040	2007650
MYO3B	A0A286ZT24;A0A287A0Y3;A0A287AZI8	Uncharacterized protein	1	0.618238	0.00374131	2684120	2110180	606271	2175650	2406580	2247120	1907700	1793390	1794540
PCDH1	A0A287AU89	Protocadherin 1	19	17.482	0.000218055	1927310	1841290	1284290	2135670	2324740	2287130	2039370	1709620	2175800
OSBP	F1RMJ9	Oxysterol-binding protein	13	18.665	0.000218055	2035710	2109100	2072600	1934470	1975740	1871510	1994810	1876500	1839450
RGCC	F1RJ89	Regulator of cell cycle	2	14.5985	0.000218055	2372910	2207960	2334690	2152840	2005960	1698280	1841340	2084660	1001360
LOC110255360	F1RMQ6	VLIG-type G domain-containing protein	44	21.2021	0.000218055	1745280	2672090	1245310	1699960	2290680	2131850	2872480	1561340	1479920
UFC1	A0A287B191;F2Z530	Ubiquitin-fold modifier-conjugating enzyme 1	4	21.1538	0.000218055	1819100	2120630	2185890	1849980	1714420	1950250	1995350	2142630	1916920
PHGDH	A5GFY8	D-3-phosphoglycerate dehydrogenase	12	25.8912	0.000218055	1484820	3983170	2553420	2065000	1829310	1645150	1468560	1343700	1315540
CLIP1	A0A287BD91	CAP-Gly domain containing linker protein 1	37	31.3837	0.000218055	2168550	1715740	1909540	2209910	1614430	1995910	2330430	2238630	1479410
EIF3D	A0A5G2R9Q2;F1SKJ5	Eukaryotic translation initiation factor 3 subunit D	13	27.9197	0.000218055	1999930	2024390	2117770	1622050	1978440	1915040	2030270	1972020	1994710
TOR1AIP1	A0A287AHM8;A0A287B642	Torsin 1A interacting protein 1	11	25.4733	0.000218055	1979610	1754660	1596790	1898460	2059420	2285060	2225200	1969340	1847820
PRCP	A0A287AQY0;F1STV0	Prolylcarboxypeptidase	9	20.284	0.000218055	1990180	2250760	1414240	1621560	2340480	1891400	2507000	1845130	1753360
LAMTOR2	F2Z518	Late endosomal/lysosomal adaptor, MAPK and MTOR activator 2	6	60	0.000218055	2086390	2086060	1712870	1583080	1797100	2014290	2121490	2146250	2009830
ROCK2	M3TYT0	Rho-associated protein kinase 2	39	27.4496	0.000218055	2018900	1948390	1886550	1955860	1898720	1910320	2002820	2065580	1869750
SRSF10	A0A287B770	Serine and arginine rich splicing factor 10	5	19.5402	0.000218055	1986690	2086610	2184540	1421090	1805840	2050350	1778940	2144000	2051240
CMBL	A0A287A6V9	Carboxymethylenebutenolidase homolog	7	29.7959	0.000218055	2372090	2074540	1699690	2365680	1803720	1324230	1819650	1999130	2037280
PRPF8	F1RHH8	Pre-mRNA processing factor 8	59	30.8779	0.000218055	2099410	2054020	1780900	1789360	1882570	2052540	1892140	1973200	1947590
STX12	A0A5G2QFC9;I3LHT9	Syntaxin 12	7	35.2727	0.000218055	1473650	1751930	1567920	1999770	2043030	2371040	2149830	2089500	2013940
ARHGAP25	A0A286ZQ80;A0A286ZXA9;F1SPM2	Rho GTPase activating protein 25	21	38.0032	0.000218055	2068460	1987640	1369060	1710000	1460700	2089470	2507410	2184220	2074370
SHANK3	A0A287ASF0,A0A5G2R621	SH3 and multiple ankyrin repeat domains 3	34	24.7701	0.000218055	2176810	1684810	1759950	1851980	2385910	1705910	2007140	1804210	2030780
NFIB	A0A286ZNP3;A0A287A544;A0A287B1I9;A0A287BRR4;A0A5G2R6Q6;F1SMQ7	Nuclear factor 1	5	10.5263	0.000218055	2385400	2072070	2464010	2330250	946553	1603940	1879770	1956910	1762070
PLBD1	A0A287B7T3	Phospholipase B-like	18	39.7313	0.000218055	2198510	2103340	1021570	1357840	2541560	1881910	1791200	2846400	1658040
TRAPPC3	A0A5G2QP11	Trafficking protein particle complex subunit	5	27.5281	0.000218055	1642640	1963780	2055050	1791330	2005970	2020480	1841440	1976280	2100870
COL4A6	A0A287BNB4;F1RXI3	Collagen IV NC1 domain-containing protein	5	4.55746	0.000218055	1412680	2432900	1391690	2150800	1446930	2807890	1401370	2282220	2031750
EPN2	A0A287APB2;A0A287B8Y9;A0A287BB84;A0A5G2R435;A0A5G2R8S1	Epsin 2	6	15.2921	0.000218055	2231720	1988680	1838970	2102950	2365420	1618570	1725770	1610460	1873550
CHMP1A	I3LU89	Charged multivesicular body protein 1a	3	13.2653	0.000218055	1865950	2064030	2653320	2006230	1397340	1912780	1954820	1913950	1574890
ROCK1	A0A5G2QIS7	Rho-associated protein kinase	32	24.2245	0.000218055	1840210	2243100	1960510	1889150	1659970	1870820	1613330	2336000	1840590
PRKAA1	Q09136,I3LJD8	5'-AMP-activated protein kinase catalytic subunit alpha-1 (Fragments);Acetyl-CoA carboxylase kinase	8	18.4416	0.000218055	1696320	2409560	1936110	1803540	1903920	1867260	2176410	1905320	1551290
MCCC2	A0A287B773,A0A5G2QSH7;F1SK15	Methylcrotonoyl-CoA carboxylase 2	15	35.3153	0.000218055	1690160	1738360	1247480	1908450	2211900	2052350	2186000	2385160	1827320
CD200	A0A286ZHZ7;A0A287A9T6;A0A287ATC9;A0A5G2RBR8	CD200 molecule	5	21.3483	0.000218055	1808490	1810600	1249050	1823370	1902270	2179770	2266380	2030750	2157470
PITHD1	I3L9H4	PITH domain containing 1	9	48.3412	0.000218055	1824540	1692080	2178040	2091820	2176600	1693780	1790530	1601280	2159460
DDX19B	A0A480Q3H5	RNA helicase	14	36.1925	0.000218055	1860790	1832730	1945100	1766890	1865170	1952250	1927660	2215890	1833650
SMYD5	A0A287B595;F1SLF4	SET and MYND domain-containing protein 5	6	19.6643	0.000218055	2122140	1868490	2176370	1967870	1831650	1819950	1663610	1890100	1824110
PAWR	A0A287ARB3	Pro-apoptotic WT1 regulator	6	25.2976	0.000218055	2365060	2026240	2012690	1539070	2083420	1660490	1574470	2529370	1373230
UCHL3	A0A287BRT0;A0A5G2QHZ0;A0A5G2QK14;A0A5G2RLD8;F1RHF0,Q06AB3	Ubiquitin carboxyl-terminal hydrolase;Ubiquitin carboxyl-terminal hydrolase isozyme L3	11	41.3043	0.000218055	1736070	1850630	1879300	2095520	2021300	1954190	2234040	1722510	1617860
MTHFD1	A0A5G2QGL1;F1SA74	C-1-tetrahydrofolate synthase, cytoplasmic	29	41.0229	0.000218055	1824680	2380650	1858740	1947620	1900710	1677040	2032210	1745170	1735840
SELENOW	Q95KL4	Selenoprotein W	1	10.3448	0.00423654	1268080	1871620	1861770	2718700	2731360	1924840	1275620	1510720	1932040
ATP6V1C1	A0A287AXI2;F1S0R4	V-type proton ATPase subunit C	11	25.6545	0.000218055	1902650	1861160	1894980	1493430	1804040	1844940	2395610	1845780	2004000
MRPS36	A0A287B719	28S ribosomal protein S36, mitochondrial	6	62.7451	0.000218055	1867600	2002140	1634370	1950960	1522020	2244290	1596940	2270290	1933420
DIABLO	F1RNS2	Diablo homolog, mitochondrial	6	32.9114	0.000218055	1903720	1989520	1677780	1666960	1712010	2010620	2020610	2014760	2016950
CAMK2G	A0A286ZVC8	Calcium/calmodulin-dependent protein kinase	9	23.2517	0.000218055	2058990	1874510	1735300	1906020	2066200	1769410	1852250	2084580	1662100
PPA2	I3LFE8	Inorganic diphosphatase	10	37.4269	0.000218055	1800470	1969380	1498350	1853700	1589330	2226770	1912990	2156270	1982640
STT3B	F1RRF2	Dolichyl-diphosphooligosaccharide--protein glycotransferase	6	8.12121	0.000218055	1724520	2172240	1634200	2101000	1921140	2091390	1735560	1644210	1932810
DNAJC3	I3LBK9	J domain-containing protein	11	26.3889	0.000218055	1796420	1908730	2012190	1925930	1577330	1719410	2000810	2135780	1861620
SPTLC1	A0A5G2R287;A0A5G2RJ17;F1RN05	Serine palmitoyltransferase long chain base subunit 1	8	24.9433	0.000218055	1848980	1974100	1768080	1899660	1976670	1851560	1814340	1690860	2072230
STOML2	A0A286ZSD7	Stomatin like 2	10	42.6966	0.000218055	1787420	2206250	1753780	1917690	1575640	1920000	1838700	2010330	1884260
SSBP1	A0A287A6V6	Single-stranded DNA-binding protein	5	43.9189	0.000218055	1929190	1907480	1782900	1926150	1723160	1792520	1724740	2336070	1746040
WAS	A0A286ZTG3;A0A287AK72	WASP actin nucleation promoting factor	11	27	0.000218055	1701340	2107880	1296190	1773210	1841480	2188460	2403380	2025330	1511190
SAP18	A0A480ULF1	18 kDa Sin3-associated polypeptide	4	28.4884	0.000218055	1965860	1990990	1823270	1956870	1752680	1730890	2118290	1869390	1632120
NSUN2	A0A5G2QSP5	NOL1/NOP2/Sun domain family member 2	19	23.4879	0.000218055	1839730	2040360	2008940	1918470	1865540	1967940	1736840	1786150	1660240
ENDOD1	F1STI9	Endonuclease domain containing 1	7	12.4	0.000218055	1920620	2185800	1382440	1409130	1900310	2185060	1851050	2111700	1872510
EIF2S2	F1S4Y8	Eukaryotic translation initiation factor 2 subunit beta	9	32.1321	0.000218055	1862610	1921740	1860630	1969500	1907610	1939060	1955160	1760720	1634770
LAMTOR3	A0A5G2QL35;F2Z5B8	Late endosomal/lysosomal adaptor and MAPK and MTOR activator 3	2	32.7586	0.000218055	1871470	1913230	1622450	1920290	1604410	1902930	2194470	1961240	1792670
FAM162B	A0A286ZPH9	Family with sequence similarity 162 member B	4	24.8447	0.000218055	2616560	2177110	1097850	1601760	1779920	2985440	1351430	1477840	1685400
AIP	F1RUZ6	AH receptor-interacting protein	9	28.4848	0.000218055	1884930	1872680	2122690	1612400	1817670	1965700	1608020	1942300	1946380
RCC1	A0A286ZI92;A0A287BHA3;I3LT85	Regulator of chromosome condensation 1	10	37.1501	0.000218055	1763590	1707160	1936950	1966470	1757230	1793870	2013570	1935360	1875470
PDCD4	A0A287BQE7;A0A480HSI3;A0A5G2QV27;A0A5G2R4R5;A0A5G2RNB8;F1S5L7	Programmed cell death protein 4	15	41.3276	0.000218055	1889510	2002240	1358540	2037950	1822950	1859820	1977350	1928490	1871170
ADA	A0A5G2QU98	Adenosine aminohydrolase	15	50.5525	0.000218055	2224270	1673470	1634610	1995540	2387370	2124390	1553150	1726960	1384520
STXBP3	F1S580	Uncharacterized protein	15	17.4468	0.000218055	1999620	1736680	1707430	2200730	1866840	1916740	1802070	1857890	1615560
TSTD1	A0A5G2QBU0	Thiosulfate sulfurtransferase like domain containing 1	5	39.4495	0.000218055	1397060	2673370	1714370	1963600	1425130	1888010	2778480	1707780	1155590
CCS	Q6PWT7	Copper chaperone for superoxide dismutase	5	18.2482	0.000218055	1720340	1729510	2216370	1909650	2065040	1714470	1868010	1459820	2002610
GCLC	F1RZV7,A0A287ADA9	Glutamate--cysteine ligase	18	33.5034	0.000218055	2159140	2150540	1908380	1822290	2196750	1530510	1960750	1080420	1869570
SNX5	A0A5G2QT60;F1SBI1	PX domain-containing protein	13	34.0206	0.000218055	1663220	2052590	2288360	1750080	1964400	1803710	1796110	1736620	1612530
ARFIP1	A0A287AHY2,A0A287A4N1	ADP ribosylation factor interacting protein 1	14	49.005	0.000976181	1726560	2023430	1869670	1920320	1901310	1855140	2051750	1928080	1378510
GTF2I	A0A287B4N0;A0A5G2R1H2;A0A5K1VLI8;F1RJL2;I3LSG1	General transcription factor IIi	23	26.8828	0.000218055	1970520	2081190	1904930	1545020	1589110	1881600	1673430	2135890	1866420
LAMP2	A0A287B836;F1RUC0;K7GQM7	Lysosomal associated membrane protein 2	1	2.18978	0.00772515	2273710	1922630	1212490	721017	942681	1722490	2036700	2390530	3418010
NCALD	F2Z561	Neurocalcin delta	3	19.6891	0.000218055	2105410	1712720	1613300	1693040	2121590	1990580	2074400	1826630	1500810
PSMD12	A0A480SMR6	26S proteasome non-ATPase regulatory subunit 12	14	31.1404	0.000218055	1931870	1848420	1846370	1703770	1593750	1803660	1975350	1833910	2089090
XPNPEP2	Q95333	Xaa-Pro aminopeptidase 2	12	21.5453	0.000218055	2088570	2574220	1217520	2069340	1381120	1882330	1906440	1761120	1745390
S100A1	K7GQ50	Protein S100-A1	1	8.28729	0.000415628	1534270	1494580	896625	1060220	1475260	1458780	3878070	2004680	2794720
LTBP1	A0A286ZWQ1	Latent transforming growth factor beta binding protein 1	12	8.54801	0.000218055	1679220	2125610	1660740	2066050	1060540	1831600	1834400	2156640	2165040
NME3	F1RG17	Nucleoside diphosphate kinase	3	23.6686	0.000218055	1742800	1932750	1966030	1735630	1869270	2005830	1936750	1612700	1718530
PPP2R2A	Q29090	Serine/threonine-protein phosphatase 2A 55 kDa regulatory subunit B alpha isoform (Fragment)	8	22.3005	0.000218055	1758770	1976250	1442060	2108230	2001460	1625520	2126390	1836410	1637300
GORASP2	A0A5G2QDE7	Golgi reassembly stacking protein 2	4	14.4124	0.000218055	1920740	1749520	1740100	1849660	1817820	1782000	1949300	1745270	1954080
PPP1R18	Q767M0	Phostensin	9	20.712	0.000218055	1703300	1709230	1663160	1515150	1508370	2070490	2425140	1901820	2002100
HARS1	F1RGD9	Histidine--tRNA ligase, cytoplasmic	11	27.5049	0.000218055	1969040	1872340	1988970	1769370	1666120	1886720	1786270	1721780	1791600
UFD1	A0A287A1S4;A0A5G2QD53;A0A5G2QQM7,A0A5G2RB53	Ubiquitin recognition factor in ER associated degradation 1	9	34.9112	0.000218055	2008890	1676210	1825830	2071800	1950710	1827290	1993340	1666800	1430480
SF3A3	A0A5G2QSK9;F1SV40	Splicing factor 3a subunit 3	8	20.8081	0.000218055	1965160	1752170	1496560	1679990	1646400	2065230	1971500	1995470	1830890
ATP6V0D1	A0A5G2QDQ1	V-type proton ATPase subunit	7	23.5443	0.000218055	1710800	1452830	1798530	1441490	1573470	2092790	2157240	2154340	1997110
MISP3	F1SD56	Uncharacterized protein	11	33.9246	0.000218055	1967730	1475790	1797270	2026150	2104530	1646360	2004500	1500620	1841570
NAPG	A0A480V3Z2	Gamma-soluble NSF attachment protein	10	29.2994	0.000218055	1665150	1612920	2052680	1713310	1686610	2253650	1769340	1815370	1760910
XPNPEP1	K9IVF7	X-prolyl aminopeptidase (Aminopeptidase P) 1, soluble	15	25.5255	0.000218055	1665710	1911850	1937590	1889120	1869590	1846310	1737420	1712690	1746920
PFDN1	A0A287BED1;A0A5G2QVG1	Prefoldin subunit 1	4	29.5082	0.000218055	1321270	1839910	1980630	1994010	1707230	1874540	1856610	1901940	1840660
RUFY1	A0A5G2QEU1	RUN and FYVE domain containing 1	16	30.3977	0.000218055	2036150	1952610	1924750	2016700	1602560	1836850	1631320	1693110	1583640
DHRS4	Q8WNV7	Dehydrogenase/reductase SDR family member 4	10	45.1613	0.000218055	2021000	1685120	1935870	1431270	1735180	1999340	1815500	1979850	1668730
LOC102161784	A0A286ZVF6;A0A287B571;A0A5G2RJW0;F1S4E0,A0A287A2G1;K7GK68	GB1/RHD3-type G domain-containing protein;Guanylate-binding protein 6 isoform 1	15	23.0137	0.000218055	1473200	2809250	1172850	1632850	1710620	1365860	3308260	1167400	1631280
LANCL2	A0A287A9G0;A0A287AQ33	LanC like 2	6	21.2389	0.000218055	2019210	1894960	1853420	2001480	1556510	1721800	1784050	1744690	1689660
PGRMC2	A0A288CFW1	Progesterone receptor membrane component 2	3	51.6484	0.000218055	2006100	2117010	1300330	1819470	1976420	1790590	1553350	1725020	1943140
DNAJC8	A0A286ZJL8;A0A5G2R2L7	DnaJ heat shock protein family (Hsp40) member C8	6	20.5534	0.000218055	1918850	1299870	1535790	2013190	1631040	1953970	2102590	2370750	1405300
UPF1	A0A286ZYJ8	UPF1 RNA helicase and ATPase	32	36.5572	0.000218055	1853550	1962590	1910510	1680980	1593880	1761960	1800420	2014020	1650870
GNG10	A0A5G2R753	Guanine nucleotide-binding protein subunit gamma	2	26.4706	0.000218055	1884690	1714430	1317560	1737800	1465590	1631950	2085720	2029210	2361340
NDUFS8	A0A286ZUN9;A0A287BDC0;A0A287BJQ2	Complex I-23kD	4	21.0256	0.000218055	1677580	1715620	2082600	1783120	1189380	2320360	1445780	2245250	1762530
EDF1	A0A287BNW6;A0A5G2QM16	Endothelial differentiation related factor 1	3	12.3153	0.000218055	1674860	2225400	1490910	1631970	1950370	2154360	1701290	1976140	1414030
SNX9	A0A287AHV7;A0A287BEG9;A0A5G2QN56;A0A5G2QW16;A0A5G2RCL6	Sorting nexin	15	37.1226	0.000218055	1948280	1710400	1853110	1704300	1690900	1877760	1661710	1840510	1930270
SLC25A4	A0A286ZIE8	ADP/ATP translocase	3	11.4094	0.000218055	1486820	1872070	1618390	1625180	2044270	1956360	2167730	1750680	1685370
SIRT2	A0A287B4T1;A0A5G2QQH9;I3L8A1	Sirtuin 2	6	20.9719	0.000218055	1783010	1927120	1807000	1912550	1772180	1620440	1210890	2247920	1922740
PFDN6	F1RZT2	Uncharacterized protein	5	43.4109	0.000218055	1586190	1593880	1969140	1931480	1761920	1880660	1962960	1743910	1757320
SYNPO	A0A286ZLL9	Synaptopodin	18	31.1438	0.000218055	1767710	1975950	2054390	1756880	1628060	1611100	1535020	2032860	1781290
ANKRD44	A0A287AAD4;A0A287BCW4,A0A5G2Q768	Serine/threonine-protein phosphatase 6 regulatory ankyrin repeat subunit B isoform X2;Uncharacterized protein	18	19.0341	0.000218055	1806710	1916640	1645640	1822570	2003260	1817220	1874000	1700480	1549610
PPP1CC	A0A287A6R4;Q2EHH7	Serine/threonine-protein phosphatase	2	6.50685	0.000218055	1801540	2043850	892865	1746800	1975390	2033460	1624210	2043880	1922730
WDR82	F2Z5U3	WD repeat domain 82	10	34.5048	0.000218055	2019730	1762020	1790130	1784330	1865310	1875850	1807270	1822180	1349840
MAGT1	A0A5G2QI55;K7GKA5	Dolichyl-diphosphooligosaccharide--protein glycosyltransferase subunit MAGT1	4	10.3352	0.000218055	1964330	1849070	1352400	1929770	2015840	1706030	1665790	1508660	2081820
AHSA1	F1SE06	Activator of HSP90 ATPase activity 1	12	41.716	0.000218055	1794430	1887620	1669830	1625400	1673780	1912030	1989260	1753620	1763740
DNAJB2	A0A286ZP17;A0A286ZVQ8;A0A287A4R7;A0A287A532;A0A5G2R3C4;F1SR79	J domain-containing protein	5	17.8462	0.000218055	2110840	1584640	1429660	2010610	2110850	1425790	2219390	1593820	1582880
LAMTOR5	Q66X52	Ragulator complex protein LAMTOR5	2	43.956	0.000218055	1959790	1091680	1670230	1762810	2126140	1983520	1986220	1767570	1706360
VAV1	A0A286ZQX2;F1SCN0	Proto-oncogene vav	11	14.9112	0.000218055	1722860	1826530	1234100	1914710	2068710	1758230	2431310	1590040	1498850
FARP1	A0A5G2QWT1	FERM, ARH/RhoGEF and pleckstrin domain protein 1	22	25.8555	0.000218055	2111550	2033990	1666970	1784860	1418240	1766290	1485150	1940690	1837530
TMX4	A0A286ZIT3;A0A5G2QHB4;A0A5G2QW70;I3LB23	Thioredoxin related transmembrane protein 4	6	18.6246	0.000218055	1853070	1789730	1155030	1884820	1983110	1999760	1707980	1688500	1967090
CHMP2B	A0A287A1F6;A0A5G2REZ7;F2Z5Q1	Charged multivesicular body protein 2B	2	9.66184	0.000218055	1738060	1547760	1894010	1728480	1354900	1839450	1809070	2071110	2013860
MPC2	A0A5G2REE1;F1RPU8	Mitochondrial pyruvate carrier	4	33.8583	0.000218055	1563560	1896780	1596090	1521140	1662640	2040260	1915860	1829800	1968290
ME2	A0A286ZNS2;F1RPN9	Malic enzyme	16	25.9587	0.000218055	1667160	1827420	1396860	1514710	1495040	2205870	2210440	2013720	1644660
PPP3R1	A0A287A0I0;A0A287ACI6;A0A5G2Q9D7;A0A5G2RDF7	Uncharacterized protein	4	30.5882	0.000218055	1788080	1692400	1756870	1368470	1777610	2063720	1632060	2253400	1641480
COPS6	A7TX81	COP9 signalosome complex subunit 6	10	41.4861	0.000218055	1666280	1801310	1918640	1723850	1844010	1655770	1781900	1811420	1740730
EIF5B	I3L8K4,F1STE8	Eukaryotic translation initiation factor 5B	14	13.7143	0.000218055	1684960	2048730	1577640	1444210	1409630	1837520	1954660	2115970	1855430
CUL3	A0A287A2J9	Cullin 3	23	34.282	0.000218055	1710150	1797930	1799860	1590720	1853820	1811210	1851220	1532860	1972180
LIPA	A0A286ZVK3;A0A287AFV3;A0A287AN93;F1SCY4	Lipase	7	24.1218	0.000218055	2429460	2003170	1925600	1708960	1727460	1136250	1889000	1715420	1341610
FLII	A0A286ZRM3;A0A480NQ08	FLII actin remodeling protein	21	23.6111	0.000218055	1831220	1731800	1924930	1721490	1685400	1649670	1794720	1854210	1623890
ARGLU1	A0A5G2RFB3;F2Z517	Arginine and glutamate rich 1	2	5.73477	0.000415628	1675450	1735040	1564910	2147140	1651240	1499520	1915280	1821930	1806340
APIP	A0A286ZZL6;A0A287ALG9;A0A5G2Q9S9;A0A5G2QPH4;A0A5G2R267;F1SGT2;K7GLU2	Methylthioribulose-1-phosphate dehydratase	7	41.8502	0.000218055	1554400	1612120	2175420	1686710	1237730	1968150	2028140	1689710	1855300
ACOT13	F1RUE0	Acyl-CoA thioesterase 13	2	19.8582	0.000976181	1813570	1903250	1855000	1210040	1485440	1926090	2185740	1818700	1595030
RBM8A	A0A287BSF2;I3LI59	RNA-binding protein 8A	5	37.1257	0.000218055	1767180	1826790	1714970	1770210	1697920	1772580	1954460	1637660	1634920
ZADH2	A0A287A6F5	Prostaglandin reductase 3 isoform 1	5	15.6499	0.000218055	1596030	1739370	1938920	1443510	1539570	2061490	1882460	2050370	1514160
EIF3H	F1S1J9,A0A287BR32	Eukaryotic translation initiation factor 3 subunit H	13	37.3089	0.000218055	1735860	1709300	1869500	1818120	1632300	1680890	1863130	1733180	1683120
ARHGEF6	A0A286ZS60;A0A287AH65	Rac/Cdc42 guanine nucleotide exchange factor 6	9	14.2287	0.000218055	1699370	1986840	1959760	1408920	1575410	1776230	1799390	2046180	1471250
SNX27	A0A286ZU70	Sorting nexin 27	11	24.498	0.000218055	1923750	1967550	1523330	1407280	1736010	1734420	2050310	1879140	1488470
TMBIM1	A0A5G2QSK1;A0A5G2R7N2;A0A5G2RAH9;F1SS00	Transmembrane BAX inhibitor motif containing 1	2	4.45104	0.000218055	1997890	1646750	1576840	2836850	1029830	1927160	1942300	1018840	1708050
MSRB3	A0A287ACA3;A0A5G2QJU8;I3LV38	Peptide-methionine (R)-S-oxide reductase	3	20.2247	0.000218055	1679760	1865430	1800860	1801860	1338170	1779530	1679350	1776230	1937540
PPP2CA	P67776	Serine/threonine-protein phosphatase 2A catalytic subunit alpha isoform	1	4.20712	0.000218055	1795170	1895760	1672770	1721520	1445530	1892350	1889880	1685460	1648870
EIF3G	A0A5G2QGD0;F1S3I3	Eukaryotic translation initiation factor 3 subunit G	9	30.8782	0.000218055	1638500	1822490	1761860	1910290	1549840	1700620	1754020	1956100	1539100
LAMTOR1	A0A5G2RET7;F2Z5W6	Late endosomal/lysosomal adaptor and MAPK and MTOR activator 1	6	43.6275	0.000218055	1778370	1662330	1460190	1782950	1704530	1813170	2011300	1783380	1608610
RENBP	P17560	N-acylglucosamine 2-epimerase	10	27.3632	0.000218055	1564150	1536480	1740680	1660570	1912350	2016460	1667850	1704470	1762320
PPM1A	A0A286ZNX8;A0A287ADE3;A0A287AJ48;A0A287B2P2;F1SSI1	Protein phosphatase, Mg2+/Mn2+ dependent 1A	8	29.8969	0.000218055	1474440	2009760	1603060	1791060	1770450	1680460	1864180	1756500	1568560
SSH3	A0A287B639,I3LNI1	Slingshot protein phosphatase 3	12	25.5009	0.000218055	1314750	1302970	1761810	1808530	981859	1919100	2167660	2112910	2085780
AMH	A0A287AN25;A0A5G2QRS3	Muellerian-inhibiting factor	3	9.69828	0.000218055	1910460	2456530	1323320	1708920	683143	2296740	1607480	2390620	1077410
PRKG1	Q3YJM5	cGMP-dependent protein kinase	15	26.2295	0.000218055	2049310	1728270	1751160	1612940	1534860	1666550	1138510	2101880	1851340
CBFB	M3V862,A0A5G2R2L4	Core-binding factor subunit beta	7	36.8984	0.000218055	1391760	2004350	1776530	1549080	1564660	1745080	1954310	1936840	1509050
OPA1	A0A286ZLB3;A0A5G2QQR2,A0A5G2QZE5	Dynamin-like 120 kDa protein, form S1	24	26.3054	0.000218055	1631090	1843980	1380180	1735800	1439030	1947000	1598270	2091840	1752560
NCK1	I3LP69	Cytoplasmic protein	12	31.8302	0.000218055	1710160	1964130	1648650	1694130	1571310	1722900	1494070	1865310	1731170
NCK2	B6E314	Cytoplasmic protein	8	28.7234	0.000218055	1686890	1705600	1358030	1970270	1059450	1933570	2113600	2190140	1367310
SMC3	F2Z5G2	Structural maintenance of chromosomes protein	36	33.8537	0.000218055	1798440	1872830	1630460	1617690	1476210	1794970	1761150	1843750	1580940
PIP4K2B	A0A480I421	Phosphatidylinositol 5-phosphate 4-kinase type-2 beta	4	13.2212	0.000218055	2051220	1718790	1486960	1952690	1509510	1933900	1834870	1578830	1301070
PLBD2	F1RKC7	Phospholipase B-like	8	16.4966	0.000218055	1733000	1808810	1804350	1510950	1779090	1844890	1380330	2047810	1442680
VTA1	A0A287AY26;A0A5G2QAP4;F1S6Z8	Vesicle trafficking 1	6	23.7785	0.000218055	1769760	1837370	1785240	1573950	1869770	1593080	1803190	1492130	1622020
GSDMD	A0A287AI95;F1SEV7	Gasdermin D	9	26.9068	0.000218055	1700990	1755540	1661750	1322930	2270620	1612560	2365990	1256060	1378870
TTLL12	A0A5G2QLE8;F1SJR7	Tubulin tyrosine ligase like 12	22	51.5517	0.000218055	1551780	1722970	1729430	1739420	1521300	1967080	1787920	1839800	1448780
RAP1GDS1	A0A287AH16	Rap1 GTPase-GDP dissociation stimulator 1	13	27.2277	0.000218055	1594010	1821500	1862720	1374450	1779820	1656930	1814740	1791470	1597770
DDRGK1	A0A287BDR8;A0A287BPF3	DDRGK domain-containing protein 1	6	32.107	0.000218055	1935560	1427970	1193470	1373670	1560700	1608020	1951960	2044090	2159780
CPSF6	A0A287A5N6;A0A287AE56	Cleavage and polyadenylation specificity factor subunit 6	9	22.2789	0.000218055	1781470	1827070	1322540	1838980	1836000	1810460	1608040	1817060	1385340
LEMD2	A0A287ATT0;A0A5G2R001	LEM domain nuclear envelope protein 2	9	20.8729	0.000218055	1992500	2030690	1464910	1720520	1746310	1565400	1845680	1393560	1455890
STMN1	Q6DUB7	Stathmin	3	17.4497	0.000218055	1599430	2120740	1279750	1470070	1679320	1715390	1905200	1488820	1932920
PTK2B	A0A287AR80;A0A287BQ84;A0A5K1UCA5;F1RJS6	Non-specific protein-tyrosine kinase	12	15.7068	0.000218055	1841850	1467860	1328110	1921660	1783760	1319100	2271400	1965920	1277450
TMX3	A0A5G2R124;F1SMY1	Protein disulfide-isomerase TMX3 isoform 1	10	21.3656	0.000218055	1586420	1967900	1297480	1792200	1556830	1619050	1687650	1667280	1966760
NTAN1	Q28955	Protein N-terminal asparagine amidohydrolase	8	28.9389	0.000218055	1646100	1571910	1840320	1936690	1685610	1739950	1628230	1546700	1531380
HIGD1B	F1RQZ8	HIG1 hypoxia inducible domain family member 1B	1	10.4895	0.00259403	3137740	1614360	1237540	NA	1399880	2430520	1531040	2146470	1624170
ANO6	A0A287A905;F1SGY1	Anoctamin	15	19.6013	0.000218055	1793100	1825870	1164010	1862530	1782170	1852890	1905950	1285990	1635550
TBC1D10B	F1RG61	TBC1 domain family member 10B	5	9.69609	0.000218055	2116420	1800060	1429030	1930100	849710	2125220	2211900	1481850	1161610
ISLR	A0A5G2QE94;F1SIE1	Immunoglobulin superfamily containing leucine rich repeat	6	16.5899	0.000218055	1660020	1505270	1753440	1543570	1949040	1630860	1177230	1788580	2075880
RBPMS	F1RX64	RNA binding protein, mRNA processing factor	5	32.1429	0.000218055	1492890	1434880	2231970	1725140	1073030	1489370	1501080	1965710	2164950
CAB39	F1SMX5	Calcium-binding protein 39	10	28.739	0.000218055	1561970	1877560	1732460	1593450	1258530	1817610	2078490	1671200	1469260
SPON1	A0A287AGN9;F1S981	F-spondin	13	23.7017	0.000218055	1418490	1333480	1859770	2669310	1293990	1376350	1499430	1585500	2019490
UQCR10	Q2EN79	Complex III subunit 9	2	37.5	0.000218055	1867300	1773550	1326010	1914390	1412040	1740530	1590840	1484110	1931940
SMC1A	A0A287B9V7	Structural maintenance of chromosomes protein	38	33.82	0.000218055	1811770	1698070	1686710	1589380	1448650	1762550	1616890	1740760	1682170
ADPRS	F1SV59	ADP-ribosylserine hydrolase	10	25.5814	0.000218055	1711520	1878250	1748300	1738780	1691370	1667900	1587130	1567900	1432310
TLN2	A0A287B272	Uncharacterized protein	58	32.4154	0.000218055	1905510	1588370	1549200	1703400	1463710	1933920	1245810	1896950	1733630
ENG	P37176	Endoglin	10	19.4487	0.000218055	1978820	1929930	1080420	1339920	1623600	2253850	2141810	1066940	1590040
SF3B1	A0A286ZHW0	Splicing factor 3B subunit 1 isoform 1	30	30.8282	0.000218055	1810900	1777590	1561440	1555200	1474680	1593700	1597670	1801120	1811970
FKBP9	I3LRT6	Peptidylprolyl isomerase	9	17.5958	0.000218055	1578820	1567750	1990500	1816000	1658450	1412120	1299230	1887840	1766190
XPO1	A0A286ZTK1	Exportin 1	30	34.7339	0.000218055	1715600	1701050	1714710	1446330	1667950	1705980	1688390	1602490	1715790
ACIN1	A0A287ATL7;A0A287B6W8;F1S9D1	Apoptotic chromatin condensation inducer 1	21	21.423	0.000218055	1768150	1863790	1534690	1527480	1433550	1484340	1931420	1711540	1686930
GNPDA2	A0A5G2R481	Glucosamine-6-phosphate isomerase	7	43.3884	0.000218055	1567650	1704880	1644330	1495790	1570670	1875790	1814810	1641770	1599860
XPO5	F1RRJ4	Exportin 5	23	22.365	0.000218055	1730000	1736390	1822320	1491750	1600940	1674750	1639950	1584510	1611100
ATP6V0A1	A0A287BC33;A0A5G2Q7E4;F1S1D6	V-type proton ATPase subunit a	9	13.5817	0.000218055	1833970	1593040	1449570	1546660	1461550	1860870	1755800	2012860	1364090
ARHGEF1	A0A286ZMZ3;A0A287AJS0;A0A5G2QAW6	Rho guanine nucleotide exchange factor 1	21	28.8066	0.000218055	1667500	1705820	1589430	1630070	1706270	1739520	1886890	1560250	1389100
PRKACA	P36887	cAMP-dependent protein kinase catalytic subunit alpha	3	15.0997	0.000218055	1694270	1671460	1614910	1547370	1743740	1794490	1631880	1525910	1643940
AGFG1	A0A287AI24;A0A287AJX6;A0A287APA8;A0A5G2QK87;F1SNM7	ArfGAP with FG repeats 1	8	24.9135	0.000218055	1753780	1696140	1466160	1761750	1701540	1595670	1719380	1651140	1517970
UBLCP1	A0A287BNL3;A0A5G2QQI4	Nuclear proteasome inhibitor UBLCP1	8	19.8113	0.000218055	1588870	2408080	1809130	1404090	1032460	1780330	1882150	1612900	1342380
NDUFV1	F1RVN1	NADH dehydrogenase [ubiquinone] flavoprotein 1, mitochondrial	17	44.8276	0.000218055	1777350	1580810	1855240	1436700	1498770	1713860	1624310	1940260	1425430
LTBP4	A0A5G2R0I5,A0A287BGV1	Latent transforming growth factor beta binding protein 4	23	18.2491	0.000218055	1169250	1551910	2203600	1177730	904662	1705560	1207280	2053930	2871520
NDUFA13	F1S6Q1	NADH dehydrogenase [ubiquinone] 1 alpha subcomplex subunit 13	5	37.5	0.000218055	1637400	1710520	1594430	1494580	1599930	1742890	1647370	1744650	1670700
OAT	A0A287BBB4;F1SDP3	Ornithine--oxo-acid aminotransferase	12	33.8776	0.000218055	1495140	1309830	2167940	883591	1560280	1926170	1204180	2136010	2137470
SAMHD1	I3LG77	Deoxynucleoside triphosphate triphosphohydrolase SAMHD1	14	28.3892	0.000218055	1410200	2170000	1504710	1242020	1450250	1675510	1736320	1858210	1764840
SNRNP40	F1SVA6,A0A5G2QXM3	Small nuclear ribonucleoprotein U5 subunit 40	9	28.6885	0.000218055	1588630	1784570	1732750	1504040	1424220	1673930	1586960	1814000	1699460
THOP1	P47788,A0A287AJM8;A0A287AV25;A0A5G2QLW8;A0A5G2R9X5;A0A5G2RNL7;F1S8G5	Thimet oligopeptidase	24	38.7191	0.000218055	1544600	1921430	1549020	1537030	1622930	1744390	1858170	1578230	1427020
RBBP9	F1SBH3	Putative hydrolase RBBP9	8	60.2151	0.000218055	1840620	1811460	1826330	1632060	1578090	1366200	1352220	1824120	1532750
FUCA1	A0A287BQ35;I3LNS9	Alpha-L-fucosidase	6	13.6465	0.000218055	1393990	1668500	2281910	1257650	1625590	1325780	2086890	1477170	1627860
GUSB	Q4FAT7	Beta-glucuronidase	11	18.0982	0.000218055	1373780	1683230	1517490	1401130	1997800	1440980	1805950	1660020	1818420
PTK7	F1RRN0	Uncharacterized protein	21	23.271	0.000218055	1864250	1653500	1257030	1793090	1941950	1853170	1327330	1283380	1722250
C9	A0A287BH90;F1SMJ6	Complement component C9	9	16.4049	0.000218055	1155110	1023520	2671010	1373960	1845130	1171450	2453550	938067	2034790
RFTN1	F1RS76	Raftlin, lipid raft linker 1	13	26.6784	0.000218055	1746080	1702980	1046200	1829040	1306350	2296710	1412080	1534460	1750360
INF2	A0A286ZUJ0	Uncharacterized protein	7	10.8005	0.000218055	1528090	1441620	1311890	1473880	1717220	1858760	1758620	1617500	1915720
RPS27L	A0A5G2Q9T7	40S ribosomal protein S27	1	14.2857	0.000415628	1751230	1829700	1898870	1443530	1460020	1575140	1277300	1673860	1713450
PPIH	A0A5K1VU77	Peptidyl-prolyl cis-trans isomerase	6	32.2034	0.000218055	1685570	1796470	1763950	1667610	1622530	1529770	1614290	1748540	1191800
MOGS	K7N7E7	Mannosyl-oligosaccharide glucosidase	13	19.7855	0.000218055	1476280	1716410	1447050	1639510	1583920	1977730	1624910	1538160	1606280
RPS23	Q6SA96	40S ribosomal protein S23	2	15.3846	0.000415628	1649630	2191640	1338600	1816900	1349690	1506060	1471000	1951760	1326380
ARL1	A0A5G2R4Z0;Q52NJ5	ADP ribosylation factor like GTPase 1	3	16.4251	0.000218055	1319340	1584830	1972690	1362050	1825990	1461170	1618880	1569570	1875500
NCLN	A0A481CWD2;A0A5G2RC05;F1S8E9	Nicalin	10	19.7861	0.000218055	1708930	1910840	1248570	1533640	1430380	1657350	1533440	1792550	1768780
DKC1	F1RZ24	Dyskerin pseudouridine synthase 1	10	23.8004	0.000218055	1795170	1719110	1226390	2024600	1682020	1308210	1703940	1912480	1209610
SEC24C	A0A286ZQ28;A0A5G2RK54;F1SU53	SEC24 homolog C, COPII coat complex component	13	13.6073	0.000218055	1558250	1552890	1521470	1632850	1893280	1670180	1771750	1570290	1407080
GSTZ1	A0A5G2R9S6;A0A5G2RHC5;A0A5K1UWY1;K7GQV5	Maleylacetoacetate isomerase	7	44.9393	0.000218055	1634300	1780820	1465510	1702600	1539450	1646830	1584160	1953880	1241450
NECAP2	F1SUS2	Adaptin ear-binding coat-associated protein 2 isoform 1	7	44.3609	0.000218055	1530870	1533490	1502150	1629830	1603590	1636380	2055590	1521820	1530310
TIAL1	F2Z5F9	Uncharacterized protein	4	12.5333	0.000218055	1501020	1750280	1598100	1545250	1577740	1589810	1539420	1756120	1657960
LETM1	A0A5G2QG29;F1S9F3;K7GSE0	Leucine zipper-EF-hand-containing transmembrane protein 1	14	28.7402	0.000218055	1664460	1827830	1316530	1498740	1469290	1669890	1817130	1748900	1498800
OAS2	A0A286ZK05;A0A287A8Q1;A0A5G2QPJ5;F1RKA7;Q56VQ1	2'-5' oligoadenylate synthase	12	22.6608	0.000218055	987215	1594790	777051	759553	2030980	861529	3337960	2150250	1989430
RPS29	A0A287AQ67;F2Z5R7	40S ribosomal protein S29	1	12.7907	0.000976181	1358900	2525870	1151890	914121	806097	2124840	1757780	2426910	1404400
UAP1L1	A0A287AAG0	UDP-N-acetylglucosamine pyrophosphorylase 1 like 1	13	27.381	0.000218055	1355600	1842550	1537620	1574490	1803060	1774250	1509350	1739380	1326810
ABCA3	A0A287AN35;A0A287APJ4;F1RFA0;I3LS39	ATP binding cassette subfamily A member 3	29	18.7465	0.000218055	1846420	1369650	1761300	1478020	1557690	1796260	1351820	1728250	1568180
AAMDC	A0A286ZXA4	Uncharacterized protein	3	34.4262	0.000218055	1917020	1615440	1190190	1631960	1467120	1579740	1845160	1750430	1459610
CARS1	F1RYA3	Cysteinyl-tRNA synthetase	19	28.0769	0.000218055	1495080	1794940	1616890	1374650	1345960	1786570	1695460	1756790	1575510
TNS2	F1SGG0	Tensin 2	22	21.6296	0.000218055	1962830	1824820	1063280	1630740	1852200	1764230	1525560	1475400	1325670
SCCPDH	A0A5G2QMU5;F1S8P1	Uncharacterized protein	5	13.5678	0.000218055	1447680	1760520	1483720	1459530	1734700	1687660	1410380	1741510	1694590
SEPTIN5	F1RHN7	Septin	7	21.4106	0.000218055	1666350	1696320	1541700	1839100	1037500	1565020	1308150	2104770	1641960
SNRPC	A0A287BG27;A0A5G2QLM9;A0A5G2R2T7;F1RZ16	U1 small nuclear ribonucleoprotein C	2	18.8679	0.000218055	1532550	1685730	1492650	1545110	1674410	1548860	1641390	1629760	1640570
CLCC1	A0A287AUI7;A0A287B4E9;A0A5G2QXH8;F1S5Y7	Chloride channel CLIC-like protein 1	6	12.9139	0.000218055	1989570	1744330	1130920	1934920	2213360	1228400	1370770	1252220	1522170
TIMM8A	F1S1L1	Mitochondrial import inner membrane translocase subunit	2	22.6804	0.000218055	1600230	1423700	1369240	1602250	1780290	1727860	1642830	1625450	1532350
DNM3	A0A5G2R4W9	Dynamin GTPase	13	19.2217	0.000218055	1567670	1137890	1581800	2113330	1776410	1655090	1490990	1362240	1610850
MMP2	A0A5G2R860;F1RF11	72 kDa gelatinase	9	17.0492	0.000218055	1904380	1597990	1712070	1469000	1439640	1391010	1489800	1552730	1706160
UFL1	A0A287AKP6;I3LUL6	E3 UFM1-protein ligase 1	17	29.6732	0.000218055	1562700	1605760	1557960	1421180	1654630	1477730	1678200	1641600	1654220
NCKAP1	A0A287AJY4	NCK associated protein 1	29	29.1887	0.000218055	1789200	1663460	1669210	1414180	1733430	1404430	1608940	1383280	1586130
LRPAP1	F1S8M9	Alpha-2-macroglobulin receptor-associated protein	11	32.5843	0.000218055	1591330	1444190	1651150	1463150	1498640	1633620	1590940	1556070	1809120
MFGE8	P79385	Lactadherin	12	34.7188	0.000218055	2108050	2294800	985845	2068700	1314320	1366030	1779390	1338340	969899
SON	A0A287BK71	SON DNA and RNA binding protein	22	11.1565	0.000218055	1636440	1814390	1571830	1441240	1216780	1547640	1625620	1814910	1542340
TARS1	A0A5G2Q976;A0A5G2QVT3	Threonyl-tRNA synthetase	21	36.8976	0.000218055	1514730	1751860	1555840	1387240	1334690	1568280	1922060	1713610	1452590
GCLM	A0A287AA47	GCS light chain	6	30.6569	0.000218055	1369910	1493130	1509710	1438150	1609780	1640950	1941420	1069590	2110140
DOCK9	A0A287A686;A0A287AJ01;A0A287AR72;A0A5G2QSS2;I3LTY2	Dedicator of cytokinesis 9	29	17.9684	0.000218055	1563930	1541750	1613900	1639440	1621380	1753740	1372550	1441820	1626100
C8G	A0A287AFQ4	Complement C8 gamma chain	5	26.8482	0.000218055	758303	926959	3976720	1102060	1939210	1112590	1183890	956463	2206040
UBE2K	A0A286ZXT8,A0A287AUE4	E2 ubiquitin-conjugating enzyme	7	33.557	0.000218055	1445770	1752970	1733310	1408460	1445840	1772040	1626750	1596230	1374540
IARS1	F1SUF6;I3LAT6	Isoleucyl-tRNA synthetase	28	24.5572	0.000218055	1600000	1850950	1743000	1381330	1479800	1539150	1469370	1541420	1550750
APPL2	F6Q7B0,A0A5G2QSV3	Adaptor protein, phosphotyrosine interacting with PH domain and leucine zipper 2	18	34.1317	0.000218055	1291360	2481070	1432580	1380060	1372680	1499270	2176440	1424580	1096470
MIEN1	F1RX93	Migration and invasion enhancer 1	2	10.9756	0.000218055	1617040	1576630	1783620	1580380	1948710	1205360	1363180	1530470	1542020
AK2	A0A287AH85;A0A5G2QKQ8;A0A5G2QNB5	Adenylate kinase 2, mitochondrial	8	44.4444	0.000218055	1755940	2099040	1324410	1333600	1165120	1796100	1396950	1682710	1583960
ATP2B1	P23220,A0A287A4L1;A0A287BTK2;A0A5G2R8B2;F1SPZ4;F1SPZ5	Plasma membrane calcium-transporting ATPase 1;Calcium-transporting ATPase	14	13.1148	0.000218055	1779410	1524910	1130730	1770950	1695320	1818630	1381090	1364250	1664000
NDUFB10	I3LDC3	Complex I-PDSW	6	33.3333	0.000218055	1560990	1544520	1590240	1756390	1422340	1636840	1478220	1640490	1483880
FBN2	A0A5G2QHL4;A0A5G2QM06;A0A5G2R7I3;A0A5G2RMW6;F1RKK1	Fibrillin 2	1	1.08622	0.00259403	1942380	1693630	870317	2306400	504128	1086940	945357	1272690	3484880
COPS2	A0A286ZPI3;A0A5K1ULP5;A7TX82	COP9 signalosome complex subunit 2	13	36.3868	0.000218055	1425300	1725040	1882870	1584450	1370530	1464060	1669990	1575010	1404480
LOC100739365	A0A287AYP1,A0A286ZWQ9	Protein NipSnap homolog 3A isoform 1;Uncharacterized protein	14	55.0607	0.000218055	1614040	1541580	1358050	1522410	1418030	1800210	1519920	1711500	1597890
TNPO1	A0A287ATU4	Transportin 1	8	11.0245	0.000218055	1804850	1819850	1515510	1072150	1351700	1556740	1834170	1562860	1545170
SEC23IP	F1S409	SEC23 interacting protein	18	20.7378	0.000218055	1666330	1654070	1605610	1456620	1417490	1669410	1400590	1656990	1527900
ALDH16A1	A0A287AEA5	Aldehyde dehydrogenase 16 family member A1	14	23.7089	0.000218055	1530180	1588590	1582100	1601140	1762490	1684410	1432160	1398760	1470590
MCCC1	A0A287BB12,A0A287A8I4,I3LMN2	Methylcrotonoyl-CoA carboxylase 1	23	31.8332	0.000218055	1410760	1409260	1324080	1443980	1728800	1742580	1674220	1666830	1635980
DOCK1	A0A287A2N5	Dedicator of cytokinesis 1	24	15.2079	0.000218055	1811540	1555900	1419670	1494510	1617260	1571650	1601640	1424950	1515050
PMAP23	P49930	Antibacterial peptide PMAP-23	1	9.15033	0.000976181	1590450	2719760	231628	2162080	1387620	2489160	1212950	686948	1525790
MAP3K20	A0A287B6V8,A0A5G2QJ76	Protein kinase domain-containing protein;Uncharacterized protein	9	19.8257	0.000218055	1598060	1736050	1463040	1502340	1571290	1589320	1171990	2069650	1301080
STX11	F1S731	Syntaxin 11	7	23.6934	0.000218055	1628700	1306010	992959	1936990	1230350	1727000	2219210	1631850	1326360
GMPR	A0A5G2QH28;A0A5G2R384	GMP reductase	10	37.377	0.000218055	1584160	1984180	861884	1761420	1547880	1501380	1909030	1314660	1532670
ARMC10	A0A5G2QDX6;A0A5G2QH02;A0A5G2QNA5;A0A5G2RFH1;F1SB57;F1SB68;I3LLX9	Armadillo repeat containing 10	6	48.6607	0.000218055	1723530	1194360	1360270	1518420	1605520	1814850	1432200	1560410	1717290
CTSH	O46427	Pro-cathepsin H	4	17.0149	0.000218055	1600040	1853790	964694	991034	1639430	1474820	1913920	2343260	1144030
RHOC	A0A5G2QN15;F2Z5K4	Ras homolog family member C	1	6.21762	0.000218055	1311340	1544280	1552590	1272550	1856330	1779090	1752910	1341250	1499160
SMARCA5	A0A286ZP73	SWI/SNF related, matrix associated, actin dependent regulator of chromatin, subfamily a, member 5	14	14.9551	0.000218055	1629430	1591660	1461640	1340390	1438450	1711470	1572010	1717390	1433670
SUGT1	A0A286ZQC1;A0A5G2QN18	SGT1 homolog, MIS12 kinetochore complex assembly cochaperone	11	41.8398	0.000218055	1616270	1612040	1482080	1735750	1288610	1376310	1812000	1678930	1293670
VBP1	K7GNY9	Uncharacterized protein	7	35.0427	0.000218055	1432430	1691250	1743510	1559830	1230090	1637130	1498400	1528500	1546900
BZW1	A0A287BJF3;F1SI55;K9IVQ0	Basic leucine zipper and W2 domains 1	11	18.8034	0.000218055	1298340	1747180	1683190	1095500	1398970	1660250	1645740	1728610	1608050
PRKCB_tv2	K9J4L8	Protein kinase C	9	18.2764	0.000218055	1398400	1341690	1202190	1215050	1369980	1764960	2415780	2039800	1106450
ALDH1L1	A0A286ZYU8;I3LEN7	10-formyltetrahydrofolate dehydrogenase	2	2.76817	0.000218055	1621000	1498210	1126600	1560480	1780630	1738400	1530030	1530260	1461610
LOC100623540	K7GP63	Uncharacterized protein	1	19.6078	0.00374131	1788120	2039410	1126370	703568	1604150	1766910	1651270	2154030	1013140
SPAG9	A0A286ZRZ7;A0A287AW88,A0A286ZJX9;A0A286ZTC5;A0A287BLH2;A0A480KBZ1	Sperm associated antigen 9	29	28.3233	0.000218055	1377410	1517710	1569040	1462480	1535570	1747040	1484170	1553970	1547000
RER1	A0A287ASF7	Protein RER1	3	19.1176	0.000218055	1075920	1314950	1368920	1282420	1783640	1859180	1840410	1442550	1764180
RABEP2	A0A287AR53	Rab GTPase-binding effector protein 2	16	28.1392	0.000218055	1679600	1609160	1488240	1561700	1402750	1565350	1566490	1448340	1399310
C10H9orf64	A0A286ZQB1;A0A480Y9B4	Queuosine salvage protein	10	31.1688	0.000218055	1331050	1467010	1241270	1395780	1700370	1527530	1886970	1610600	1543490
OAS1	Q29599	2'-5'-oligoadenylate synthase 1	10	32.3782	0.000218055	1419110	2225360	1048750	637167	1458980	1373770	3540780	1160070	811218
ASC	K7GQI7	Apoptosis-associated speck-like protein containing a CARD	8	46.4286	0.000218055	1087760	1599260	1352310	1674220	1505190	1534710	2053860	1546210	1285440
LRRC47	A0A287AYY7	Leucine rich repeat containing 47	14	28.8165	0.000218055	1587280	1636430	1302890	1484670	1590130	1643990	1612340	1623100	1152270
NUMBL	A0A286ZJP2;A0A287B6N4;A0A5G2QFV2;A0A5G2QTC7;A0A5G2QUJ0;A0A5G2QVT0;A0A5K1VMN9;I3LAH3;I3LIP8	PID domain-containing protein	4	7.41301	0.000218055	1759050	1679500	1493670	1621070	1822680	1180850	1294720	1243700	1529800
TRIM23	A0A286ZLQ0;F1SKT5;K7GP98	Tripartite motif containing 23	1	2.08768	0.00793383	1682230	1772600	NA	1282170	1666360	1843470	1747090	1703630	1919940
EPS15	A0A287B0Y7;A0A5G2QFX7;A0A5G2QRX3;A0A5G2R177	Epidermal growth factor receptor pathway substrate 15	20	29.0359	0.000218055	1556640	1596640	1387170	1451760	1371960	1528890	1529910	1517230	1670860
TBCD	F1RZZ1	Tubulin-specific chaperone D	18	18.1287	0.000218055	1428120	1602520	1616050	1341560	1455350	1350110	1593550	1637160	1564080
MFAP5	A0A287AGA0;A0A5G2QEF6;A0A5G2R2Y0;A0A5G2R964;A0A5G2RMX9;F1SLW6	Microfibril associated protein 5	4	27.2727	0.000218055	1814840	779211	814696	1977420	1029780	778495	1206340	2143140	3040790
SEC13	A0A480V9A7;A0A5G2QJI0;A0A5G2R7E5;A0A5G2RC24;F1SQA9	GATOR complex protein SEC13	8	32.2981	0.000218055	1567250	1518680	1396890	1633810	1494780	1528340	1489620	1471940	1466840
FGR	A0A287B9K1;F1STN5	Tyrosine-protein kinase	11	25.4269	0.000218055	1355150	1863580	990356	1395840	988573	1577340	2466080	1585050	1345370
PPP2R5D	A0A287BGB1	Serine/threonine-protein phosphatase 2A 56 kDa regulatory subunit	10	21.0098	0.000218055	1547660	1434300	1402640	1603710	1702150	1522200	1603880	1410960	1336590
POLR2E	A0A287BMD4;I3LSI7	DNA-directed RNA polymerase II subunit E	4	32.2404	0.000218055	1461590	1241240	1608760	1314450	1812480	1678270	1564730	1213110	1636730
PQBP1	G3FP13	Polyglutamine binding protein 1	2	6.79245	0.000415628	1447480	1266040	2370380	1751340	1004720	1552750	1480510	1288900	1366020
CPB2	F1RK01	Carboxypeptidase B2	5	10.4019	0.000218055	1211180	857346	2294630	1441390	1993010	1635890	1221550	910989	1946350
SNRPE	A1XQR9	Small nuclear ribonucleoprotein E	3	38.0435	0.000218055	1640240	1709180	1866190	1427420	1261620	1888290	977521	1207770	1510110
KLC1	A0A286ZWY6;A0A287ARA5	Kinesin light chain	14	24.7173	0.000218055	1536590	1443340	1520580	1527870	1398900	1686350	1453480	1552040	1358310
CSTA	A0A5S8LC35,I3LDP2	Cystatin domain-containing protein	7	56.3107	0.000218055	1002760	1005440	432674	1333090	1657190	1844610	2287970	3293540	611857
NFKB1	A0A287AVR3	Nuclear factor NF-kappa-B p105 subunit	16	23.4967	0.000218055	1390760	1569650	1174540	1585930	1335840	1562720	1759900	1696400	1384830
GMPPB	P0C5I2	Mannose-1-phosphate guanyltransferase beta	7	24.4444	0.000218055	1339810	1381780	1572060	1389270	1507890	1486800	1862630	1582170	1334470
GARS1	F1SII4	Diadenosine tetraphosphate synthetase	19	33.4228	0.000218055	1370450	1698100	1537940	1289960	1498800	1445200	1659040	1506890	1442530
CHD4	A0A287AAA4	DNA helicase	17	11.4868	0.000218055	1624280	1414790	1451620	1322330	1419610	1593530	1540090	1668710	1394580
TMEM205	A0A287BCE5;F1SA12	Transmembrane protein 205	3	21.1055	0.000218055	1422660	1987700	1124630	1091770	1714290	1608780	1640110	1535590	1297130
TPP2	A0A287BD60,I3LEY6	Tripeptidyl-peptidase 2	34	32.8677	0.000218055	1579790	1425560	1436440	1449930	1360900	1492450	1719410	1385120	1571560
ETFDH	A0A286ZXI8;A0A287A4K6;A0A287B6E3;A0A287BPI1;A0A5G2QM65;F1RW89,P55931	Electron transfer flavoprotein-ubiquinone oxidoreductase;Electron transfer flavoprotein-ubiquinone oxidoreductase, mitochondrial	15	24.1491	0.000218055	1490940	1632770	1473680	1520430	1254340	1750310	1319030	1546540	1422360
CTBP1	A0A287A5I0;A0A287AM09	C-terminal binding protein 1	8	23.3645	0.000218055	1535820	1457220	1343650	1514260	1571230	1376670	1421520	1706130	1458200
LOC110258309	A0A287BRF1	C1q domain-containing protein	2	10.0529	0.000218055	777459	654351	5293170	1483200	1145110	972027	1352590	330714	1367900
NOP58	A0A287B5X3;A0A5G2QPQ5	NOP58 ribonucleoprotein	12	32.216	0.000218055	1859470	1671400	1052960	1469570	1308510	1545010	1630910	1584720	1249580
EPS15L1	A0A287B5N2;F1S9W6	Epidermal growth factor receptor pathway substrate 15 like 1	24	33.1568	0.000218055	1624890	1636370	1322340	1570820	1407960	1271060	1659700	1651130	1217000
DSP	F1RW75	Desmoplakin	60	23.6212	0.000218055	1642800	1839210	1768930	1617790	1238040	1266560	1319020	1488760	1179010
CYP4B1	A0A287AJX4;F1S3W8	Uncharacterized protein	9	24.8366	0.000218055	310253	2173550	1082710	1005170	1725250	2076270	1920800	1469970	1593600
PLEKHO2	A0A286ZV01;A0A287AFQ5;A0A5G2QJV1;A0A5G2QPX1;A0A5G2R3Q3;A0A5G2RDK5;F1S0B4	PH domain-containing protein	9	25.7937	0.000218055	1205440	1514290	1454650	1550900	1468830	1511960	1825690	1545620	1275370
DRAP1	A0A5G2QBZ0;A0A5G2QPE2;F1RU28	DR1 associated protein 1	3	21.7172	0.000218055	1375440	1752640	1824280	1154550	1093660	2031260	1651220	1275350	1193730
HNRNPUL1	A0A5G2QT53;I3LU51	Heterogeneous nuclear ribonucleoprotein U like 1	11	17.7722	0.000218055	1568400	1581330	1467200	1381010	1355460	1512550	1497620	1391810	1584300
BIN2	I3L7Y9	Bridging integrator 2	13	38.4766	0.000218055	1406110	1850740	1137290	1403530	877763	1752090	2022910	1755490	1120580
AMDHD2	A0A5G2QBQ8	N-acetylglucosamine-6-phosphate deacetylase	7	23.9709	0.000218055	1372730	1596160	1023800	1391900	1108340	1800230	2122860	1721550	1156440
C8B	A0A287AT36;A0A5G2QNM7;F1S790	Complement component 8 subunit beta	13	22.9938	0.000218055	757293	894673	3692040	705382	1871760	1109340	1184140	803190	2271080
RPL6	Q2YGT9	60S ribosomal protein L6	7	23.5915	0.000218055	1959830	2105560	741915	1666270	1738890	1255640	893024	2142130	778401
PFDN4	A5GHK3	Prefoldin subunit 4	1	11.194	0.00282566	1350310	1459460	1411020	1574730	1448660	1505000	1616820	1420890	1492440
STRN	A0A287B6T0;F1S4P0	Striatin	16	27.6923	0.000218055	1583910	1489490	1564030	1417310	1136900	1620100	1429670	1658740	1366630
ERAP2	I3L8L2	Aminopeptidase	20	24.9211	0.000218055	1209810	1549800	1302330	1222630	1583440	1644210	1802900	1478220	1467180
PRPSAP2	A0A480PYY8	Phosphoribosyl pyrophosphate synthase-associated protein 2 isoform 1	8	27.1003	0.000218055	1406650	1676370	1400710	1400860	1288280	1574300	1787000	1499000	1224930
TPR	A0A286ZJ74;F1S300	Nucleoprotein TPR	44	22.7164	0.000218055	1575860	1560840	1365760	1567520	1338280	1452750	1439780	1653940	1281560
DLG1	A0A287BTJ2	Discs large MAGUK scaffold protein 1	17	26.9687	0.000218055	1818600	1481340	1165480	1717650	1473910	1455830	1255450	1455890	1409520
RPL24	A0A287A286;A0A5G2QF82;A0A5G2QUI7;F2Z5Q2	TRASH domain-containing protein	4	18.4332	0.000218055	1804000	2234770	999248	1388300	1384570	1290800	988271	2048640	1094410
PRPF31	A0A287AMS8	Pre-mRNA-processing factor 31	8	19.6393	0.000218055	1615560	1516070	1591550	1475540	1105450	1375810	1572690	1550970	1427810
STING1	B8XX90	Stimulator of interferon genes protein	4	15.873	0.000218055	1243070	1543010	753665	1332650	1700740	1805020	1942990	1477860	1408250
EPX	F1RSB4	Eosinophil peroxidase	16	23.6879	0.000218055	1234960	648499	322243	1221910	2013750	2192150	544048	4059810	965381
EIF4G2	A0A5G2R593;F1S6V4	Eukaryotic translation initiation factor 4 gamma 2	19	23.043	0.000218055	1523450	1431460	1692540	1431520	1412630	1419800	1536900	1458830	1270930
RBM25	A0A287BQP1;I3LLA0	Uncharacterized protein	9	14.3852	0.000218055	1360410	1588000	1414830	1371800	1362780	1502820	1546640	1534480	1479640
CMPK2	A0A5G2RG89	Cytidine/uridine monophosphate kinase 2	13	34.9666	0.000218055	1133830	1480410	1216830	949182	1355920	1277250	3562210	1297310	869837
NPLOC4	A0A286ZWG1;I3L829	NPL4 homolog, ubiquitin recognition factor	9	18.865	0.000218055	1458980	1651190	1578760	1552980	1142850	1648250	1395550	1602840	1104740
DDX6	F1SAJ5	RNA helicase	15	40.9938	0.000218055	1517340	1600940	1523550	1450840	1413830	1464170	1322780	1376230	1455390
COBLL1	A0A286ZK31;A0A287A580;A0A287ADV3;A0A287B7F5;A0A287BHT3;F1RPN4;I3LHJ6	Cordon-bleu WH2 repeat protein like 1	25	29.7345	0.000218055	1486600	1563240	1121930	1418850	1590450	1713380	1370540	1498200	1348250
FMO3	I3LS94	Dimethylaniline monooxygenase [N-oxide-forming]	15	34.9624	0.000218055	1769860	2542540	1365510	346282	1345220	1357430	1476180	1677090	1224600
TRAPPC4	A0A286ZKY8	Trafficking protein particle complex subunit	6	29.2237	0.000218055	1275100	1260170	1400330	1498460	1967330	1574520	1533680	1229990	1355250
RAD21	F1S1K0	Double-strand-break repair protein rad21 homolog	11	28.2092	0.000218055	1576250	1518980	1436200	1357390	1280470	1653750	1417140	1404620	1449410
ANPEP	P15145,A0A5G2QI26;A0A5G2QM04;A0A5G2QP78;A0A5G2QPR2;F1SK03;K7GMF9	Aminopeptidase N	14	16.9263	0.000218055	1384470	2499260	1220520	1267210	1419020	1496950	1246180	1301330	1259220
NT5C2	A0A287BBC4;A0A287BH12	5'-nucleotidase, cytosolic II	13	24.5614	0.000218055	1374830	1722270	1369480	1532320	1482040	1386110	1678420	1486690	1054930
COPZ1	A0A5G2QBJ4	Coatomer subunit zeta	3	21.0526	0.000218055	1523830	1591530	1337180	1432050	1393580	1523170	1540350	1396110	1318720
SYAP1	A0A287AX76	Synapse-associated protein 1	10	35.7542	0.000218055	1469680	1271290	1150600	1786450	1250870	1273370	1851050	1617100	1384620
USP9X	A0A287ACW6	Ubiquitinyl hydrolase 1	18	9.71026	0.000218055	1321020	1458480	1518490	1514660	1468820	1475850	1561430	1386860	1335270
BLMH	F1RN71	Bleomycin hydrolase	10	31.9383	0.000218055	1366710	1347480	1586560	1550310	1652760	1371240	1442860	1274600	1446440
SELENOH	A0A287AF08	Uncharacterized protein	2	15.5738	0.000976181	1475180	1706260	1512950	1469500	1089070	1722410	994354	2110980	919840
NUP93	A0A287ACN4	Nuclear pore complex protein Nup93	25	33.1242	0.000218055	1527990	1612040	1495780	1486870	1414870	1373520	1345170	1441130	1301970
NDUFS2	A0A5G2R3N7;F1S1A8	Complex I-49kD	10	20.6009	0.000218055	1531890	1412630	1662790	1301030	905886	1580540	1294250	1737200	1545060
RRAS2	A0A287A328;A0A5G2QI85	Uncharacterized protein	8	30.0725	0.000218055	1588500	1434030	1089850	1468040	1556040	1662950	1402810	1336570	1430930
CREB1	A0A286ZWB0;A0A287AJL6;A0A287AVH0	Cyclic AMP-responsive element-binding protein 1 isoform B	2	12.61	0.000218055	1599960	1642250	1077130	1779400	1697140	920321	1624150	1672260	944520
PFN2	A0A5G2QQU9,I3L660	Profilin	6	31.9149	0.000218055	1657640	1461760	1702030	1528780	1174450	1302260	806302	1913670	1406060
IPO5	A0A5G2RIC0,F1RP44	Importin 5	25	29.37	0.000218055	1380230	1430310	1542670	1301590	1554410	1370200	1620160	1277150	1474690
MCU	A0A286ZJJ4;A0A287ANK3;A0A5G2QQW0;A0A5G2QW89;F1SU78	Calcium uniporter protein	8	31.9355	0.000218055	1395240	1840000	1109840	1231060	1415850	1749980	1544680	1333820	1309240
APOR	Q03472	Apolipoprotein R	3	16.8317	0.000218055	855197	1105140	1855690	634054	768097	1840660	1694820	1300720	2853400
PIN1	I3LLH5	Peptidyl-prolyl cis-trans isomerase	5	33.7423	0.000218055	1525460	1396300	1455630	1420190	1305040	1280340	1381790	1572990	1562280
TXNRD2	A0A287BQ74;A0A287BS00;A0A5G2QU67;A0A5G2RCW8;F1RHN4	Thioredoxin-disulfide reductase	9	18.4818	0.000218055	1377730	1473450	1972100	1108710	1716500	1235560	965655	1085330	1960510
NT5C	I3LQS2	5', 3'-nucleotidase, cytosolic	4	20.7843	0.000218055	1041780	1799770	1374630	1520620	857612	1699090	1602570	1473740	1523000
ACADVL	F1ST43	Acyl-CoA dehydrogenase very long chain	17	28.2844	0.000218055	1394350	1632680	1559900	1199790	1285680	1688990	1148640	1481110	1493790
PTPN1	A0A287A2K0;A0A287BAQ6;F6Q330	Tyrosine-protein phosphatase non-receptor type	8	20.6897	0.000218055	1339620	1320860	1283700	1481890	1396700	1487160	1690450	1428010	1456220
CAPS	A0A287AHT9	Calcyphosin isoform a	9	48.1481	0.000218055	1187250	3422930	1286600	1563640	548478	1131980	2208190	764314	762346
MAN2C1	A0A287A829;A0A287AZU8;F1SJ68	Alpha-mannosidase	14	20.2405	0.000218055	1528240	1314150	1387920	1450760	1521060	1376850	1417830	1385550	1477280
NDUFA5	A0A287BAW0;A0A5G2RN85	Complex I subunit B13	2	16.3793	0.000218055	1637960	1390890	1733970	1133630	1228800	1462820	1325840	1495680	1445290
UBR4	F1SUQ5	Ubiquitin protein ligase E3 component n-recognin 4	49	11.9691	0.000218055	1460570	1429820	1463150	1396060	1343700	1434490	1599350	1229240	1488850
EPHX2	Q6Q2C2	Bifunctional epoxide hydrolase 2	11	23.4234	0.000218055	1270570	1601660	1560870	1151520	1492460	1245510	1294300	1698140	1517800
SLC25A20	A0A5G2QCJ7;F1SKK1	Solute carrier family 25 member 20	5	21.9298	0.000218055	1622600	1854220	1220250	1521950	1203260	1557070	1303380	1343330	1161910
NEK7	A0A287BE42	NIMA related kinase 7	7	28	0.000218055	1520110	1772530	1194750	1647840	1364520	1066460	1604490	1409990	1206090
DHFR	P00377	Dihydrofolate reductase	8	45.1613	0.000218055	1140140	2167210	1573520	1050500	1375480	1361880	1375680	1442950	1297400
F10	A0A5G2R0K3;A0A5G2RMA8;F1RN41	Uncharacterized protein	7	16.8831	0.000218055	1090190	1115360	1897190	761284	1347260	1440050	2292300	1338140	1482320
SERPINF2	A0A287AJI4;A0A287B9B3;A0A5G2QN21;A0A5G2QSG7;A0A5G2RFF8	Serpin family F member 2	8	17.8645	0.000218055	872356	1144990	2665450	899497	1838440	1310890	1264200	1050590	1690670
ARHGAP45	A0A287BH96	Minor histocompatibility protein HA-1 isoform X3	19	17.8947	0.000218055	1423650	1529680	944656	1364380	1343070	1281180	1920080	1535720	1369700
SLC25A12	A0A286ZQ07;A0A5G2QQF8;A0A5G2QQP2;A0A5G2QY62;F1S086	Solute carrier family 25 member 12	16	29.1605	0.000218055	1383280	1478620	1056850	1342160	1401830	1835790	1446590	1384590	1350850
LDB3	A0A286ZWE6	Uncharacterized protein	11	22.8291	0.000218055	1073980	1929860	1434900	1335160	1218580	1038630	985367	2501590	1131000
LONP1	A0A5G2R1I5;F1SBU7;I3L7T4	Lon protease homolog, mitochondrial	22	29.7207	0.000218055	1468270	1558230	1218650	1187510	1141300	1517930	1617930	1602050	1331280
SURF1	A0A286ZU53;A0A287B4H7	SURF1-like protein	5	20.3333	0.000218055	1509480	1670800	1081030	1391960	1568380	1341910	1509870	1171470	1386450
WBP11	A0A5G2QEI2;F1SQ87	WW domain-binding protein 11	5	8.58034	0.000218055	1561510	1543450	1258980	1194540	1280730	1373560	1427310	1594380	1393700
CGN	A0A287AXZ5;F1ST04	Cingulin	31	30.5184	0.000218055	1533220	1196980	1714760	1500770	1289300	1383310	1256280	1456510	1283800
C1QBP	A0A0D5BWD2;A0A286ZUP1	Complement component 1 Q subcomponent-binding protein, mitochondrial	5	22.0641	0.000218055	1443670	1451800	1266710	1392490	1215230	1529660	1398740	1590980	1308250
FAM98B	A0A5G2R715;F1SS16	Family with sequence similarity 98 member B	6	23.9264	0.000218055	1429130	1366260	1576860	1280140	1418770	1272380	1466590	1371680	1413400
RGN	Q06AA3	Regucalcin	5	26.7559	0.000218055	1652230	1778650	873686	1514050	1667810	1416230	1204200	1265150	1206960
LOC100154047	A0A287BDI2	Peptidase S1 domain-containing protein	4	13.3144	0.000218055	1280210	1178920	969863	1744240	1547870	1468200	1815350	2099420	453937
LNPEP	A0A287B4N1;A0A5G2QMA3;F1RNT9	Leucyl and cystinyl aminopeptidase	19	21.4425	0.000218055	1507860	1390010	1043410	1417160	1455920	1473430	1628360	1362260	1255140
PCCA	P0DTA4	Propionyl-CoA carboxylase alpha chain, mitochondrial	22	35.3425	0.000218055	1268350	1489220	1192320	1222010	1372180	1601600	1595720	1462520	1325540
TAOK3	F1RKG9	TAO kinase 3	15	20.8241	0.000218055	1202410	1432150	1111680	1383850	996588	1597930	1744690	1554730	1503960
RPL14	A1XQU3	60S ribosomal protein L14	2	11.2676	0.000218055	1386570	1978400	1143590	1356500	1105900	1438690	1087440	1648280	1365010
SETD7	A0A286ZVH9;A0A287AIP9	[Histone H3]-lysine(4) N-methyltransferase	3	8.2996	0.000218055	1346200	1436150	1152060	1654160	1800130	1393870	1242060	1372880	1096260
TCN1	P17630,A0A287A0W9	Transcobalamin-1	6	15.3477	0.000218055	923282	1704920	565559	1190220	715298	1707320	2467140	2362880	854038
CBX5	F2Z5T3	Chromobox 5	7	45.5497	0.000218055	1370810	1561780	1374370	1285140	1307140	1378900	1333920	1350280	1526570
ENPP1	A0A287AT99,A0A287A5T9	Ectonucleotide pyrophosphatase/phosphodiesterase 1	17	29.0055	0.000218055	1439060	1168870	1428430	1784700	1780210	1423420	839018	1209690	1407650
EFTUD2	A0A287A5P3;F1RQZ9	116 kDa U5 small nuclear ribonucleoprotein component	30	41.5155	0.000218055	1497130	1451030	1422310	1301860	1170640	1384940	1381210	1538950	1328660
SPECC1L	A0A286ZN90;A0A287B281	Cytospin-A	24	26.6914	0.000218055	1868920	1215150	1087140	1453160	1772310	1364330	972761	1516210	1224670
WDFY1	A0A287AXD6;I3LBP0	WD repeat and FYVE domain containing 1	9	25.8537	0.000218055	1470640	1421330	1220230	1384110	1367730	1341150	1352580	1575420	1314130
POLR2C	I3LCH3	DNA-directed RNA polymerase II subunit RPB3	7	37.0909	0.000218055	1448290	1395300	1489670	1486570	1193770	1394570	1132850	1579180	1324790
[truncated: 3,467 more rows]
