# Supplementary material for: Multi-omics analysis of diabetic pig lungs reveals molecular derangements underlying pulmonary complications of diabetes mellitus
Source: Dis Model Mech. 2024 Jul 23;17(7):dmm050650. doi: 10.1242/dmm.050650 (PMC11583917; doi:10.1242/dmm.050650)
Supplement: Table S3. Results of MS-EmpiRe-based quantitative proteomics of MIDY vs. WT pigs. [file dmm-17-050650-TableS3.xlsx]

## Sheet: Table S3
Supplementary Table 3: Results of MS-EmpiRe-based quantitative proteomics of MIDY vs. WT pigs. Proteins with BH adjusted p-value < 0.05 are shown. Positive log2 fold change means more abundant in the MIDY group.
Genes	Protein group	First protein name	Peptides (quantified)	log2 fold change (MIDY/WT)	P-value	P-value adjusted (BH)
ECHDC1	A0A286ZZC3;F1S2X3	Ethylmalonyl-CoA decarboxylase 1	7	1.84	8.88178e-16	3.26228e-13
SULT1E1	A0A286ZW98	Sulfotransferase	3	1.83	3.41493e-09	3.39001e-07
FABP4	O97788	Fatty acid-binding protein, adipocyte	3	1.79	2.96208e-13	6.79981e-11
FCN2	A0A287BQR3;A0A5K1UZA2,Q29041	Ficolin-2	4	1.12	0.000152512	0.00394489
CRYM	F1RPC8	Ketimine reductase mu-crystallin	5	1.11	1.66781e-06	8.62798e-05
ACYP2	P00819	Acylphosphatase-2	3	1.09	0.000111064	0.00311404
ASPN	F1SUE4	Asporin	9	0.94	1.11022e-15	3.70714e-13
FMO5	F1SDB7	Flavin-containing monooxygenase	7	0.89	2.04212e-11	2.77804e-09
CYP2B6B	A0A287AT24;F1RHA1;I3LDJ0	Uncharacterized protein	16	0.79	6.33671e-12	9.6978e-10
PHGDH	A5GFY8	D-3-phosphoglycerate dehydrogenase	7	0.69	0.000533349	0.0108833
CAPS	A0A287AHT9	Calcyphosin isoform a	7	0.69	1.85374e-05	0.000648454
KRT7	A0A287AG48	Keratin 7	13	0.68	0	0
APOA4	O46409,A0A287BM29;F1SJT7	Apolipoprotein A-IV	14	0.66	3.43947e-13	7.43128e-11
MGP	Q8MJ39	Matrix Gla protein	2	0.63	0.00311705	0.0448977
CES1	A0A5G2QHX2;F1RF15,A0A5G2QWJ0;F1RF14	Carboxylic ester hydrolase	14	0.62	3.20766e-12	5.35533e-10
TMOD2	A0A286ZZX1;A0A287BG70	Tropomodulin 2	5	0.6	0.000118068	0.00328534
CDC42EP1	A0A480P3R5	CDC42 effector protein 1	5	0.59	0.000747007	0.0141824
SFTPA1	P49874,A0A5G2QQ84;F1SER3	Pulmonary surfactant-associated protein A	5	0.57	0.000227022	0.00529718
CRABP1	B3F0B7	Cellular retinoic acid-binding protein 1	8	0.56	1.28552e-08	1.12422e-06
SCIN	A0A287AE16,Q29297	Adseverin;Adseverin (Fragment)	9	0.55	0.000206878	0.0049991
ITIH5	A0A5G2QEG8;F1RUM0	Inter-alpha-trypsin inhibitor heavy chain 5	13	0.51	0.000165305	0.00410248
FMOD	Q9TTB4,F1S6B5	Fibromodulin (Fragment);Fibromodulin	5	0.51	3.05338e-06	0.000143783
LZIC	A0A287A837;A0A5G2QIP9	Leucine zipper and CTNNBIP1 domain-containing protein	4	0.51	0.00172518	0.028038
OGN	A0A0H5ANC0	Mimecan	11	0.51	3.70499e-09	3.58116e-07
PRELP	F1S6B4	Prolargin	14	0.51	1.6757e-11	2.36725e-09
PROCR	A0A5G2QDE0;A0A5G2RFS2;I3LQA4	Protein C receptor	6	0.5	0.00251949	0.0382401
HACD3	F1SJK6	Very-long-chain (3R)-3-hydroxyacyl-CoA dehydratase	6	0.49	3.83417e-06	0.000173863
MFGE8	P79385	Lactadherin	8	0.48	0.000700611	0.0135439
SNCG	A7YX24	Gamma-synuclein	6	0.48	0.00028891	0.00643131
BGN	Q9GKQ6,A0A5K1UKC5	Biglycan (Fragments);Biglycan	10	0.46	1.12969e-06	6.28692e-05
DSP	F1RW75	Desmoplakin	37	0.45	2.59104e-12	4.53185e-10
FLNC	A0A286ZRX8;F1SMN5	Filamin C	53	0.45	1.45376e-08	1.24178e-06
LTBP2	A0A287BDJ6;A0A5G2QLH2;A0A5G2QZZ4;A0A5G2R7P3;F1S2T5	Latent-transforming growth factor beta-binding protein 2	14	0.45	1.07158e-05	0.000414307
ASAH1	A0A287B5G7;A0A5G2QVG2	N-acylsphingosine amidohydrolase 1	12	0.44	2.76104e-09	2.81703e-07
AGL	A0A287AXA8;A0A287B3F4;F1S557	4-alpha-glucanotransferase	25	0.43	4.51936e-08	3.38768e-06
LUM	F1SQ09	Lumican	6	0.42	0.000156431	0.00399008
SORBS1	A0A287BFA3,A0A287AGR3	Sorbin and SH3 domain containing 1	26	0.42	2.96005e-05	0.000988386
S100A13	A0A287BEK8;K9J4R8	S100 calcium binding protein A13	3	0.4	0.00119175	0.0209441
ISYNA1	A0A287AXJ7;A0A287BDF8	Inositol-3-phosphate synthase 1	12	0.4	7.22935e-06	0.000305212
DCN	Q9XSD9	Decorin	8	0.38	0.00130052	0.0223215
F9	P16293	Coagulation factor IX (Fragment)	7	0.38	0.0011619	0.0205177
DPT	P45846	Dermatopontin	5	0.37	0.00355578	0.0494712
DPYSL3	F1RLZ7	Dihydropyrimidinase like 3	20	0.37	2.32648e-10	2.94661e-08
KRT18	A0A5G2RBD3	Keratin 18	13	0.35	4.09976e-11	5.37801e-09
SOD3	A0A286ZNV0;I3LUD1	Superoxide dismutase [Cu-Zn]	4	0.35	0.00335426	0.0470236
POSTN	I3LDM1,A0A286ZN21	Periostin	17	0.34	1.8502e-05	0.000648454
GUCY1B1	A0A287AUB7;I3LMI1	Guanylate cyclase	15	0.34	0.00073656	0.0140906
CYB5A	P00172	Cytochrome b5	5	0.34	0.000141869	0.00375953
ACSS1	A0A287AT39,A0A287B7Q9	Acetyl-coenzyme A synthetase;Propionate--CoA ligase	13	0.33	6.28455e-06	0.000271566
COL6A6	A0A5G2R0Y2	Uncharacterized protein	42	0.33	0.00109484	0.0196163
SYNPO2	A0A287AUH9,F1S156	Synaptopodin 2	24	0.33	0.00087914	0.0163913
APRT	F1S6K5	Adenine phosphoribosyltransferase	6	0.32	5.88064e-05	0.00179997
LTA4H	F1SQR8	Leukotriene A(4) hydrolase	27	0.31	2.39453e-12	4.39755e-10
CAVIN3	F1RMM0	Caveolae associated protein 3	6	0.31	0.000296138	0.00655249
COL18A1	A0A286ZIL9	Collagen type XVIII alpha 1 chain	21	0.3	2.76006e-07	1.84322e-05
AGRN	A0A286ZS39,A0A5K1VKI6	Agrin	33	0.3	2.79371e-08	2.18325e-06
GPLD1	F1RUE4	Glycosyl-phosphatidylinositol-specific phospholipase D	13	0.29	0.000141451	0.00375953
SIGLEC1	A7LCJ3,A0A286ZTE1;A0A286ZYH0	Sialoadhesin	31	0.28	6.26081e-05	0.00188491
NES	I3LNY6	Nestin	27	0.28	5.58064e-07	3.47419e-05
KCTD12	F1RHE6	Potassium channel tetramerization domain containing 12	9	0.26	0.000107517	0.00303777
TPM1	A0A287B5N7,P42639,A0A287BRY0,A0A287BHM1	Tropomyosin alpha-1 chain	14	0.26	0.000258368	0.00585793
CALD1	F1SNH3,A0A286ZUH0;I3L650	Caldesmon 1	17	0.24	0.000576797	0.0115109
PGM5	F1SJE6	Phosphoglucomutase 5	26	0.24	0.000644381	0.0125894
AKAP12	A0A287A3A3	A-kinase anchoring protein 12	42	0.23	2.048e-07	1.41931e-05
LMNA	Q3ZD69,A0A287B1C7	Prelamin-A/C	40	0.22	1.54876e-12	3.16033e-10
SORBS3	F1RMA6	Sorbin and SH3 domain containing 3	11	0.22	0.00203727	0.0319782
MYO1B	A0A287AIF2;A0A287AR16;A0A287BFH0;A0A287BTG4;A0A5G2QDQ8	Myosin IB	24	0.22	0.000353759	0.00764328
CAT	O62839,F1SGS9	Catalase	23	0.21	1.30601e-05	0.000489487
SPR	A0A286ZKH3	Sepiapterin reductase	11	0.21	0.0033225	0.0467568
FERMT2	A0A5G2QJI7;F1SFE3	Fermitin family member 2	25	0.2	1.55998e-05	0.000567309
ACSL5	A0A5K1V994;F1S5J8	Acyl-CoA synthetase long chain family member 5	11	0.2	0.00148092	0.0247246
KRT8	A0A287A8E9,A0A287AZ82	Keratin 8	16	0.19	0.000496384	0.0102428
LPP	A0A286ZJW3;A0A287B350;F1SFH7	Uncharacterized protein	21	0.18	0.0032056	0.0459929
TNS1	A0A5G2QNI3	Uncharacterized protein	51	0.18	7.57607e-09	7.1351e-07
LMNB2	A0A287ADV8	Lamin B2	23	0.17	4.99753e-05	0.0015589
HADHB	A0A287BPJ7;A0A5G2QGB1;F1SDN2	Trifunctional enzyme subunit beta, mitochondrial isoform X1	19	0.17	0.000961375	0.0177444
ACTN4	F1RI39,A0A287A7I2	Actinin alpha 4	31	0.17	1.07777e-06	6.10991e-05
NID1	F1RGY5	Nidogen 1	32	0.17	0.000387037	0.00821727
SEPTIN2	F1SIP0	Septin	14	0.17	0.00327656	0.0464664
PRDX6	Q9TSX9	Peroxiredoxin-6	22	0.16	0.000602538	0.0118985
VIM	P02543	Vimentin	28	0.16	2.04884e-05	0.000709942
FLNB	A0A286ZPG4;A0A287BLE0	Filamin B	90	0.15	2.14718e-08	1.71448e-06
VCL	P26234	Vinculin	50	0.15	9.73422e-06	0.000384449
PLEC	A0A287BNK7,A0A287BN04	Plectin	206	0.07	0.00106301	0.0191788
COL6A3	I3LUR7,A0A287BPF4	Collagen type VI alpha 3 chain	109	-0.06	0.00129778	0.0223215
HSPG2	F1SU03,A0A5G2QCX2	Heparan sulfate proteoglycan 2	94	-0.07	0.000218495	0.00514445
MACF1	A0A287AEG1;A0A287BDC2,A0A287ALB5	Microtubule actin crosslinking factor 1	136	-0.07	0.000443773	0.00931417
SPTA1	A0A5G2Q8C3;A0A5G2R924	Spectrin alpha, erythrocytic 1	105	-0.08	0.00273368	0.0409653
SPTB	A0A287A113	Spectrin beta chain	68	-0.09	0.00346731	0.0484237
PDIA3	F6QA08	Protein disulfide-isomerase	27	-0.09	0.00214555	0.0335345
LAMC1	A0A287A078;F1S663	Laminin subunit gamma 1	41	-0.1	0.00131343	0.0224383
MYH14	I3LV99	Myosin heavy chain 14	87	-0.1	5.26743e-07	3.33574e-05
LAMB2	A0A287AWV5;F1SPT5	Laminin subunit beta-2	48	-0.1	0.00137132	0.0232113
DYSF	A0A5G2QZY1,A0A5G2QPQ0;A0A5G2QU72;A0A5G2R7H9	Dysferlin	61	-0.12	6.53658e-05	0.00192071
NID2	A0A287AKJ2	Nidogen 2	29	-0.13	0.00185967	0.0294422
HSPD1	A0A287ATN8	60 kDa chaperonin	23	-0.13	0.00157539	0.025948
CDH5	O02840	Cadherin-5	21	-0.14	0.000441931	0.00931417
ANXA11	F1S2E2	Annexin	18	-0.14	0.000564731	0.0113654
CAP1	F1SMC0,P40125	Adenylyl cyclase-associated protein;Adenylyl cyclase-associated protein 1 (Fragments)	18	-0.15	0.000855035	0.0160232
ANXA1	P19619,F1SJB5;K7GLE1	Annexin A1;Annexin	18	-0.16	0.000153982	0.00395506
PECAM1	Q95242	Platelet endothelial cell adhesion molecule	20	-0.16	0.000231986	0.00535902
CORO1A	A0A286ZUJ1;A0A480QHS7	Coronin	14	-0.16	0.00143339	0.0240404
VWF	F1SL22;K7GNN0,Q28833	von Willebrand factor;von Willebrand factor (Fragment)	66	-0.16	1.50335e-06	8.00263e-05
FASN	I3LCW1,I3LC73	Fatty acid synthase;Beta-ketoacyl-[acyl-carrier-protein] synthase I	48	-0.16	2.89318e-06	0.000143603
RRBP1	A0A287BPI2;A0A5G2QT87;I3LGC2	Ribosome binding protein 1	30	-0.16	0.000649063	0.0126138
SUN2	A0A286ZN31;A0A287BIL5	Sad1 and UNC84 domain containing 2	24	-0.17	0.000138821	0.00374918
BCAM	A0A287BFP3;A0A5G2QRV6;I3L9I6	Basal cell adhesion molecule	23	-0.17	4.14117e-05	0.00132265
GOT2	P00506	Aspartate aminotransferase, mitochondrial	18	-0.18	8.05342e-06	0.000325057
PCDH1	A0A287AU89	Protocadherin 1	15	-0.18	0.00325917	0.0463989
GPD2	A0A286ZKW5;A0A286ZSD6	Glycerol-3-phosphate dehydrogenase	23	-0.19	0.00182225	0.0293557
LTF	P14632,A0A5G2QUQ4;Q6YT39	Lactotransferrin	26	-0.19	0.000345932	0.0075184
PRX	A0A287AUV6	Periaxin	29	-0.19	1.21577e-05	0.000460362
HSD17B10	K7GP28	Hydroxysteroid 17-beta dehydrogenase 10	13	-0.2	0.000502926	0.0103198
A2M	A0A5G2Q8I9;F1SLX2;K7GQ48	Uncharacterized protein	53	-0.2	1.57782e-09	1.66691e-07
STXBP2	A0A287BB33;A0A5G2RBJ2;F1SCI9,Q29268	Syntaxin-binding protein 2;Syntaxin-binding protein 2 (Fragment)	18	-0.2	0.000340754	0.00744993
ESYT1	A0A5G2R0L8	Extended synaptotagmin 1	35	-0.21	2.112e-07	1.43655e-05
NNT	A0A287AQG1;A0A287B1U9;F1SMG3	Proton-translocating NAD(P)(+) transhydrogenase	21	-0.21	3.98355e-05	0.00128347
STOM	A0A287B310,A0A5G2R6Z7	Stomatin	8	-0.21	0.000212506	0.0050684
GNA13	A0A287A853	G protein subunit alpha 13	12	-0.21	0.0010652	0.0191788
MRC2	F1RRU7	Mannose receptor C type 2	21	-0.21	0.00183243	0.0293909
GNAI2	A0A287B697;Q06AS6	G protein subunit alpha i2	12	-0.21	0.000262227	0.00590895
VDAC2	Q9MZ15	Voltage-dependent anion-selective channel protein 2	12	-0.22	5.89831e-06	0.000257911
FGB	P14477,A0A5G2RHA4;I3L651	Fibrinogen beta chain (Fragment);Fibrinogen beta chain	19	-0.22	2.82913e-06	0.000142348
ALDH1L2	F1SG41	Formyltetrahydrofolate dehydrogenase	15	-0.22	0.000313909	0.00690411
ECHS1	A0A287AA21	Enoyl-CoA hydratase, mitochondrial	12	-0.23	3.34785e-05	0.0010882
ENPP6	Q58D68	Glycerophosphocholine cholinephosphodiesterase ENPP6	10	-0.23	0.000157869	0.00399899
FGA	P14460,F1RX36	Fibrinogen alpha chain (Fragment);Fibrinogen alpha chain	19	-0.23	1.00325e-05	0.000392014
ALDH4A1	I3LNB4	Multifunctional fusion protein	13	-0.23	0.000128059	0.00351015
LOC110255360	F1RMQ6	VLIG-type G domain-containing protein	26	-0.23	0.00293617	0.0431381
LAMB3	F1SF45	Laminin subunit beta 3	19	-0.23	0.00056626	0.0113654
SARS1	A0A287BJI6;F1S5Z3	Seryl-tRNA synthetase	14	-0.24	0.000491425	0.0102428
ITGAL	A0A5G2R3T7;F6PS48	Integrin subunit alpha L	18	-0.24	0.00330979	0.0467568
CEMIP2	A0A287ACI4;F1SJB9	Hyaluronoglucosaminidase	22	-0.25	0.000159738	0.00401862
NPL	Q9BEC7	N-acetylneuraminate lyase	7	-0.25	0.00274366	0.0409653
APOE	P18650	Apolipoprotein E	10	-0.25	0.00014618	0.00380794
AGT	A0A5K1UCV8;F1RG45	Angiotensin 1-10	14	-0.25	0.000579775	0.0115109
NPC2	O97763	NPC intracellular cholesterol transporter 2	5	-0.26	0.00161524	0.0264856
PSMB9	Q2PYM7	Proteasome subunit beta	6	-0.26	0.00061576	0.0120946
ITGA5	A0A5G2QK84;A0A5G2QKI7;F1SR53	Integrin subunit alpha 5	13	-0.27	0.00101439	0.0186293
ME2	A0A286ZNS2;F1RPN9	Malic enzyme	13	-0.27	0.000749084	0.0141824
PTPN6	A0A286ZXH2;A0A480TLF2;A0A5G2RJ70;I3LKA3	Tyrosine-protein phosphatase non-receptor type	13	-0.28	6.08826e-05	0.00184811
CD163	Q2VL90,A0A287A7T0;A0A287A807;A0A287AZE3;A0A287B9P2;A0A287BCC1;A0A287BJR1;A0A480J3Z7	Scavenger receptor cysteine-rich type 1 protein M130	12	-0.28	0.00257028	0.0388504
HK3	K7GS73,A0A287AE54	Hexokinase	11	-0.28	4.28305e-05	0.00135617
MCCC1	A0A287BB12,A0A287A8I4,I3LMN2	Methylcrotonoyl-CoA carboxylase 1	15	-0.28	9.63993e-05	0.00274477
TF	P09571	Serotransferrin	39	-0.29	1.17156e-08	1.04955e-06
SLC25A24	F6Q4L6	Solute carrier family 25 member 24	11	-0.29	0.000133339	0.00362782
C5	A0A286ZKB4;A0A287AIM8,P01032	Complement C5a anaphylatoxin	32	-0.29	1.80591e-07	1.2756e-05
CTSS	A0A287BNW9;A0A2C9F3B0;F1SS93	Cathepsin S	7	-0.29	7.9264e-06	0.000323485
PROS1	A0A5G2R7T8;A0A5G2R920;A0A5G2RJ15	Vitamin K-dependent protein S	8	-0.29	0.00228823	0.0354628
PTPRC	A0A287A9D0,K7GMW0	Protein-tyrosine-phosphatase	15	-0.31	7.26598e-05	0.00211809
PGAM5	A0A286ZVG1	Uncharacterized protein	7	-0.31	0.00113379	0.0202156
SSH3	A0A287B639,I3LNI1	Slingshot protein phosphatase 3	9	-0.31	0.00151204	0.0251299
ITGB2	P53714,A0A287AGU1;A0A287AK86;A0A287BL03;I3LVJ4	Integrin beta-2;Integrin beta	22	-0.31	1.54425e-07	1.11216e-05
PZP	A0A287BN06,A0A287AG58,I3LQ17	Uncharacterized protein	40	-0.31	0.000227867	0.00529718
ITGA6	K7GT68	Integrin subunit alpha 6	15	-0.31	0.00231102	0.0356655
IVD	A0A5G2R8S6	Butyryl-CoA dehydrogenase	9	-0.31	0.00135216	0.0229929
HRG	F1SFI5	Histidine rich glycoprotein	11	-0.31	0.00153703	0.0254302
RETN	Q6QR67	Resistin	5	-0.31	0.00167061	0.0272717
ITIH1	Q29052,A0A287B3S3	Inter-alpha-trypsin inhibitor heavy chain H1	19	-0.31	5.05156e-05	0.00155919
PLD3	A0A287AQV3;A0A287BKL5;I3L5D6	Phospholipase D family member 3	6	-0.31	0.00244521	0.0374219
LAMC2	F1S662	Laminin subunit gamma 2	13	-0.32	0.00125365	0.0217796
CFI	A0A287AQ20	Complement factor I isoform 1 preproprotein	10	-0.32	0.00303033	0.0441683
F5	Q9GLP1,A0A287BJ70;F1RPW2	Coagulation factor V	24	-0.32	3.29335e-06	0.000151206
ECM1	A0A287BHL7;I3LC64	Extracellular matrix protein 1	9	-0.33	0.00270102	0.0406591
OAT	A0A287BBB4;F1SDP3	Ornithine--oxo-acid aminotransferase	10	-0.34	0.000171375	0.00419639
MYO1F	A0A5G2QB18;A0A5G2R0B9;A0A5G2R1L5;F1SA47	Myosin IF	10	-0.34	0.00286092	0.0423716
ASL	A0A287AEG5;A0A5G2R4F4;F1RJH8	Uncharacterized protein	6	-0.34	0.00296874	0.043443
CLIC2	A0A287A7Q5	Chloride intracellular channel protein	8	-0.34	3.21866e-05	0.00106506
CYP7B1	A0A286ZX28;F1RTA9	Uncharacterized protein	10	-0.35	0.000563447	0.0113654
MAOB	Q6PLK3,A0A287A039;I3LEH4;K7GKH7	Amine oxidase [flavin-containing] B;Amine oxidase	14	-0.35	1.08125e-06	6.10991e-05
GLB1	I3LGI9	Beta-galactosidase	6	-0.35	0.00104421	0.018987
ATP2A3	O77696	Sarcoplasmic/endoplasmic reticulum calcium ATPase 3	14	-0.35	4.7073e-07	3.03332e-05
SERPINB10	F1SMW8	SERPIN domain-containing protein	17	-0.36	0.000142275	0.00375953
RPS17	Q6QAP7	40S ribosomal protein S17	5	-0.36	0.0029145	0.0429918
CFB	A0A287AAZ9;K7GPT9,Q03710	C3/C5 convertase;Complement factor B (Fragment)	17	-0.36	6.80408e-06	0.000290597
HPX	P50828	Hemopexin	15	-0.36	7.58427e-06	0.000316557
AGK	A0A5G2QSQ5;A0A5K1TV98;B8XSJ0	Acylglycerol kinase	8	-0.36	0.00360005	0.0498981
ICAM1	A0A5G2Q6W7;F1S3J9	Intercellular adhesion molecule 1	6	-0.37	1.11229e-05	0.000425565
SERPINA1	P50447,F1SCF0	Alpha-1-antitrypsin	12	-0.37	6.47967e-05	0.00191934
STX7	A0A5G2QD51;A0A5G2R847;A0A5G2R8A0;F1S3P8	Syntaxin 7	6	-0.37	0.000121748	0.00336225
MRC1	A0A5G2QJS2;A0A5G2R0H2;F1RWA3;G9K122;K7GPB4	Mannose receptor C-type 1	21	-0.38	9.11526e-07	5.48858e-05
COLEC12	A0A287BFI2;A0A5G2R5L4;K9J4M9	Collectin-12	8	-0.38	0.000279314	0.00625562
CFH	A0A287BD18;F1S643;K7GLV1	Uncharacterized protein	19	-0.38	0.00036218	0.00777946
ERAP1	K7GLU6	Aminopeptidase	15	-0.39	0.000242242	0.00556097
PLBD1	A0A287B7T3	Phospholipase B-like	11	-0.4	3.01252e-06	0.000143783
PRXL2A	A0A287ACV7;F1SEQ7	Peroxiredoxin-like 2 activated in M-CSF stimulated monocytes	10	-0.4	1.82515e-08	1.52346e-06
S100A12	P80310	Protein S100-A12	7	-0.4	3.02216e-06	0.000143783
ERAP2	I3L8L2	Aminopeptidase	10	-0.4	0.00114048	0.0202366
FERMT3	A0A287BS42	Fermitin family member 3	23	-0.4	4.14668e-12	6.62207e-10
NIT2	F1SKY2	Omega-amidase NIT2	11	-0.41	3.00696e-07	1.97224e-05
PLG	P06867,A0A287A481;A0A5G2QU84;A0A5G2QXR3;F1SB81	Plasminogen	19	-0.41	3.02348e-06	0.000143783
MCCC2	A0A287B773,A0A5G2QSH7;F1SK15	Methylcrotonoyl-CoA carboxylase 2	10	-0.41	1.75051e-05	0.000624235
SERPIND1	F1RKY2	Serpin family D member 1	10	-0.41	0.00125708	0.0217796
BDH1	F1SQX8	3-hydroxybutyrate dehydrogenase 1	10	-0.41	5.50514e-06	0.000243619
CD177	F1RMW7	CD177 molecule	7	-0.43	0.000143307	0.00375977
ERBIN	A0A286ZYU9;A0A287A2J8;A0A287AVI3;A0A287B119;A0A287BME0;F1SKS3;F1SKS4	Erbin isoform X1	9	-0.43	0.00181407	0.0293527
SCPEP1	F1RSC3	Carboxypeptidase	6	-0.43	0.000188111	0.00457571
LOC100525572	A0A5G2QZG3	Ig-like domain-containing protein	6	-0.43	0.00139863	0.023565
ALB	P08835,A0A286ZT13;A0A287AFS2;A0A287AMK0;A0A287BAY9;F1RUN2	Albumin	37	-0.43	1.5099e-14	4.62156e-12
GC	A0A287AHK1	Gc-globulin	10	-0.44	0.000162467	0.00405947
ITGAM	A0A193DVQ1,A0A286ZNN7;A0A5G2QMR4;A0A5G2R353;A0A5G2RD75;A0A5G2REH3;F1RIS5	ITGAX;VWFA domain-containing protein	28	-0.44	2.10942e-14	5.95993e-12
C3	P01025,A0A5G2QJA9;A0A5G2QME3;A0A5G2R5F3;A0A5G2RG14;F1SBS4;I3LTB8	Complement C3;C3-beta-c	54	-0.45	0	0
A1BG	A0A286ZUY9;A0A287AAD5	Alpha-1B-glycoprotein	12	-0.46	0.000366864	0.00783425
IFIT3	A0A5K1UFA2;F1SCY1,F1SCY2	Uncharacterized protein;Interferon-stimulated protein 60	12	-0.47	1.72912e-05	0.000622654
LOC100156325	A0A286ZIU5;A0A287ARJ8;A0A287AVA9;F1SCC6,F6Q469,A0A287BH21,A0A287AT48,F1SCD0	SERPIN domain-containing protein	23	-0.49	1.07554e-11	1.58018e-09
LOC100513601	A0A287AFM5;A0A287AJS8;A0A287B220,A0A287BBX0;F1S1N1	Ig-like domain-containing protein	9	-0.49	2.88329e-05	0.000971589
MARCO	A0A5G2QZ20;A0A5K1V0D2	SRCR domain-containing protein	4	-0.49	0.00309882	0.0448109
RER1	A0A287ASF7	Protein RER1	2	-0.49	0.00285991	0.0423716
PLIN5	F1S7K2	Perilipin 5	7	-0.5	0.00102789	0.0187832
C4BPA	A0A287A7D4;F1S0J2	Uncharacterized protein	7	-0.51	8.54179e-05	0.00245109
RAMP2	A0A5G2QFU5;Q867B9	Receptor activity modifying protein 2	5	-0.51	0.00016695	0.0041155
F13A1	A0A5G2RIC7;K7GQL2	Coagulation factor XIII A chain	16	-0.51	1.86648e-08	1.52346e-06
PCK2	A0A287ABW0;A0A287AES5	Phosphoenolpyruvate carboxykinase (GTP)	10	-0.52	6.42287e-08	4.71824e-06
SELP	A0A287BBC0;A0A5G2QZT2;A0A5G2RLA8;F1RPW3	Selectin P	7	-0.54	0.00184883	0.0293973
SERPING1	A0A5K1UE53;F1SJW8	Serpin family G member 1	8	-0.54	2.71962e-05	0.000924922
UPP1	A0A480S6M1	Uridine phosphorylase	2	-0.55	0.000924203	0.0171444
AVIL	I3LI80	Advillin	24	-0.56	1.17018e-13	2.86537e-11
PARVB	A0A5G2QZ66;F1SJU4	Parvin beta	7	-0.57	1.52855e-05	0.000561437
ITGA2	F1SMF4	Integrin subunit alpha 2	16	-0.57	1.06981e-09	1.19073e-07
F2	Q19AZ8	Prothrombin	13	-0.58	7.29841e-07	4.46784e-05
CP	F1SKB1;K7GKN3;K7GMZ8	Uncharacterized protein	23	-0.58	2.28706e-14	6.00026e-12
C4A	A0A5G2QCL1	C4a anaphylatoxin	46	-0.59	0	0
PADI4	F1SUR0	Protein-arginine deiminase	4	-0.6	0.00240658	0.0369849
GPATCH8	F1RQY8,A0A287AKX2;A0A287B540	Integrin_alpha2 domain-containing protein;Uncharacterized protein	14	-0.6	1.0476e-08	9.61957e-07
TCN1	P17630,A0A287A0W9	Transcobalamin-1	4	-0.61	0.00184124	0.0293973
PIGR	A0A287A0N2;A0A287ADL4;A0A287B644;A0A5G2RA19;F1SEY8;F1SEZ3,Q29244	Polymeric immunoglobulin receptor;Polymeric immunoglobulin receptor (Fragment)	11	-0.61	7.63972e-10	8.76897e-08
LOC100736951	F1SNU4	Uncharacterized protein	7	-0.63	2.21384e-06	0.000112937
HP	Q8SPS7	Haptoglobin	15	-0.64	0	0
ECSCR	A0A287B4P5;A0A287BAM3	Uncharacterized protein	2	-0.64	0.0018753	0.0295621
CHMP6	F1RZY6	Charged multivesicular body protein 6	3	-0.65	0.00120989	0.0211616
BTK	I3LN58	Tyrosine-protein kinase	4	-0.65	0.00323089	0.0461754
CAPN5	F1SUK6	Calpain 5	6	-0.66	0.000209045	0.00501845
TUBB1	A5GFX6	Tubulin beta chain	9	-0.68	7.8732e-06	0.000323485
EOGT	A0A5G2R9Z5;F1SFQ3	EGF domain specific O-linked N-acetylglucosamine transferase	4	-0.68	0.000817944	0.0154067
PTPRJ	A0A287AWI4;A0A287BEF3	Protein-tyrosine-phosphatase	10	-0.69	1.06972e-06	6.10991e-05
MX2	A7VK00	Interferon-induced GTP-binding protein Mx2	9	-0.72	8.69805e-06	0.00034726
GBP2	A0A5G2R8R1	GB1/RHD3-type G domain-containing protein	3	-0.73	0.00223562	0.0347943
GP1BA	B6ECP2	Glycoprotein Ib platelet subunit alpha	4	-0.75	0.000255807	0.0058359
APOB	A0A287AG13	Apolipoprotein B-100	60	-0.78	0	0
LOC106504547	A0A287AGW0;A0A287B2Z5,A0A286ZVN0	SERPIN domain-containing protein	8	-0.79	3.15973e-06	0.000146908
CCN2	O19113	CCN family member 2	4	-0.8	0.000705104	0.0135594
AZGP1	A0A286ZVC3;A0A287BJ64;F1RNP2	Alpha-2-glycoprotein 1, zinc-binding	3	-0.8	0.00307066	0.0445792
ORM1	F1SN68	Alpha-1-acid glycoprotein	8	-0.8	5.55906e-10	6.58659e-08
LGALS3BP	A0A287A604;A0A5G2RLP2	Galectin-3-binding protein	6	-0.81	4.62279e-06	0.000207067
APOR	Q03472	Apolipoprotein R	3	-0.82	3.31931e-05	0.0010882
C6	A0A5G2R8T9;F1SMI8	Complement component C6	8	-0.86	2.9489e-08	2.25653e-06
LOC110256441	A0A287AFU9	Uncharacterized protein	2	-0.94	1.51536e-05	0.000561437
EPX	F1RSB4	Eosinophil peroxidase	10	-0.94	3.33315e-10	4.08089e-08
OAS2	A0A286ZK05;A0A287A8Q1;A0A5G2QPJ5;F1RKA7;Q56VQ1	2'-5' oligoadenylate synthase	6	-0.95	1.5884e-09	1.66691e-07
TREML1	F1RVL7	Triggering receptor expressed on myeloid cells like 1	4	-0.97	5.00817e-05	0.0015589
MAN2A1	A0A287AZG3;A0A5G2RDR7;F1RM55	Alpha-mannosidase	3	-0.99	0.00249143	0.0379711
LOC102161780	A0A5G2QWL9;A0A5G2QZK7	Ig-like domain-containing protein	2	-1.05	0.000496066	0.0102428
CSTA	A0A5S8LC35,I3LDP2	Cystatin domain-containing protein	3	-1.05	1.63103e-06	8.55827e-05
LOC102163838	A0A287AE25	Non-secretory ribonuclease	2	-1.08	7.47969e-05	0.00216322
AFM	A0A287A363;A0A5G2QYS9;A0A5G2RID3;F1RUM1	Afamin	9	-1.08	1.21872e-06	6.68111e-05
LOC110259262	A0A287BH63;I3LV61,A0A287B205;I3LEF9,A0A287ANQ8,A0A286ZIU8	C-type lectin domain-containing protein	8	-1.1	0	0
ITIH3	A0A287AP73;A0A287AS25;A0A287BQK2;A0A5G2QKR9;A0A5G2R4M3;F1SH94	Inter-alpha-trypsin inhibitor heavy chain 3	4	-1.12	1.47018e-06	7.94111e-05
TACSTD2	F1S7A4	Tumor-associated calcium signal transducer 2	2	-1.12	6.43199e-05	0.00191934
LOC396684	A0A287BM11;F1SCC7	SERPIN domain-containing protein	7	-1.16	2.10187e-12	4.06325e-10
ITIH4	P79263,A0A287BGD6,A0A5G2QEW1	Inter-alpha-trypsin inhibitor heavy chain H4	24	-1.18	0	0
SEMA7A	I3LC80	Uncharacterized protein	2	-1.23	0.000214331	0.00507894
RASGRP2	A0A287AFQ0;A0A287AHP8;A0A287BAX1	RAS guanyl releasing protein 2	3	-1.25	1.03553e-06	6.10991e-05
GP5	K7GN20	Glycoprotein V platelet	2	-1.33	2.60969e-05	0.00089583
ALOX15	P16469	Polyunsaturated fatty acid lipoxygenase ALOX15	13	-1.36	0	0
CPM	I3LTE1	Carboxypeptidase M	7	-1.42	0	0
