# Supplementary material for: Multi-omics analysis of diabetic pig lungs reveals molecular derangements underlying pulmonary complications of diabetes mellitus
Source: Dis Model Mech. 2024 Jul 23;17(7):dmm050650. doi: 10.1242/dmm.050650 (PMC11583917; doi:10.1242/dmm.050650)
Supplement: Table S4. STRING Functional Enrichment Analysis of MIDY vs. WT. Gene Ontology (GO) biological processes [file dmm-17-050650-TableS4.xlsx]

## Sheet: Table S4
Supplementary Table 4: STRING Functional Enrichment Analysis of MIDY vs. WT. Gene Ontology (GO) biological processes with direction "top" are enriched for proteins less abundant and with direction "bottom" are enriched for proteins more abundant in MIDY vs. WT. Processes with "both ends" are simualtanously enriched for proteins more and less abundant.
#term ID	Term description	Genes mapped	Enrichment score	Direction	False discovery rate	Method	Matching proteins in your input (IDs)	Matching proteins in your input (labels)
GO:0050900	Leukocyte migration	109	0.792005	top	3.16e-08	ks	9606.ENSP00000007722,9606.ENSP00000009530,9606.ENSP00000205061,9606.ENSP00000215754,9606.ENSP00000216181,9606.ENSP00000219150,9606.ENSP00000221930,9606.ENSP00000225371,9606.ENSP00000225964,9606.ENSP00000233242,9606.ENSP00000233997,9606.ENSP00000234347,9606.ENSP00000244007,9606.ENSP00000245544,9606.ENSP00000246868,9606.ENSP00000252826,9606.ENSP00000254301,9606.ENSP00000254801,9606.ENSP00000258787,…	ITGA3,CD74,GLG1,MIF,MYH9,CORO1A,TGFB1,EPX,COL1A1,APOB,AZU1,PRTN3,PLCG1,NUP85,SBDS,TRPM4,LGALS3,IGJ,MYO1G,GYPC,ITGAV,SLC12A2,SELP,ADD2,ITGA9,ICAM1,GOLPH3,DOK2,ESAM,EPS8,ITGA1,CXADR,ATP1B3,FCER1G,NCKAP1L,ITGA5,VCAM1,COL1A2,CRK,IL16,S1PR1,F2,PLG,OLR1,CD34,CYP7B1,BSG,RTN4,CAV1,PTPN11,WNK1,HMGB1,CRKL,FN1,C5AR1,RAC1,ITGAL,SPN,MSN,CD47,ATP1B1,F11R,S100A8,S100A12,S100A9,CD58,GBF1,SFTPD,SRC,ALOX5,SYK,ANXA…
GO:0002696	Positive regulation of leukocyte activation	88	0.553745	top	6.25e-06	ks	9606.ENSP00000009530,9606.ENSP00000204961,9606.ENSP00000215754,9606.ENSP00000215909,9606.ENSP00000219150,9606.ENSP00000220003,9606.ENSP00000221930,9606.ENSP00000226279,9606.ENSP00000227266,9606.ENSP00000233146,9606.ENSP00000233154,9606.ENSP00000236826,9606.ENSP00000245323,9606.ENSP00000251775,9606.ENSP00000252483,9606.ENSP00000255194,9606.ENSP00000260356,9606.ENSP00000262375,9606.ENSP00000262640,…	CD74,EFNB1,MIF,LGALS1,CORO1A,CSK,TGFB1,CD38,CTSC,MSH2,NCK2,MMP8,EFNB2,SNX4,PVRL2,AP3B1,THBS1,DNAJA3,VAMP7,CD81,BST1,RPS3,THY1,FCER1G,NCKAP1L,VCAM1,STAT6,FADD,IL16,SART1,CD46,PAK2,STX4,HSPH1,CD276,KARS,LAMP1,CAV1,PTPN11,PDPK1,HMGB1,AP3D1,RAC1,TGFBR2,XRCC6,TFRC,DPP4,PNP,CD47,CD55,PLA2G4A,SPTA1,ADA,STXBP1,SRC,FGR,AGER,SYK,AIF1,ANXA1,IL6ST,IL33,TP53BP1,HSPD1,GRB2,AP1G1,FLOT2,LGALS9,SH3KBP1,ITGB2,SIRP…
GO:0002697	Regulation of immune effector process	131	0.872453	top	6.25e-06	ks	9606.ENSP00000008938,9606.ENSP00000009530,9606.ENSP00000053867,9606.ENSP00000181383,9606.ENSP00000207549,9606.ENSP00000215754,9606.ENSP00000216117,9606.ENSP00000216274,9606.ENSP00000218224,9606.ENSP00000221930,9606.ENSP00000223642,9606.ENSP00000224181,9606.ENSP00000225698,9606.ENSP00000226218,9606.ENSP00000229795,9606.ENSP00000233146,9606.ENSP00000236850,9606.ENSP00000242351,9606.ENSP00000245907,…	PGLYRP1,CD74,GRN,CPB2,UNC13D,MIF,HMOX1,RIPK3,PQBP1,TGFB1,C5,C8G,C1QBP,VTN,MAPK14,MSH2,APOA1,ZC3HAV1,C3,FGL2,RAC2,SNX4,PVRL2,TRPM4,LGALS3,THOC1,SEMA7A,VAMP7,MAPK3,UFD1L,C9,C6,CD81,ICAM1,HPX,PML,SERPING1,USP15,APPL1,FCER1G,DTX3L,C2,STAT6,CRK,FADD,ABR,F2,CD46,C1QB,CLU,STX4,SUPT6H,CPN2,C7,A2M,KARS,CADM1,TMEM173,NPLOC4,FES,LAMP1,RTN4,PKN1,PDPK1,HMGB1,DDX21,C5AR1,ARG1,PCBP2,TFRC,STAT1,C8A,CD47,CD55,C4B…
GO:0002920	Regulation of humoral immune response	37	1.88449	top	6.25e-06	ks	9606.ENSP00000181383,9606.ENSP00000223642,9606.ENSP00000224181,9606.ENSP00000225698,9606.ENSP00000226218,9606.ENSP00000245907,9606.ENSP00000263408,9606.ENSP00000263413,9606.ENSP00000263645,9606.ENSP00000265983,9606.ENSP00000278407,9606.ENSP00000299367,9606.ENSP00000308541,9606.ENSP00000313875,9606.ENSP00000313967,9606.ENSP00000315130,9606.ENSP00000319464,9606.ENSP00000322061,9606.ENSP00000323929,…	CPB2,C5,C8G,C1QBP,VTN,C3,C9,C6,CD81,HPX,SERPING1,C2,F2,CD46,C1QB,CLU,CPN2,C7,A2M,C5AR1,C8A,CD55,C4BPA,CFH,CD5L,C8B,C1QC,C1QA,VSIG4,PROS1,CFI,CD59,PTPN6,C4A,PTPRC,CFB,PHB
GO:0045087	Innate immune response	194	0.547988	top	6.25e-06	ks	9606.ENSP00000008938,9606.ENSP00000207549,9606.ENSP00000215754,9606.ENSP00000216129,9606.ENSP00000218224,9606.ENSP00000219150,9606.ENSP00000223642,9606.ENSP00000224181,9606.ENSP00000225698,9606.ENSP00000226574,9606.ENSP00000229239,9606.ENSP00000231751,9606.ENSP00000233057,9606.ENSP00000242351,9606.ENSP00000243253,9606.ENSP00000243346,9606.ENSP00000245907,9606.ENSP00000249396,9606.ENSP00000253024,…	PGLYRP1,UNC13D,MIF,TTLL12,PQBP1,CORO1A,C5,C8G,C1QBP,NFKB1,GAPDH,LTF,EIF2AK2,ZC3HAV1,SEC61A1,NMI,C3,SIRT2,TRIM28,F12,LGALS3,IGJ,APCS,DAB2IP,USP14,DNAJA3,VAMP7,PRDX1,SAMHD1,CAPZA1,ACTR3,C9,C6,ICAM1,PML,NONO,SERPING1,OTULIN,APP,CSF1R,NCF1,FCER1G,FCN2,MAP4K2,VCAM1,REL,DTX3L,HMGB2,C2,FADD,RNASE6,CD14,TRIM56,FGB,FGA,KIF5B,PDE12,RBM14,CD46,C1QB,TOLLIP,CLU,STAT2,STX4,MARCO,CAMK2G,C7,TRIM25,ZYX,HEXIM1,TBK…
GO:0050865	Regulation of cell activation	148	0.435833	top	6.25e-06	ks	9606.ENSP00000008938,9606.ENSP00000009530,9606.ENSP00000053867,9606.ENSP00000204961,9606.ENSP00000207549,9606.ENSP00000215754,9606.ENSP00000215909,9606.ENSP00000216117,9606.ENSP00000216274,9606.ENSP00000219150,9606.ENSP00000220003,9606.ENSP00000220597,9606.ENSP00000221930,9606.ENSP00000225519,9606.ENSP00000226004,9606.ENSP00000226279,9606.ENSP00000227266,9606.ENSP00000229416,9606.ENSP00000232003,…	PGLYRP1,CD74,GRN,EFNB1,UNC13D,MIF,LGALS1,HMOX1,RIPK3,CORO1A,CSK,PAG1,TGFB1,SHPK,DUSP3,CD38,CTSC,GCLC,HRG,MSH2,NCK2,PLEK,MMP8,EFNB2,FGL2,RAC2,SNX4,PVRL2,APOE,LGALS3,AP3B1,THBS1,THOC1,PDGFRB,DNAJA3,VAMP7,CD81,SELP,BST1,FBXO7,SOD1,SCGB1A1,RPS3,GPR116,THY1,APP,FCER1G,NCKAP1L,VCAM1,NOS3,STAT6,PRDX2,FADD,IL16,ABR,CEBPB,F2,SART1,CASP3,CD46,PAK2,STX4,HSPH1,SUPT6H,CD276,KARS,PAWR,FES,LAMP1,FGG,CAV1,PTPN11…
GO:0050867	Positive regulation of cell activation	96	0.548237	top	6.25e-06	ks	9606.ENSP00000009530,9606.ENSP00000204961,9606.ENSP00000215754,9606.ENSP00000215909,9606.ENSP00000219150,9606.ENSP00000220003,9606.ENSP00000221930,9606.ENSP00000226279,9606.ENSP00000227266,9606.ENSP00000233146,9606.ENSP00000233154,9606.ENSP00000234313,9606.ENSP00000236826,9606.ENSP00000245323,9606.ENSP00000251775,9606.ENSP00000252483,9606.ENSP00000255194,9606.ENSP00000260356,9606.ENSP00000261799,…	CD74,EFNB1,MIF,LGALS1,CORO1A,CSK,TGFB1,CD38,CTSC,MSH2,NCK2,PLEK,MMP8,EFNB2,SNX4,PVRL2,AP3B1,THBS1,PDGFRB,DNAJA3,VAMP7,CD81,SELP,BST1,RPS3,THY1,APP,FCER1G,NCKAP1L,VCAM1,STAT6,FADD,IL16,SART1,CD46,PAK2,STX4,HSPH1,CD276,KARS,LAMP1,CAV1,PTPN11,PDPK1,HMGB1,AP3D1,RAC1,TGFBR2,XRCC6,TFRC,DPP4,PNP,CD47,CD55,PLA2G4A,CTGF,F11R,SPTA1,ADA,STXBP1,SRC,FGR,AGER,SYK,AIF1,ANXA1,IL6ST,IL33,TP53BP1,HSPD1,GRB2,AP1G1,…
GO:0052548	Regulation of endopeptidase activity	135	0.683803	top	7.12e-06	ks	9606.ENSP00000215727,9606.ENSP00000216455,9606.ENSP00000216802,9606.ENSP00000217244,9606.ENSP00000220166,9606.ENSP00000223136,9606.ENSP00000223642,9606.ENSP00000226218,9606.ENSP00000229239,9606.ENSP00000231751,9606.ENSP00000232003,9606.ENSP00000233893,9606.ENSP00000236671,9606.ENSP00000238508,9606.ENSP00000245907,9606.ENSP00000253083,9606.ENSP00000254722,9606.ENSP00000256644,9606.ENSP00000259808,…	SERPIND1,PSMA3,PSME2,CSNK2A1,CTSH,FIS1,C5,VTN,GAPDH,LTF,HRG,HSPE1,CTSD,SERPINB10,C3,HIP1R,SERPINF1,LAMTOR5,RIPK1,THBS1,PEBP1,PZP,USP14,DNAJB6,DNAJA3,PPM1F,APLP2,LXN,CSTA,STAT3,PDCD6,KNG1,AMBP,PRDX5,ITIH4,TIMP3,PML,ITIH1,SERPING1,RPS3,APP,CASP10,CD109,AIFM1,CSTB,PSME3,COL6A3,PRDX3,FADD,PAK2,UACA,BIN1,ROCK2,SERPINF2,UBE2O,A2M,SERPINA5,HIP1,PSMF1,TRADD,HMGB1,PAPLN,ANXA2,ITIH2,CASP8,VCP,ATP2A3,UBE2Z,…
GO:0052547	Regulation of peptidase activity	150	0.624066	top	2.56e-05	ks	9606.ENSP00000053867,9606.ENSP00000215727,9606.ENSP00000216455,9606.ENSP00000216802,9606.ENSP00000217244,9606.ENSP00000220166,9606.ENSP00000223061,9606.ENSP00000223136,9606.ENSP00000223642,9606.ENSP00000226218,9606.ENSP00000227266,9606.ENSP00000229239,9606.ENSP00000229795,9606.ENSP00000231751,9606.ENSP00000232003,9606.ENSP00000233893,9606.ENSP00000236671,9606.ENSP00000238508,9606.ENSP00000245907,…	GRN,SERPIND1,PSMA3,PSME2,CSNK2A1,CTSH,PCOLCE,FIS1,C5,VTN,CTSC,GAPDH,MAPK14,LTF,HRG,HSPE1,CTSD,SERPINB10,C3,HIP1R,SERPINF1,LAMTOR5,RIPK1,THBS1,PEBP1,PZP,USP14,DNAJB6,DNAJA3,MAPK3,PPM1F,APLP2,LXN,CSTA,STAT3,PDCD6,KNG1,AMBP,PRDX5,ITIH4,TIMP3,PML,RCN3,ITIH1,SERPING1,RPS3,APP,CASP10,CD109,AIFM1,CSTB,PSME3,UBXN1,COL6A3,PRDX3,FADD,ANTXR1,PAK2,UACA,BIN1,ROCK2,SERPINF2,UBE2O,A2M,KARS,FBLN1,SERPINA5,HIP1,P…
GO:0030449	Regulation of complement activation	34	1.79438	top	3.08e-05	ks	9606.ENSP00000181383,9606.ENSP00000223642,9606.ENSP00000224181,9606.ENSP00000225698,9606.ENSP00000226218,9606.ENSP00000245907,9606.ENSP00000263408,9606.ENSP00000263413,9606.ENSP00000263645,9606.ENSP00000278407,9606.ENSP00000299367,9606.ENSP00000308541,9606.ENSP00000313875,9606.ENSP00000313967,9606.ENSP00000315130,9606.ENSP00000319464,9606.ENSP00000322061,9606.ENSP00000323929,9606.ENSP00000347197,…	CPB2,C5,C8G,C1QBP,VTN,C3,C9,C6,CD81,SERPING1,C2,F2,CD46,C1QB,CLU,CPN2,C7,A2M,C5AR1,C8A,CD55,C4BPA,CFH,CD5L,C8B,C1QC,C1QA,VSIG4,PROS1,CFI,CD59,C4A,CFB,PHB
GO:0030198	Extracellular matrix organization	136	0.565321	both ends	3.2e-05	ks	9606.ENSP00000007722,9606.ENSP00000052754,9606.ENSP00000160262,9606.ENSP00000200181,9606.ENSP00000216286,9606.ENSP00000219070,9606.ENSP00000221930,9606.ENSP00000222399,9606.ENSP00000222693,9606.ENSP00000223127,9606.ENSP00000225964,9606.ENSP00000226218,9606.ENSP00000230538,9606.ENSP00000231004,9606.ENSP00000231061,9606.ENSP00000236826,9606.ENSP00000237014,9606.ENSP00000246533,9606.ENSP00000252804,…	ITGA3,DCN,ICAM3,ITGB4,NID2,MMP2,TGFB1,LAMB1,CAV2,PLOD3,COL1A1,VTN,LAMA4,LOX,SPARC,MMP8,TTR,CAPNS1,PXDN,RAMP2,LAMC1,THBS1,ADAM10,ITGAV,VWF,CDH1,LOXL1,DNAJB6,P4HA1,LAMC2,NID1,FGF2,KLKB1,ITGA9,ICAM1,VCAN,TNC,LUM,HSD17B12,ITGA1,ITGB6,ABI3BP,APP,MYO1E,ITGA5,VCAM1,CAPN2,COL6A3,ITGB5,ITGA2,COL1A2,COL14A1,COL6A2,COL3A1,FGB,FGA,PLG,EFEMP2,SERPINF2,A2M,LAMA3,COL12A1,FBN1,BGN,FBLN1,COL4A5,BSG,FGG,CAV1,NTN4,…
GO:0050878	Regulation of body fluid levels	168	0.539878	top	6.33e-05	ks	9606.ENSP00000046794,9606.ENSP00000078429,9606.ENSP00000181383,9606.ENSP00000205948,9606.ENSP00000209875,9606.ENSP00000211998,9606.ENSP00000215727,9606.ENSP00000215832,9606.ENSP00000216181,9606.ENSP00000216968,9606.ENSP00000217652,9606.ENSP00000218099,9606.ENSP00000225698,9606.ENSP00000225964,9606.ENSP00000226218,9606.ENSP00000226760,9606.ENSP00000232003,9606.ENSP00000232607,9606.ENSP00000234071,…	LCP2,GNA11,CPB2,APOH,CBX5,VCL,SERPIND1,MAPK1,MYH9,PROCR,MYL12A,F9,C1QBP,COL1A1,VTN,WFS1,HRG,UMPS,PROC,PLEK,PRTN3,GOT2,HSPB1,LMAN1,APOE,F12,ZFYVE20,AP3B1,THBS1,ADCY3,VWF,SLC4A1,MAPK3,CAPZA1,EHD2,SELP,KLKB1,CAD,F13A1,KNG1,PRKAR2A,PRKAR2B,KIAA1715,RAB5A,DOCK11,SERPING1,MYL9,FERMT3,DOCK1,AKR1B1,GNAQ,FCER1G,AQP5,DOCK6,ANXA5,ITGA2,COL1A2,NOS3,PRDX2,COL3A1,FGB,ITPR1,FGA,F2,PLG,PRKACA,CD34,GNAI2,GBA,TLN1…
GO:0051251	Positive regulation of lymphocyte activation	71	0.433581	top	9.13e-05	ks	9606.ENSP00000009530,9606.ENSP00000204961,9606.ENSP00000215754,9606.ENSP00000215909,9606.ENSP00000219150,9606.ENSP00000220003,9606.ENSP00000221930,9606.ENSP00000226279,9606.ENSP00000233146,9606.ENSP00000233154,9606.ENSP00000245323,9606.ENSP00000255194,9606.ENSP00000262375,9606.ENSP00000263645,9606.ENSP00000265016,9606.ENSP00000278572,9606.ENSP00000284240,9606.ENSP00000293373,9606.ENSP00000294728,…	CD74,EFNB1,MIF,LGALS1,CORO1A,CSK,TGFB1,CD38,MSH2,NCK2,EFNB2,AP3B1,DNAJA3,CD81,BST1,RPS3,THY1,NCKAP1L,VCAM1,STAT6,FADD,SART1,CD46,PAK2,HSPH1,CD276,LAMP1,CAV1,PTPN11,PDPK1,HMGB1,AP3D1,RAC1,TGFBR2,XRCC6,TFRC,DPP4,PNP,CD47,CD55,SPTA1,ADA,SRC,AGER,SYK,AIF1,ANXA1,IL6ST,TP53BP1,HSPD1,GRB2,AP1G1,FLOT2,LGALS9,SH3KBP1,SIRPA,CDC42,PTPN6,DOCK8,EXOSC6,INPP5D,PTPRC,CBFB,NCK1,PIK3R1,LYN,FAM49B,AKT1,YES1,VAV1,BTK
GO:0007599	Hemostasis	129	0.610576	top	0.00011	ks	9606.ENSP00000046794,9606.ENSP00000078429,9606.ENSP00000181383,9606.ENSP00000205948,9606.ENSP00000209875,9606.ENSP00000211998,9606.ENSP00000215727,9606.ENSP00000215832,9606.ENSP00000216181,9606.ENSP00000216968,9606.ENSP00000217652,9606.ENSP00000218099,9606.ENSP00000225698,9606.ENSP00000225964,9606.ENSP00000232003,9606.ENSP00000234071,9606.ENSP00000234313,9606.ENSP00000234347,9606.ENSP00000248553,…	LCP2,GNA11,CPB2,APOH,CBX5,VCL,SERPIND1,MAPK1,MYH9,PROCR,MYL12A,F9,C1QBP,COL1A1,HRG,PROC,PLEK,PRTN3,HSPB1,LMAN1,F12,ZFYVE20,AP3B1,VWF,SLC4A1,MAPK3,CAPZA1,EHD2,KLKB1,F13A1,KNG1,PRKAR2A,PRKAR2B,KIAA1715,RAB5A,DOCK11,SERPING1,MYL9,FERMT3,DOCK1,GNAQ,FCER1G,DOCK6,ANXA5,ITGA2,COL1A2,COL3A1,FGB,ITPR1,FGA,F2,PLG,PRKACA,TLN1,BLOC1S4,A2M,EHD3,DGKA,GP1BA,FBLN1,LRRC16A,SERPINA5,HBB,GNG2,FGG,PTPN11,PDPK1,PLSCR…
GO:0006953	Acute-phase response	13	2.87159	top	0.00012	afc	9606.ENSP00000255040,9606.ENSP00000259396,9606.ENSP00000264657,9606.ENSP00000266041,9606.ENSP00000305422,9606.ENSP00000308541,9606.ENSP00000321853,9606.ENSP00000345494,9606.ENSP00000346839,9606.ENSP00000348170,9606.ENSP00000352071,9606.ENSP00000393887,9606.ENSP00000416066	APCS,ORM1,STAT3,ITIH4,CEBPB,F2,SERPINF2,PLSCR1,FN1,HP,CD163,AHSG,SERPINA1
GO:0007596	Blood coagulation	127	0.609865	top	0.00012	ks	9606.ENSP00000046794,9606.ENSP00000078429,9606.ENSP00000181383,9606.ENSP00000205948,9606.ENSP00000209875,9606.ENSP00000211998,9606.ENSP00000215727,9606.ENSP00000215832,9606.ENSP00000216181,9606.ENSP00000216968,9606.ENSP00000217652,9606.ENSP00000218099,9606.ENSP00000225698,9606.ENSP00000225964,9606.ENSP00000232003,9606.ENSP00000234071,9606.ENSP00000234313,9606.ENSP00000234347,9606.ENSP00000248553,…	LCP2,GNA11,CPB2,APOH,CBX5,VCL,SERPIND1,MAPK1,MYH9,PROCR,MYL12A,F9,C1QBP,COL1A1,HRG,PROC,PLEK,PRTN3,HSPB1,LMAN1,F12,ZFYVE20,AP3B1,VWF,SLC4A1,MAPK3,CAPZA1,EHD2,KLKB1,F13A1,KNG1,PRKAR2A,PRKAR2B,KIAA1715,RAB5A,DOCK11,SERPING1,MYL9,FERMT3,DOCK1,GNAQ,FCER1G,DOCK6,ANXA5,ITGA2,COL1A2,COL3A1,FGB,ITPR1,FGA,F2,PLG,PRKACA,TLN1,BLOC1S4,A2M,EHD3,DGKA,GP1BA,FBLN1,LRRC16A,SERPINA5,HBB,GNG2,FGG,PTPN11,PDPK1,PLSCR…
GO:0042060	Wound healing	174	0.448376	top	0.00015	ks	9606.ENSP00000046794,9606.ENSP00000052754,9606.ENSP00000078429,9606.ENSP00000181383,9606.ENSP00000205948,9606.ENSP00000209875,9606.ENSP00000211998,9606.ENSP00000215727,9606.ENSP00000215832,9606.ENSP00000216117,9606.ENSP00000216181,9606.ENSP00000216968,9606.ENSP00000217652,9606.ENSP00000218099,9606.ENSP00000221930,9606.ENSP00000225698,9606.ENSP00000225964,9606.ENSP00000231004,9606.ENSP00000231061,…	LCP2,DCN,GNA11,CPB2,APOH,CBX5,VCL,SERPIND1,MAPK1,HMOX1,MYH9,PROCR,MYL12A,F9,TGFB1,C1QBP,COL1A1,LOX,SPARC,HRG,PROC,PLEK,PRTN3,HSPB1,LMAN1,F12,ZFYVE20,AP3B1,VWF,PDGFRB,SLC4A1,MAPK3,CAPZA1,EHD2,MCAM,FGF2,KLKB1,ITGA9,F13A1,KNG1,TNC,PRKAR2A,PRKAR2B,KIAA1715,RAB5A,EGFR,DOCK11,SERPING1,MYL9,FERMT3,DOCK1,GNAQ,FCER1G,ITGA5,DOCK6,ANXA5,ITGA2,COL1A2,EVPL,COL3A1,FGB,ITPR1,FGA,DST,F2,PLG,PRKACA,ADAM17,CD34,CA…
GO:0022409	Positive regulation of cell-cell adhesion	81	0.684686	top	0.00016	ks	9606.ENSP00000009530,9606.ENSP00000204961,9606.ENSP00000215909,9606.ENSP00000219150,9606.ENSP00000220003,9606.ENSP00000233154,9606.ENSP00000245323,9606.ENSP00000255194,9606.ENSP00000262375,9606.ENSP00000263645,9606.ENSP00000263686,9606.ENSP00000264832,9606.ENSP00000265562,9606.ENSP00000278572,9606.ENSP00000280772,9606.ENSP00000281537,9606.ENSP00000284240,9606.ENSP00000293373,9606.ENSP00000294728,…	CD74,EFNB1,LGALS1,CORO1A,CSK,NCK2,EFNB2,AP3B1,DNAJA3,CD81,SELP,ICAM1,PTPN23,RPS3,ANK3,TJP1,THY1,NCKAP1L,VCAM1,PIEZO1,FADD,FGB,FGA,SART1,CD46,PAK2,HSPH1,CD276,SERPINF2,FGG,CAV1,PTPN11,JAK1,PDPK1,HMGB1,AP3D1,RAC1,TGFBR2,TFRC,DPP4,PNP,CD47,CD55,F11R,SPTA1,ADA,SRC,ALOX5,AGER,SYK,AIF1,FLOT1,ANXA1,PODXL,IL6ST,HSPD1,MLLT4,GRB2,FLOT2,LGALS9,ITGA4,ITGB2,SIRPA,CDC42,RELA,ITGA6,PTPN6,DOCK8,CD44,PTPRC,CBFB,N…
GO:0002576	Platelet degranulation	81	1.15162	top	0.0002	ks	9606.ENSP00000205948,9606.ENSP00000211998,9606.ENSP00000221930,9606.ENSP00000231061,9606.ENSP00000232003,9606.ENSP00000234313,9606.ENSP00000236850,9606.ENSP00000242465,9606.ENSP00000248437,9606.ENSP00000249842,9606.ENSP00000252699,9606.ENSP00000259396,9606.ENSP00000260356,9606.ENSP00000261405,9606.ENSP00000262094,9606.ENSP00000262776,9606.ENSP00000263100,9606.ENSP00000263574,9606.ENSP00000263686,…	APOH,VCL,TGFB1,SPARC,HRG,PLEK,APOA1,SRGN,TUBA4A,ISLR,ACTN4,ORM1,THBS1,VWF,RAB27B,LGALS3BP,A1BG,APLP2,SELP,F13A1,KNG1,ITIH4,TIMP3,SOD1,SERPING1,ENDOD1,FERMT3,OLA1,APP,CD109,FCER1G,ALB,CLEC3B,ANXA5,TMX3,FGB,FGA,PLG,CLU,TLN1,SERPINF2,A2M,CFD,FGG,FN1,TOR4A,FAM3C,SCCPDH,CYB5R1,QSOX1,F5,TAGLN2,ECM1,NHLRC2,FLNA,SYTL4,APOOL,STXBP1,SYK,CD9,PROS1,ACTN1,PSAP,ALDOA,TF,AHSG,CHID1,CD36,STXBP2,ITIH3,SERPINA1,PH…
GO:0002694	Regulation of leukocyte activation	128	0.386379	top	0.0002	ks	9606.ENSP00000008938,9606.ENSP00000009530,9606.ENSP00000053867,9606.ENSP00000204961,9606.ENSP00000207549,9606.ENSP00000215754,9606.ENSP00000215909,9606.ENSP00000216117,9606.ENSP00000216274,9606.ENSP00000219150,9606.ENSP00000220003,9606.ENSP00000220597,9606.ENSP00000221930,9606.ENSP00000225519,9606.ENSP00000226004,9606.ENSP00000226279,9606.ENSP00000227266,9606.ENSP00000233146,9606.ENSP00000233154,…	PGLYRP1,CD74,GRN,EFNB1,UNC13D,MIF,LGALS1,HMOX1,RIPK3,CORO1A,CSK,PAG1,TGFB1,SHPK,DUSP3,CD38,CTSC,MSH2,NCK2,MMP8,EFNB2,FGL2,RAC2,SNX4,PVRL2,LGALS3,AP3B1,THBS1,THOC1,DNAJA3,VAMP7,CD81,BST1,FBXO7,SOD1,SCGB1A1,RPS3,GPR116,THY1,FCER1G,NCKAP1L,VCAM1,STAT6,PRDX2,FADD,IL16,ABR,CEBPB,SART1,CASP3,CD46,PAK2,STX4,HSPH1,SUPT6H,CD276,KARS,PAWR,FES,LAMP1,CAV1,PTPN11,PKN1,PDPK1,CTNNB1,HMGB1,PLSCR1,DLG1,PDE5A,AP3D…
GO:0002703	Regulation of leukocyte mediated immunity	59	0.975334	top	0.00034	ks	9606.ENSP00000207549,9606.ENSP00000216117,9606.ENSP00000216274,9606.ENSP00000221930,9606.ENSP00000233146,9606.ENSP00000245907,9606.ENSP00000249071,9606.ENSP00000251775,9606.ENSP00000252483,9606.ENSP00000252826,9606.ENSP00000261600,9606.ENSP00000262640,9606.ENSP00000263645,9606.ENSP00000264832,9606.ENSP00000265983,9606.ENSP00000289902,9606.ENSP00000300134,9606.ENSP00000300574,9606.ENSP00000301838,…	UNC13D,HMOX1,RIPK3,TGFB1,MSH2,C3,RAC2,SNX4,PVRL2,TRPM4,THOC1,VAMP7,CD81,ICAM1,HPX,FCER1G,STAT6,CRK,FADD,ABR,STX4,SUPT6H,CADM1,FES,LAMP1,PDPK1,HMGB1,DDX21,ARG1,TFRC,C4BPA,STX7,STXBP1,FGR,AGER,SYK,WAS,DDX58,SERPINB9,DDX1,TP53BP1,HSPD1,AP1G1,PPP3CB,LGALS9,ITGB2,PARP3,PTPN6,EXOSC6,MAVS,ARRB2,PTPRC,STXBP2,LYN,FAM49B,ITGAM,VAV1,CD177,BTK
GO:0006959	Humoral immune response	58	1.12799	top	0.00034	ks	9606.ENSP00000008938,9606.ENSP00000223642,9606.ENSP00000224181,9606.ENSP00000225698,9606.ENSP00000229239,9606.ENSP00000231751,9606.ENSP00000232003,9606.ENSP00000233997,9606.ENSP00000234347,9606.ENSP00000239666,9606.ENSP00000245907,9606.ENSP00000254301,9606.ENSP00000254801,9606.ENSP00000255040,9606.ENSP00000263408,9606.ENSP00000263413,9606.ENSP00000263645,9606.ENSP00000265016,9606.ENSP00000265023,…	PGLYRP1,C5,C8G,C1QBP,GAPDH,LTF,HRG,AZU1,PRTN3,PDZD11,C3,LGALS3,IGJ,APCS,C9,C6,CD81,BST1,KNG1,SERPING1,APP,FCN2,C2,RNASE6,FGB,FGA,F2,CD46,C1QB,CLU,C7,CFD,PSMB10,C8A,CD55,C4BPA,CFH,S100A8,S100A12,S100A9,C8B,FCN1,SFTPD,LCN2,ALOX5,C1QC,C1QA,VSIG4,RGCC,CFI,C4A,GPI,CFB,VWA1,RARRES2,RPL30,ELANE,RPS19
GO:0045785	Positive regulation of cell adhesion	148	0.463468	top	0.00034	ks	9606.ENSP00000007722,9606.ENSP00000009530,9606.ENSP00000204961,9606.ENSP00000207549,9606.ENSP00000215909,9606.ENSP00000219150,9606.ENSP00000220003,9606.ENSP00000225698,9606.ENSP00000226218,9606.ENSP00000232003,9606.ENSP00000233154,9606.ENSP00000233997,9606.ENSP00000236850,9606.ENSP00000245323,9606.ENSP00000246747,9606.ENSP00000246792,9606.ENSP00000255194,9606.ENSP00000261023,9606.ENSP00000262375,…	ITGA3,CD74,EFNB1,UNC13D,LGALS1,CORO1A,CSK,C1QBP,VTN,HRG,NCK2,AZU1,APOA1,EFNB2,ARL2,RRAS,AP3B1,ITGAV,DNAJA3,PPM1F,CD81,SELP,EPB41L5,NID1,ICAM1,NRP1,PTPN23,CDK6,IQGAP1,CDH13,HSD17B12,RPS3,DOCK1,ANK3,TJP1,THY1,ABI3BP,BAG4,NCKAP1L,ITGA5,VCAM1,ARPC2,ITGA2,CRK,PIEZO1,FADD,FGB,FGA,SART1,CD46,PAK2,STX4,HSPH1,CD276,CALR,SERPINF2,GSK3B,LIMS2,P4HB,FBLN1,LRRC16A,FGG,STX3,CAV1,PTPN11,JAK1,MAP4K4,PDPK1,HMGB1,C…
GO:1903039	Positive regulation of leukocyte cell-cell adhesion	65	0.543372	top	0.00034	ks	9606.ENSP00000009530,9606.ENSP00000204961,9606.ENSP00000215909,9606.ENSP00000219150,9606.ENSP00000220003,9606.ENSP00000233154,9606.ENSP00000245323,9606.ENSP00000255194,9606.ENSP00000262375,9606.ENSP00000263645,9606.ENSP00000263686,9606.ENSP00000264832,9606.ENSP00000278572,9606.ENSP00000284240,9606.ENSP00000293373,9606.ENSP00000294728,9606.ENSP00000301838,9606.ENSP00000310448,9606.ENSP00000313875,…	CD74,EFNB1,LGALS1,CORO1A,CSK,NCK2,EFNB2,AP3B1,DNAJA3,CD81,SELP,ICAM1,RPS3,THY1,NCKAP1L,VCAM1,FADD,SART1,CD46,PAK2,HSPH1,CD276,CAV1,PTPN11,PDPK1,HMGB1,AP3D1,RAC1,TGFBR2,TFRC,DPP4,PNP,CD47,CD55,SPTA1,ADA,SRC,ALOX5,AGER,SYK,AIF1,ANXA1,IL6ST,HSPD1,GRB2,FLOT2,LGALS9,ITGA4,ITGB2,SIRPA,CDC42,RELA,PTPN6,DOCK8,CD44,PTPRC,CBFB,NCK1,PIK3R1,LYN,FAM49B,AKT1,YES1,ELANE,VAV1
GO:0009611	Response to wounding	199	0.366021	top	0.00037	ks	9606.ENSP00000046794,9606.ENSP00000052754,9606.ENSP00000078429,9606.ENSP00000181383,9606.ENSP00000200181,9606.ENSP00000205948,9606.ENSP00000209875,9606.ENSP00000211998,9606.ENSP00000215727,9606.ENSP00000215832,9606.ENSP00000215909,9606.ENSP00000216117,9606.ENSP00000216181,9606.ENSP00000216968,9606.ENSP00000217652,9606.ENSP00000218099,9606.ENSP00000221930,9606.ENSP00000225698,9606.ENSP00000225964,…	LCP2,DCN,GNA11,CPB2,ITGB4,APOH,CBX5,VCL,SERPIND1,MAPK1,LGALS1,HMOX1,MYH9,PROCR,MYL12A,F9,TGFB1,C1QBP,COL1A1,LOX,SPARC,HRG,PROC,PLEK,PRTN3,APOA1,HSPB1,LMAN1,F12,ZFYVE20,MATN2,AP3B1,LYVE1,VWF,PDGFRB,SLC4A1,MAPK3,CAPZA1,EHD2,MCAM,FGF2,KLKB1,ITGA9,F13A1,KNG1,TNC,NRP1,PRKAR2A,PRKAR2B,SOD1,KIAA1715,RAB5A,EGFR,DOCK11,SERPING1,MYL9,FERMT3,DOCK1,GNAQ,FCER1G,ITGA5,DOCK6,ANXA5,ITGA2,MAP1B,COL1A2,EVPL,COL3A1…
GO:0006954	Inflammatory response	120	0.919944	top	0.00046	ks	9606.ENSP00000053867,9606.ENSP00000207549,9606.ENSP00000215754,9606.ENSP00000216117,9606.ENSP00000217426,9606.ENSP00000221930,9606.ENSP00000223642,9606.ENSP00000223864,9606.ENSP00000226574,9606.ENSP00000233997,9606.ENSP00000242786,9606.ENSP00000243346,9606.ENSP00000245907,9606.ENSP00000249647,9606.ENSP00000250092,9606.ENSP00000253496,9606.ENSP00000255040,9606.ENSP00000255194,9606.ENSP00000255409,…	GRN,UNC13D,MIF,HMOX1,AHCY,TGFB1,C5,PLGRKT,NFKB1,AZU1,CD97,NMI,C3,SNAP23,CD68,F12,APCS,AP3B1,CHI3L1,DAB2IP,ORM1,RIPK1,THBS1,SEMA7A,SELP,LXN,STAT3,KLKB1,ICAM1,KNG1,MGLL,POLB,PRDX5,TCIRG1,ITIH4,SCYL1,EGFR,ITGB6,APP,CSF1R,FCER1G,REL,HMGB2,FOLR2,PRDX2,CD14,CEBPB,F2,OLR1,ABCF1,TOLLIP,CLU,HNRNPA0,SERPINF2,TBK1,LIPA,RTN4,SIGLEC1,MAP2K3,HMGB1,PLSCR1,FN1,C5AR1,HP,RAC1,ITGAL,EPHA2,CD163,PTGS1,CD47,DHX9,SERP…
GO:0031589	Cell-substrate adhesion	80	0.675473	both ends	0.0005	ks	9606.ENSP00000007722,9606.ENSP00000200181,9606.ENSP00000200457,9606.ENSP00000211998,9606.ENSP00000216286,9606.ENSP00000219150,9606.ENSP00000222399,9606.ENSP00000226218,9606.ENSP00000240123,9606.ENSP00000253925,9606.ENSP00000256178,9606.ENSP00000258341,9606.ENSP00000258787,9606.ENSP00000261023,9606.ENSP00000261405,9606.ENSP00000263713,9606.ENSP00000264187,9606.ENSP00000265371,9606.ENSP00000267257,…	ITGA3,ITGB4,TRIP6,VCL,NID2,CORO1A,LAMB1,VTN,SORBS3,PPFIA1,LYVE1,LAMC1,MYO1G,ITGAV,VWF,EPB41L5,NID1,NRP1,PXN,BCAM,FERMT3,ITGA1,ITGB6,THY1,ITGA5,VCAM1,ITGB5,ITGA2,ANTXR1,COL3A1,FGB,FGA,CD34,ZYX,PARVA,FGG,ARHGAP6,NTN4,SIGLEC1,FERMT2,PDPK1,CTNNB1,FBLN5,FN1,RAC1,ITGAL,CTGF,SORBS1,SRC,RCC2,ARHGEF7,CTTN,ITGA8,TEK,EMILIN1,LAMB3,ACTN1,TGFB1I1,ITGB1,ILK,ITGA4,PTK2B,ITGB2,RADIL,PARVB,ITGA6,RAB1A,LAMB2,NPNT,…
GO:0050870	Positive regulation of t cell activation	57	0.445352	top	0.00061	ks	9606.ENSP00000009530,9606.ENSP00000204961,9606.ENSP00000215909,9606.ENSP00000219150,9606.ENSP00000220003,9606.ENSP00000233154,9606.ENSP00000245323,9606.ENSP00000255194,9606.ENSP00000262375,9606.ENSP00000263645,9606.ENSP00000278572,9606.ENSP00000284240,9606.ENSP00000293373,9606.ENSP00000294728,9606.ENSP00000301838,9606.ENSP00000310448,9606.ENSP00000313875,9606.ENSP00000314067,9606.ENSP00000318687,…	CD74,EFNB1,LGALS1,CORO1A,CSK,NCK2,EFNB2,AP3B1,DNAJA3,CD81,RPS3,THY1,NCKAP1L,VCAM1,FADD,SART1,CD46,PAK2,HSPH1,CD276,CAV1,PTPN11,PDPK1,HMGB1,AP3D1,RAC1,TGFBR2,TFRC,DPP4,PNP,CD47,CD55,SPTA1,ADA,SRC,AGER,SYK,AIF1,ANXA1,IL6ST,HSPD1,GRB2,FLOT2,LGALS9,SIRPA,CDC42,PTPN6,DOCK8,PTPRC,CBFB,NCK1,PIK3R1,LYN,FAM49B,AKT1,YES1,VAV1
GO:0002250	Adaptive immune response	76	0.848701	top	0.00063	ks	9606.ENSP00000009530,9606.ENSP00000207549,9606.ENSP00000220003,9606.ENSP00000220166,9606.ENSP00000220597,9606.ENSP00000223642,9606.ENSP00000224181,9606.ENSP00000225698,9606.ENSP00000227266,9606.ENSP00000233146,9606.ENSP00000234420,9606.ENSP00000245907,9606.ENSP00000248598,9606.ENSP00000252826,9606.ENSP00000254801,9606.ENSP00000255040,9606.ENSP00000258787,9606.ENSP00000263408,9606.ENSP00000263413,…	CD74,UNC13D,CSK,CTSH,PAG1,C5,C8G,C1QBP,CTSC,MSH2,MSH6,C3,FGL2,TRPM4,IGJ,APCS,MYO1G,C9,C6,CD81,STAT3,ICAM1,TCIRG1,SERPING1,FCER1G,ERAP1,HPRT1,C2,STAT6,ALCAM,FGB,FGA,ADAM17,EMR1,CD46,C1QB,CLU,SWAP70,C7,RFTN1,HMGB1,DLG1,TAP1,ARG1,SPN,C8A,MTOR,CD55,C4BPA,CTSS,NFKB2,C8B,C1QC,C1QA,TAP2,SYK,GNL1,ANXA1,HSPD1,CFI,PRKCD,RAB27A,PTK2B,PRKD2,C4A,EXOSC6,TSTA3,ERAP2,INPP5D,DBNL,NEDD4,LYN,OTUB1,OTUD7B,PHB,BTK
GO:0006909	Phagocytosis	92	0.499286	top	0.0007	ks	9606.ENSP00000160262,9606.ENSP00000207549,9606.ENSP00000215832,9606.ENSP00000216181,9606.ENSP00000219150,9606.ENSP00000223023,9606.ENSP00000228825,9606.ENSP00000234347,9606.ENSP00000244007,9606.ENSP00000246006,9606.ENSP00000249071,9606.ENSP00000258787,9606.ENSP00000260356,9606.ENSP00000261023,9606.ENSP00000261758,9606.ENSP00000262640,9606.ENSP00000262942,9606.ENSP00000263025,9606.ENSP00000263238,…	ICAM3,UNC13D,MAPK1,MYH9,CORO1A,WASL,ARPC3,PRTN3,PLCG1,CD93,RAC2,MYO1G,THBS1,ITGAV,MESDC2,VAMP7,ARPC1A,MAPK3,ACTR3,RAB7A,BIN2,MFGE8,RAB5A,DOCK1,FCER1G,ELMO2,FCN2,NCKAP1L,ARPC5,ARPC2,CRK,CD14,BAIAP2,MARCO,HSP90AA1,RHOG,PTK2,HMGB1,RAC1,ITGAL,SH3BP1,MYO1C,NCKAP1,TGM2,CD47,NCF2,HSP90AB1,FCN1,SRC,GSN,RAB14,FGR,SYK,AIF1,ABI1,WAS,ANXA1,ACTR2,TXNDC5,DNM2,WIPF1,GRB2,PLD4,PRKCD,ITGB1,NCF4,ITGB2,TM9SF4,COLEC…
GO:0050819	Negative regulation of coagulation	27	1.11788	top	0.0007	ks	9606.ENSP00000181383,9606.ENSP00000205948,9606.ENSP00000216968,9606.ENSP00000226218,9606.ENSP00000232003,9606.ENSP00000234071,9606.ENSP00000252486,9606.ENSP00000253496,9606.ENSP00000264690,9606.ENSP00000265023,9606.ENSP00000278407,9606.ENSP00000296511,9606.ENSP00000297494,9606.ENSP00000306099,9606.ENSP00000306361,9606.ENSP00000308541,9606.ENSP00000308938,9606.ENSP00000310036,9606.ENSP00000321853,…	CPB2,APOH,PROCR,VTN,HRG,PROC,APOE,F12,KLKB1,KNG1,SERPING1,ANXA5,NOS3,FGB,FGA,F2,PLG,CD34,SERPINF2,GP1BA,FGG,ANXA2,PRKG1,THBD,CD9,PROS1,PRKCD
GO:0050730	Regulation of peptidyl-tyrosine phosphorylation	66	0.583686	top	0.00084	ks	9606.ENSP00000009530,9606.ENSP00000014914,9606.ENSP00000215754,9606.ENSP00000220325,9606.ENSP00000221930,9606.ENSP00000226218,9606.ENSP00000232003,9606.ENSP00000233154,9606.ENSP00000253794,9606.ENSP00000261799,9606.ENSP00000263645,9606.ENSP00000264033,9606.ENSP00000264254,9606.ENSP00000264657,9606.ENSP00000264832,9606.ENSP00000265016,9606.ENSP00000265371,9606.ENSP00000265983,9606.ENSP00000268182,…	CD74,GPRC5A,MIF,EHD4,TGFB1,VTN,HRG,NCK2,VPS25,PDGFRB,CD81,CBL,PDCL3,STAT3,ICAM1,BST1,NRP1,HPX,IQGAP1,EGFR,THY1,APP,CSF1R,NCF1,ACE,ITGA5,ADAM17,CSPG4,PAK2,CHMP6,HCLS1,PPP2R1A,CAV1,PTPN11,CASS4,MTOR,ARHGEF2,SNX6,CNOT7,AGT,PTPN1,SRC,SYK,ABI1,PRNP,IL6ST,PRKCD,MVP,ADNP,PTK2B,ITGB2,ADIPOQ,PTPN6,CD44,CD36,PTPRJ,SHC1,HYAL2,ARRB2,PTPRC,GNB2L1,DMTN,LYN,HDAC2,PECAM1,YES1
GO:0030195	Negative regulation of blood coagulation	25	1.23722	top	0.001	ks	9606.ENSP00000181383,9606.ENSP00000205948,9606.ENSP00000226218,9606.ENSP00000232003,9606.ENSP00000234071,9606.ENSP00000252486,9606.ENSP00000253496,9606.ENSP00000264690,9606.ENSP00000265023,9606.ENSP00000278407,9606.ENSP00000297494,9606.ENSP00000306099,9606.ENSP00000306361,9606.ENSP00000308541,9606.ENSP00000308938,9606.ENSP00000310036,9606.ENSP00000321853,9606.ENSP00000329380,9606.ENSP00000336829,…	CPB2,APOH,VTN,HRG,PROC,APOE,F12,KLKB1,KNG1,SERPING1,NOS3,FGB,FGA,F2,PLG,CD34,SERPINF2,GP1BA,FGG,ANXA2,PRKG1,THBD,CD9,PROS1,PRKCD
GO:0002699	Positive regulation of immune effector process	66	0.938684	top	0.0011	ks	9606.ENSP00000009530,9606.ENSP00000207549,9606.ENSP00000215754,9606.ENSP00000216117,9606.ENSP00000221930,9606.ENSP00000229795,9606.ENSP00000233146,9606.ENSP00000242351,9606.ENSP00000245907,9606.ENSP00000249071,9606.ENSP00000251775,9606.ENSP00000252483,9606.ENSP00000261918,9606.ENSP00000262640,9606.ENSP00000263025,9606.ENSP00000263413,9606.ENSP00000263645,9606.ENSP00000265983,9606.ENSP00000280377,…	CD74,UNC13D,MIF,HMOX1,TGFB1,MAPK14,MSH2,ZC3HAV1,C3,RAC2,SNX4,PVRL2,SEMA7A,VAMP7,MAPK3,C6,CD81,HPX,USP15,FCER1G,STAT6,FADD,CD46,STX4,KARS,CADM1,FES,LAMP1,RTN4,PDPK1,DDX21,ARG1,TFRC,STX7,RAP1A,RBP4,STXBP1,FGR,SYK,ANXA1,DDX58,DDX1,IL33,TP53BP1,HSPD1,AP1G1,LGALS9,ITGB2,PUM1,EXOSC6,CD36,PTPRJ,MAVS,HK1,GPI,PTPRC,STXBP2,LYN,FAM49B,ITGAM,APPL2,RPS19,VAV1,PHB,CD177,BTK
GO:0072378	Blood coagulation, fibrin clot formation	20	1.84725	top	0.0011	afc	9606.ENSP00000205948,9606.ENSP00000218099,9606.ENSP00000225698,9606.ENSP00000253496,9606.ENSP00000261405,9606.ENSP00000264690,9606.ENSP00000264870,9606.ENSP00000265023,9606.ENSP00000278407,9606.ENSP00000306099,9606.ENSP00000306361,9606.ENSP00000308541,9606.ENSP00000323929,9606.ENSP00000329380,9606.ENSP00000331544,9606.ENSP00000336829,9606.ENSP00000364709,9606.ENSP00000377055,9606.ENSP00000383382,…	APOH,F9,C1QBP,F12,VWF,KLKB1,F13A1,KNG1,SERPING1,FGB,FGA,F2,A2M,GP1BA,FBLN1,FGG,F10,PRCP,GP1BB,GP5
GO:0070268	Cornification	13	2.17236	bottom	0.0012	afc	9606.ENSP00000167586,9606.ENSP00000246533,9606.ENSP00000252242,9606.ENSP00000261590,9606.ENSP00000264474,9606.ENSP00000301607,9606.ENSP00000329243,9606.ENSP00000331678,9606.ENSP00000340510,9606.ENSP00000369129,9606.ENSP00000373487,9606.ENSP00000431984,9606.ENSP00000449404	KRT14,CAPNS1,KRT5,DSG2,CSTA,EVPL,KRT7,PKP3,PPL,DSP,KRT18,CAPN1,KRT8
GO:0006024	Glycosaminoglycan biosynthetic process	14	2.02361	bottom	0.0013	afc	9606.ENSP00000052754,9606.ENSP00000261799,9606.ENSP00000262551,9606.ENSP00000265077,9606.ENSP00000266718,9606.ENSP00000268097,9606.ENSP00000312506,9606.ENSP00000319501,9606.ENSP00000327336,9606.ENSP00000343924,9606.ENSP00000347041,9606.ENSP00000363827,9606.ENSP00000368678,9606.ENSP00000370542	DCN,PDGFRB,OGN,VCAN,LUM,HEXA,CSPG4,UGDH,BGN,PRELP,FMOD,HSPG2,AGRN,SDC1
GO:0010466	Negative regulation of peptidase activity	85	0.876965	top	0.0014	ks	9606.ENSP00000215727,9606.ENSP00000217244,9606.ENSP00000223642,9606.ENSP00000226218,9606.ENSP00000229239,9606.ENSP00000231751,9606.ENSP00000232003,9606.ENSP00000238508,9606.ENSP00000245907,9606.ENSP00000254722,9606.ENSP00000256644,9606.ENSP00000260356,9606.ENSP00000261313,9606.ENSP00000261336,9606.ENSP00000261601,9606.ENSP00000262177,9606.ENSP00000262375,9606.ENSP00000263574,9606.ENSP00000264265,…	SERPIND1,CSNK2A1,C5,VTN,GAPDH,LTF,HRG,SERPINB10,C3,SERPINF1,LAMTOR5,THBS1,PEBP1,PZP,USP14,DNAJB6,DNAJA3,APLP2,LXN,CSTA,KNG1,AMBP,PRDX5,ITIH4,TIMP3,ITIH1,SERPING1,APP,CD109,CSTB,UBXN1,COL6A3,PRDX3,PAK2,BIN1,SERPINF2,UBE2O,A2M,SERPINA5,PSMF1,PAPLN,ANXA2,ITIH2,UBE2Z,AGT,UCHL5,SERPINC1,ECM1,XIAP,MMP9,SPOCK2,SRC,PI16,IGBP1,PRNP,RPS6KA3,SERPINB9,SERPINB1,PICALM,RENBP,PROS1,CAST,COL4A3,ITIH5,SERPINB8,RO…
GO:0007229	Integrin-mediated signaling pathway	50	0.887622	top	0.0015	ks	9606.ENSP00000007722,9606.ENSP00000200181,9606.ENSP00000216181,9606.ENSP00000234313,9606.ENSP00000236850,9606.ENSP00000260408,9606.ENSP00000261023,9606.ENSP00000261918,9606.ENSP00000264414,9606.ENSP00000264741,9606.ENSP00000265371,9606.ENSP00000279227,9606.ENSP00000280333,9606.ENSP00000282588,9606.ENSP00000283249,9606.ENSP00000284240,9606.ENSP00000289902,9606.ENSP00000293379,9606.ENSP00000296181,…	ITGA3,ITGB4,MYH9,PLEK,APOA1,ADAM10,ITGAV,SEMA7A,CUL3,ITGA9,NRP1,FERMT3,DOCK1,ITGA1,ITGB6,THY1,FCER1G,ITGA5,ITGB5,ITGA2,COL3A1,DST,TLN1,ZYX,LAMA3,PTPN11,PTK2,FERMT2,ITGAL,CD47,CTGF,SRC,FGR,RCC2,SYK,ITGA8,NME2,ITGB1,ILK,ITGA4,PTK2B,ITGB2,CDC42,ITGA6,ERBB2IP,FYB,ITGAM,HCK,ITGA7,VAV1
GO:0010951	Negative regulation of endopeptidase activity	82	0.899018	top	0.0015	ks	9606.ENSP00000215727,9606.ENSP00000217244,9606.ENSP00000223642,9606.ENSP00000226218,9606.ENSP00000229239,9606.ENSP00000231751,9606.ENSP00000232003,9606.ENSP00000238508,9606.ENSP00000245907,9606.ENSP00000254722,9606.ENSP00000256644,9606.ENSP00000260356,9606.ENSP00000261313,9606.ENSP00000261336,9606.ENSP00000261601,9606.ENSP00000262177,9606.ENSP00000262375,9606.ENSP00000263574,9606.ENSP00000264265,…	SERPIND1,CSNK2A1,C5,VTN,GAPDH,LTF,HRG,SERPINB10,C3,SERPINF1,LAMTOR5,THBS1,PEBP1,PZP,USP14,DNAJB6,DNAJA3,APLP2,LXN,CSTA,KNG1,AMBP,PRDX5,ITIH4,TIMP3,ITIH1,SERPING1,APP,CD109,CSTB,COL6A3,PRDX3,PAK2,BIN1,SERPINF2,UBE2O,A2M,SERPINA5,PSMF1,PAPLN,ANXA2,ITIH2,UBE2Z,AGT,UCHL5,SERPINC1,XIAP,MMP9,SPOCK2,SRC,IGBP1,PRNP,RPS6KA3,SERPINB9,SERPINB1,PICALM,RENBP,PROS1,CAST,COL4A3,ITIH5,SERPINB8,ROCK1,DDX3X,AHSG,C…
GO:0030193	Regulation of blood coagulation	41	0.825551	top	0.0017	ks	9606.ENSP00000181383,9606.ENSP00000205948,9606.ENSP00000226218,9606.ENSP00000232003,9606.ENSP00000234071,9606.ENSP00000234313,9606.ENSP00000252486,9606.ENSP00000253496,9606.ENSP00000260356,9606.ENSP00000263686,9606.ENSP00000264690,9606.ENSP00000265023,9606.ENSP00000278407,9606.ENSP00000289902,9606.ENSP00000297494,9606.ENSP00000301522,9606.ENSP00000306099,9606.ENSP00000306361,9606.ENSP00000308541,…	CPB2,APOH,VTN,HRG,PROC,PLEK,APOE,F12,THBS1,SELP,KLKB1,KNG1,SERPING1,FCER1G,NOS3,PRDX2,FGB,FGA,F2,PLG,CD34,SERPINF2,GP1BA,FGG,CAV1,ANXA2,PLA2G4A,SERPINC1,F11R,PRKG1,SYK,THBD,CD9,PROS1,PRKCD,VKORC1,CD36,PRKCA,ANO6,DMTN,LYN
GO:0006022	Aminoglycan metabolic process	40	1.24353	both ends	0.0018	ks	9606.ENSP00000008938,9606.ENSP00000052754,9606.ENSP00000221930,9606.ENSP00000225927,9606.ENSP00000255409,9606.ENSP00000256178,9606.ENSP00000258145,9606.ENSP00000261416,9606.ENSP00000261799,9606.ENSP00000262551,9606.ENSP00000262644,9606.ENSP00000264498,9606.ENSP00000264914,9606.ENSP00000265077,9606.ENSP00000266041,9606.ENSP00000266718,9606.ENSP00000268097,9606.ENSP00000268695,9606.ENSP00000273283,…	PGLYRP1,DCN,TGFB1,NAGLU,CHI3L1,LYVE1,GNS,HEXB,PDGFRB,OGN,IMPAD1,FGF2,ARSB,VCAN,ITIH4,LUM,HEXA,GALNS,ITIH1,GUSB,GLB1,CSPG4,UGDH,BGN,CHP1,PRELP,FMOD,ITIH2,CHIA,SPOCK2,FUCA1,HSPG2,TMEM2,AGRN,SDC1,ITIH5,CD44,HYAL2,ITIH3,AKT1
GO:0016064	Immunoglobulin mediated immune response	34	1.27847	top	0.0018	ks	9606.ENSP00000009530,9606.ENSP00000223642,9606.ENSP00000224181,9606.ENSP00000225698,9606.ENSP00000233146,9606.ENSP00000234420,9606.ENSP00000245907,9606.ENSP00000248598,9606.ENSP00000255040,9606.ENSP00000263408,9606.ENSP00000263413,9606.ENSP00000263645,9606.ENSP00000265686,9606.ENSP00000278407,9606.ENSP00000289902,9606.ENSP00000299367,9606.ENSP00000313875,9606.ENSP00000313967,9606.ENSP00000315130,…	CD74,C5,C8G,C1QBP,MSH2,MSH6,C3,FGL2,APCS,C9,C6,CD81,TCIRG1,SERPING1,FCER1G,C2,CD46,C1QB,CLU,SWAP70,C7,C8A,CD55,C4BPA,C8B,C1QC,C1QA,HSPD1,CFI,PRKCD,C4A,EXOSC6,INPP5D,BTK
GO:0050818	Regulation of coagulation	43	0.769761	top	0.002	ks	9606.ENSP00000181383,9606.ENSP00000205948,9606.ENSP00000216968,9606.ENSP00000226218,9606.ENSP00000232003,9606.ENSP00000234071,9606.ENSP00000234313,9606.ENSP00000252486,9606.ENSP00000253496,9606.ENSP00000260356,9606.ENSP00000263686,9606.ENSP00000264690,9606.ENSP00000265023,9606.ENSP00000278407,9606.ENSP00000289902,9606.ENSP00000296511,9606.ENSP00000297494,9606.ENSP00000301522,9606.ENSP00000306099,…	CPB2,APOH,PROCR,VTN,HRG,PROC,PLEK,APOE,F12,THBS1,SELP,KLKB1,KNG1,SERPING1,FCER1G,ANXA5,NOS3,PRDX2,FGB,FGA,F2,PLG,CD34,SERPINF2,GP1BA,FGG,CAV1,ANXA2,PLA2G4A,SERPINC1,F11R,PRKG1,SYK,THBD,CD9,PROS1,PRKCD,VKORC1,CD36,PRKCA,ANO6,DMTN,LYN
GO:0002705	Positive regulation of leukocyte mediated immunity	35	1.28457	top	0.0024	ks	9606.ENSP00000221930,9606.ENSP00000233146,9606.ENSP00000245907,9606.ENSP00000251775,9606.ENSP00000252483,9606.ENSP00000262640,9606.ENSP00000263645,9606.ENSP00000265983,9606.ENSP00000289902,9606.ENSP00000300134,9606.ENSP00000301838,9606.ENSP00000317714,9606.ENSP00000329797,9606.ENSP00000333298,9606.ENSP00000346120,9606.ENSP00000349446,9606.ENSP00000353224,9606.ENSP00000356918,9606.ENSP00000362399,…	TGFB1,MSH2,C3,SNX4,PVRL2,VAMP7,CD81,HPX,FCER1G,STAT6,FADD,STX4,CADM1,LAMP1,DDX21,ARG1,TFRC,STX7,STXBP1,FGR,SYK,DDX58,DDX1,TP53BP1,HSPD1,AP1G1,ITGB2,EXOSC6,MAVS,PTPRC,FAM49B,ITGAM,VAV1,CD177,BTK
GO:0030203	Glycosaminoglycan metabolic process	38	1.29932	both ends	0.0024	ks	9606.ENSP00000008938,9606.ENSP00000052754,9606.ENSP00000221930,9606.ENSP00000225927,9606.ENSP00000256178,9606.ENSP00000258145,9606.ENSP00000261416,9606.ENSP00000261799,9606.ENSP00000262551,9606.ENSP00000262644,9606.ENSP00000264498,9606.ENSP00000264914,9606.ENSP00000265077,9606.ENSP00000266041,9606.ENSP00000266718,9606.ENSP00000268097,9606.ENSP00000268695,9606.ENSP00000273283,9606.ENSP00000302728,…	PGLYRP1,DCN,TGFB1,NAGLU,LYVE1,GNS,HEXB,PDGFRB,OGN,IMPAD1,FGF2,ARSB,VCAN,ITIH4,LUM,HEXA,GALNS,ITIH1,GUSB,GLB1,CSPG4,UGDH,BGN,CHP1,PRELP,FMOD,ITIH2,SPOCK2,FUCA1,HSPG2,TMEM2,AGRN,SDC1,ITIH5,CD44,HYAL2,ITIH3,AKT1
GO:0051249	Regulation of lymphocyte activation	102	0.292026	top	0.0024	ks	9606.ENSP00000008938,9606.ENSP00000009530,9606.ENSP00000204961,9606.ENSP00000215754,9606.ENSP00000215909,9606.ENSP00000216274,9606.ENSP00000219150,9606.ENSP00000220003,9606.ENSP00000220597,9606.ENSP00000221930,9606.ENSP00000226004,9606.ENSP00000226279,9606.ENSP00000233146,9606.ENSP00000233154,9606.ENSP00000245323,9606.ENSP00000248598,9606.ENSP00000249071,9606.ENSP00000254301,9606.ENSP00000255194,…	PGLYRP1,CD74,EFNB1,MIF,LGALS1,RIPK3,CORO1A,CSK,PAG1,TGFB1,DUSP3,CD38,MSH2,NCK2,EFNB2,FGL2,RAC2,LGALS3,AP3B1,THOC1,DNAJA3,CD81,BST1,FBXO7,SOD1,SCGB1A1,RPS3,THY1,NCKAP1L,VCAM1,STAT6,PRDX2,FADD,CEBPB,SART1,CASP3,CD46,PAK2,HSPH1,SUPT6H,CD276,PAWR,LAMP1,CAV1,PTPN11,PKN1,PDPK1,CTNNB1,HMGB1,DLG1,PDE5A,AP3D1,RAC1,ARG1,SCRIB,TGFBR2,XRCC6,TFRC,SPN,DPP4,PNP,CD47,CD55,SPTA1,SFTPD,ADA,SRC,GSN,FGR,VSIG4,AGER,S…
GO:0018146	Keratan sulfate biosynthetic process	4	4.79414	bottom	0.0026	afc	9606.ENSP00000262551,9606.ENSP00000266718,9606.ENSP00000343924,9606.ENSP00000347041	OGN,LUM,PRELP,FMOD
GO:0000184	Nuclear-transcribed mrna catabolic process, nonsense-mediated decay	73	0.219684	bottom	0.003	ks	9606.ENSP00000220849,9606.ENSP00000222247,9606.ENSP00000225430,9606.ENSP00000230050,9606.ENSP00000251453,9606.ENSP00000259469,9606.ENSP00000262584,9606.ENSP00000269349,9606.ENSP00000270625,9606.ENSP00000278572,9606.ENSP00000296674,9606.ENSP00000302896,9606.ENSP00000307889,9606.ENSP00000309334,9606.ENSP00000309830,9606.ENSP00000311430,9606.ENSP00000313007,9606.ENSP00000318646,9606.ENSP00000322419,…	EIF3E,RPL18A,RPL19,RPS12,RPS16,RPL35,RPL8,EIF4A3,RPS11,RPS3,RPS23,RPS9,RPL13,RPL15,RPL38,RPL4,PABPC1,RPS15A,RPLP2,PPP2R1A,PPP2R2A,RPS7,RPL7,RPS2,RPS21,RPL3,RPL27A,RPL21,RPS17,RPS3A,RPSA,UPF2,RPS26,ETF1,RPL12,RPL5,RPL7A,RPS4X,RPL10A,RPL11,NCBP1,SKIV2L,RPS6,RPL13A,RPL24,RPL34,RPL14,RPS8,WIBG,RPL31,RPL23A,RPS18,GSPT1,RPL6,RPL10,RPS24,EIF4G1,RPL32,RPL23,RPL30,RPS20,RPS25,RPS13,RPL18,RPLP0,RPL28,RNPS1…
GO:0061025	Membrane fusion	56	0.37403	top	0.003	ks	9606.ENSP00000215730,9606.ENSP00000222693,9606.ENSP00000223369,9606.ENSP00000225567,9606.ENSP00000249647,9606.ENSP00000252483,9606.ENSP00000254950,9606.ENSP00000258301,9606.ENSP00000262640,9606.ENSP00000263354,9606.ENSP00000263780,9606.ENSP00000265062,9606.ENSP00000300935,9606.ENSP00000305810,9606.ENSP00000309031,9606.ENSP00000309457,9606.ENSP00000312734,9606.ENSP00000317714,9606.ENSP00000317955,…	SNAP29,CAV2,YKT6,GOSR2,SNAP23,PVRL2,VPS4A,STX6,VAMP7,NAPA,CHMP2B,RAB7A,RAB8A,STX18,VCPIP1,VPS41,RAB8B,STX4,EEA1,CALR,NAPG,RAB12,SERPINA5,MX2,CHP1,STX3,VAPA,TAP1,LRMP,MYOF,OPA1,STX11,DNM3,STX7,SNAPIN,GNAI3,ANXA7,STXBP1,STX12,TAP2,CD9,DNM2,VTI1A,NSF,DYSF,GCA,HYAL2,CHMP3,NSFL1C,PPIA,USO1,RABEP1,VTI1B,ANKFY1,SEC22B,VPS11
GO:0002888	Positive regulation of myeloid leukocyte mediated immunity	17	1.78203	top	0.0037	afc	9606.ENSP00000245907,9606.ENSP00000251775,9606.ENSP00000262640,9606.ENSP00000289902,9606.ENSP00000317714,9606.ENSP00000346120,9606.ENSP00000349446,9606.ENSP00000362399,9606.ENSP00000363117,9606.ENSP00000364907,9606.ENSP00000369213,9606.ENSP00000370745,9606.ENSP00000380948,9606.ENSP00000401980,9606.ENSP00000441691,9606.ENSP00000479536,9606.ENSP00000483570	C3,SNX4,VAMP7,FCER1G,STX4,DDX21,ARG1,STXBP1,FGR,SYK,DDX58,DDX1,ITGB2,MAVS,ITGAM,CD177,BTK
GO:0010883	Regulation of lipid storage	10	2.82171	both ends	0.0038	afc	9606.ENSP00000221957,9606.ENSP00000226574,9606.ENSP00000233242,9606.ENSP00000245907,9606.ENSP00000261023,9606.ENSP00000261183,9606.ENSP00000353720,9606.ENSP00000371272,9606.ENSP00000399421,9606.ENSP00000479153	PLIN3,NFKB1,APOB,C3,ITGAV,OSBPL8,CES1,PLIN5,CD36,EHD1
GO:0019083	Viral transcription	84	0.213576	bottom	0.0038	ks	9606.ENSP00000209873,9606.ENSP00000222247,9606.ENSP00000225430,9606.ENSP00000229179,9606.ENSP00000230050,9606.ENSP00000231498,9606.ENSP00000245544,9606.ENSP00000251453,9606.ENSP00000254508,9606.ENSP00000259469,9606.ENSP00000261396,9606.ENSP00000262584,9606.ENSP00000264883,9606.ENSP00000270625,9606.ENSP00000278572,9606.ENSP00000283195,9606.ENSP00000285968,9606.ENSP00000295119,9606.ENSP00000296674,…	AAAS,RPL18A,RPL19,NUP107,RPS12,NUP155,NUP85,RPS16,NUP210,RPL35,NUP133,RPL8,NUP54,RPS11,RPS3,RANBP2,NUP205,NUP35,RPS23,RPS9,RPL13,RPL15,RPL38,NUP93,RPL4,NUP98,RPS15A,RPLP2,RPS7,RPL7,RPS2,NUP43,NUP50,RPS21,RPL3,RPL27A,RPL21,RPS17,RPS3A,RPSA,RPS26,NUP214,RPL12,TPR,DHX9,RPL5,RPL7A,NUP188,RPS4X,RPL10A,RPL11,NUP160,RPS6,NUPL1,SEC13,RPL13A,RPL24,RPL34,RAE1,RPL14,RPS8,RPL31,RPL23A,RPS18,RPL6,RPL10,RPS24,…
GO:0002922	Positive regulation of humoral immune response	5	4.22461	top	0.004	afc	9606.ENSP00000245907,9606.ENSP00000263413,9606.ENSP00000265983,9606.ENSP00000411355,9606.ENSP00000479488	C3,C6,HPX,PTPRC,PHB
GO:0002526	Acute inflammatory response	21	2.04074	top	0.0043	ks	9606.ENSP00000253496,9606.ENSP00000255040,9606.ENSP00000259396,9606.ENSP00000264657,9606.ENSP00000264690,9606.ENSP00000264832,9606.ENSP00000266041,9606.ENSP00000305422,9606.ENSP00000308541,9606.ENSP00000321853,9606.ENSP00000345494,9606.ENSP00000346839,9606.ENSP00000348170,9606.ENSP00000352071,9606.ENSP00000356671,9606.ENSP00000357722,9606.ENSP00000377055,9606.ENSP00000393887,9606.ENSP00000409126,…	F12,APCS,ORM1,STAT3,KLKB1,ICAM1,ITIH4,CEBPB,F2,SERPINF2,PLSCR1,FN1,HP,CD163,SERPINC1,S100A8,PRCP,AHSG,ANO6,SERPINA1,ELANE
GO:0001906	Cell killing	26	1.143	top	0.0046	ks	9606.ENSP00000008938,9606.ENSP00000207549,9606.ENSP00000219150,9606.ENSP00000220166,9606.ENSP00000227266,9606.ENSP00000229239,9606.ENSP00000231751,9606.ENSP00000232003,9606.ENSP00000233997,9606.ENSP00000245907,9606.ENSP00000254301,9606.ENSP00000262640,9606.ENSP00000262746,9606.ENSP00000263408,9606.ENSP00000265023,9606.ENSP00000298556,9606.ENSP00000308541,9606.ENSP00000339001,9606.ENSP00000357726,…	PGLYRP1,UNC13D,CORO1A,CTSH,CTSC,GAPDH,LTF,HRG,AZU1,C3,LGALS3,VAMP7,PRDX1,C9,KNG1,HPRT1,F2,TUBB,S100A12,RAB27A,PTPN6,TSTA3,STXBP2,RPL30,ELANE,RPS19
GO:0002460	Adaptive immune response based on somatic recombination of immune receptors built from immunoglobulin superfamily domains	53	0.847255	top	0.0046	ks	9606.ENSP00000009530,9606.ENSP00000207549,9606.ENSP00000220166,9606.ENSP00000223642,9606.ENSP00000224181,9606.ENSP00000225698,9606.ENSP00000227266,9606.ENSP00000233146,9606.ENSP00000234420,9606.ENSP00000245907,9606.ENSP00000248598,9606.ENSP00000255040,9606.ENSP00000258787,9606.ENSP00000263408,9606.ENSP00000263413,9606.ENSP00000263645,9606.ENSP00000264657,9606.ENSP00000264832,9606.ENSP00000265686,…	CD74,UNC13D,CTSH,C5,C8G,C1QBP,CTSC,MSH2,MSH6,C3,FGL2,APCS,MYO1G,C9,C6,CD81,STAT3,ICAM1,TCIRG1,SERPING1,FCER1G,HPRT1,C2,STAT6,ADAM17,CD46,C1QB,CLU,SWAP70,C7,RFTN1,HMGB1,DLG1,SPN,C8A,MTOR,CD55,C4BPA,NFKB2,C8B,C1QC,C1QA,GNL1,HSPD1,CFI,PRKCD,RAB27A,C4A,EXOSC6,TSTA3,INPP5D,PHB,BTK
GO:0043300	Regulation of leukocyte degranulation	21	1.06402	top	0.0048	ks	9606.ENSP00000207549,9606.ENSP00000216117,9606.ENSP00000249071,9606.ENSP00000251775,9606.ENSP00000262640,9606.ENSP00000289902,9606.ENSP00000303909,9606.ENSP00000317714,9606.ENSP00000331504,9606.ENSP00000333298,9606.ENSP00000344220,9606.ENSP00000362399,9606.ENSP00000363117,9606.ENSP00000364907,9606.ENSP00000377148,9606.ENSP00000378856,9606.ENSP00000380948,9606.ENSP00000413606,9606.ENSP00000428924,…	UNC13D,HMOX1,RAC2,SNX4,VAMP7,FCER1G,ABR,STX4,FES,LAMP1,PDPK1,STXBP1,FGR,SYK,AP1G1,LGALS9,ITGB2,STXBP2,LYN,ITGAM,CD177
GO:0000956	Nuclear-transcribed mrna catabolic process	100	0.19702	bottom	0.0049	ks	9606.ENSP00000220849,9606.ENSP00000222247,9606.ENSP00000225430,9606.ENSP00000225792,9606.ENSP00000229195,9606.ENSP00000230050,9606.ENSP00000251453,9606.ENSP00000252622,9606.ENSP00000259469,9606.ENSP00000262584,9606.ENSP00000263579,9606.ENSP00000267973,9606.ENSP00000269349,9606.ENSP00000270625,9606.ENSP00000278572,9606.ENSP00000296674,9606.ENSP00000301788,9606.ENSP00000302160,9606.ENSP00000302896,…	EIF3E,RPL18A,RPL19,DDX5,CNOT2,RPS12,RPS16,LSM7,RPL35,RPL8,DCPS,WDR61,EIF4A3,RPS11,RPS3,RPS23,POLR2G,LSM3,RPS9,RPL13,PDE12,RPL15,RPL38,RPL4,PABPC1,DIS3L2,RPS15A,CNOT1,RPLP2,PPP2R1A,PPP2R2A,RPS7,RPL7,RPS2,RPS21,RPL3,RPL27A,RPL21,RPS17,RPS3A,RPSA,THRAP3,UPF2,RPS26,CNOT3,EDC4,ETF1,RPL12,CNOT7,HBS1L,RPL5,RPL7A,EXOSC2,AGO1,RPS4X,RPL10A,RPL11,NCBP1,SKIV2L,LSM2,XRN2,DIS3,EXOSC9,RPS6,RPL13A,RPL24,RPL34,RP…
GO:0022407	Regulation of cell-cell adhesion	121	0.499847	top	0.0049	ks	9606.ENSP00000009530,9606.ENSP00000204961,9606.ENSP00000215909,9606.ENSP00000219150,9606.ENSP00000220003,9606.ENSP00000220597,9606.ENSP00000221930,9606.ENSP00000226004,9606.ENSP00000229795,9606.ENSP00000233154,9606.ENSP00000236850,9606.ENSP00000245323,9606.ENSP00000248598,9606.ENSP00000254301,9606.ENSP00000255194,9606.ENSP00000261769,9606.ENSP00000262375,9606.ENSP00000263212,9606.ENSP00000263645,…	CD74,EFNB1,LGALS1,CORO1A,CSK,PAG1,TGFB1,DUSP3,MAPK14,NCK2,APOA1,EFNB2,FGL2,LGALS3,AP3B1,CDH1,DNAJA3,PPM1F,CD81,SELP,EPB41L5,ICAM1,PTPN23,SCGB1A1,RPS3,FERMT3,ANK3,TJP1,THY1,NCKAP1L,VCAM1,PIEZO1,PRDX2,FADD,CEBPB,FGB,FGA,PLG,SART1,CASP3,CD46,PAK2,SWAP70,HSPH1,CD276,SERPINF2,PAWR,FGG,CAV1,MIA3,PTPN11,PTK2,WNK1,JAK1,PDPK1,HMGB1,DLG1,PDE5A,AP3D1,MINK1,RAC1,ARG1,SCRIB,TGFBR2,TFRC,SPN,DPP4,PNP,CD47,CD55,…
GO:0032675	Regulation of interleukin-6 production	35	0.501469	top	0.0049	ks	9606.ENSP00000009530,9606.ENSP00000220003,9606.ENSP00000236826,9606.ENSP00000259396,9606.ENSP00000264657,9606.ENSP00000284981,9606.ENSP00000289902,9606.ENSP00000293373,9606.ENSP00000295006,9606.ENSP00000302935,9606.ENSP00000305422,9606.ENSP00000314508,9606.ENSP00000333769,9606.ENSP00000340944,9606.ENSP00000345347,9606.ENSP00000354837,9606.ENSP00000355361,9606.ENSP00000356520,9606.ENSP00000364210,…	CD74,CSK,MMP8,ORM1,STAT3,APP,FCER1G,NCKAP1L,CAPN2,IL16,CEBPB,GBA,BSG,PTPN11,HMGB1,ARHGEF2,CD47,DHX9,AGER,SYK,AIF1,DDX58,IL33,HSPD1,LGALS9,SIRPA,PTPN6,CD36,MYD88,HYAL2,MAVS,ARRB2,INPP5D,ARRB1,CD200
GO:0002455	Humoral immune response mediated by circulating immunoglobulin	22	1.83521	top	0.0058	ks	9606.ENSP00000223642,9606.ENSP00000224181,9606.ENSP00000225698,9606.ENSP00000245907,9606.ENSP00000255040,9606.ENSP00000263408,9606.ENSP00000263413,9606.ENSP00000263645,9606.ENSP00000278407,9606.ENSP00000299367,9606.ENSP00000313875,9606.ENSP00000313967,9606.ENSP00000315130,9606.ENSP00000322061,9606.ENSP00000354458,9606.ENSP00000356030,9606.ENSP00000356037,9606.ENSP00000360281,9606.ENSP00000363770,…	C5,C8G,C1QBP,C3,APCS,C9,C6,CD81,SERPING1,C2,CD46,C1QB,CLU,C7,C8A,CD55,C4BPA,C8B,C1QC,C1QA,CFI,C4A
GO:0006402	mRNA catabolic process	105	0.191694	bottom	0.0058	ks	9606.ENSP00000220849,9606.ENSP00000222247,9606.ENSP00000225430,9606.ENSP00000225792,9606.ENSP00000229195,9606.ENSP00000230050,9606.ENSP00000251453,9606.ENSP00000252622,9606.ENSP00000254878,9606.ENSP00000259469,9606.ENSP00000262584,9606.ENSP00000263579,9606.ENSP00000267973,9606.ENSP00000269349,9606.ENSP00000270625,9606.ENSP00000278572,9606.ENSP00000296674,9606.ENSP00000301788,9606.ENSP00000302160,…	EIF3E,RPL18A,RPL19,DDX5,CNOT2,RPS12,RPS16,LSM7,HRSP12,RPL35,RPL8,DCPS,WDR61,EIF4A3,RPS11,RPS3,RPS23,POLR2G,LSM3,RPS9,RPL13,PDE12,RPL15,RPL38,RPL4,PABPC1,ZHX2,DIS3L2,RPS15A,CNOT1,RPLP2,PPP2R1A,PPP2R2A,RPS7,RPL7,RPS2,RPS21,RPL3,RPL27A,RPL21,RPS17,RPS3A,RPSA,THRAP3,UPF2,RPS26,CNOT3,EDC4,ETF1,RPL12,CNOT7,HBS1L,RPL5,RPL7A,EXOSC2,AGO1,RPS4X,RPL10A,RPL11,NCBP1,SKIV2L,LSM2,XRN2,DIS3,EXOSC9,RPS6,RPL13A,RP…
GO:0009617	Response to bacterium	136	0.573217	top	0.006	ks	9606.ENSP00000002165,9606.ENSP00000008938,9606.ENSP00000052754,9606.ENSP00000215832,9606.ENSP00000216218,9606.ENSP00000216392,9606.ENSP00000216727,9606.ENSP00000221265,9606.ENSP00000221930,9606.ENSP00000223023,9606.ENSP00000223500,9606.ENSP00000225371,9606.ENSP00000225519,9606.ENSP00000226574,9606.ENSP00000229795,9606.ENSP00000230085,9606.ENSP00000231061,9606.ENSP00000231751,9606.ENSP00000233242,…	FUCA2,PGLYRP1,DCN,MAPK1,ST13,PYGL,PABPN1,PAF1,TGFB1,WASL,CHMP5,EPX,SHPK,NFKB1,MAPK14,SNX3,SPARC,LTF,APOB,AZU1,C3,SIRT2,CD68,IGJ,FABP4,CMPK2,DAB2IP,LOXL1,MAPK3,SELP,ICAM1,HMCN1,SCGB1A1,PDCD4,APP,FCER1G,FCN2,CAPN2,ADH5,HMGB2,HPGD,ERAP1,NOS3,PRDX3,PRDX2,RNASE6,ABR,CD14,CEBPB,FGB,FGA,F2,ADAM17,CASP3,HNRNPA0,BAIAP2,TBK1,NEXN,MTDH,CAV1,OAS2,HMGB1,C5AR1,HP,ARG1,EPHA2,CASP8,SPN,COMT,CTR9,CD47,C4BPA,CDC73…
GO:0031341	Regulation of cell killing	26	0.994746	top	0.006	ks	9606.ENSP00000216274,9606.ENSP00000229239,9606.ENSP00000252483,9606.ENSP00000264832,9606.ENSP00000300574,9606.ENSP00000301838,9606.ENSP00000329797,9606.ENSP00000333298,9606.ENSP00000349446,9606.ENSP00000356030,9606.ENSP00000356399,9606.ENSP00000356918,9606.ENSP00000357156,9606.ENSP00000360609,9606.ENSP00000364210,9606.ENSP00000364907,9606.ENSP00000370074,9606.ENSP00000377148,9606.ENSP00000378306,…	RIPK3,GAPDH,PVRL2,ICAM1,CRK,FADD,CADM1,LAMP1,ARG1,CD55,CFH,STX7,CD5L,HSP90AB1,AGER,SYK,SERPINB9,AP1G1,PPP3CB,LGALS9,CD59,ARRB2,PTPRC,FAM49B,ITGAM,VAV1
GO:1903037	Regulation of leukocyte cell-cell adhesion	86	0.373326	top	0.006	ks	9606.ENSP00000009530,9606.ENSP00000204961,9606.ENSP00000215909,9606.ENSP00000219150,9606.ENSP00000220003,9606.ENSP00000220597,9606.ENSP00000226004,9606.ENSP00000233154,9606.ENSP00000245323,9606.ENSP00000248598,9606.ENSP00000254301,9606.ENSP00000255194,9606.ENSP00000262375,9606.ENSP00000263645,9606.ENSP00000263686,9606.ENSP00000264832,9606.ENSP00000278282,9606.ENSP00000278572,9606.ENSP00000284240,…	CD74,EFNB1,LGALS1,CORO1A,CSK,PAG1,DUSP3,NCK2,EFNB2,FGL2,LGALS3,AP3B1,DNAJA3,CD81,SELP,ICAM1,SCGB1A1,RPS3,THY1,NCKAP1L,VCAM1,PRDX2,FADD,CEBPB,SART1,CASP3,CD46,PAK2,HSPH1,CD276,PAWR,CAV1,MIA3,PTPN11,WNK1,PDPK1,HMGB1,DLG1,PDE5A,AP3D1,RAC1,ARG1,SCRIB,TGFBR2,TFRC,SPN,DPP4,PNP,CD47,CD55,SPTA1,SFTPD,ADA,SRC,ALOX5,VSIG4,AGER,SYK,AIF1,ANXA1,PRNP,IL6ST,HSPD1,GRB2,PRKAR1A,FLOT2,LGALS9,ITGA4,ITGB2,SIRPA,CDC4…
GO:0019080	Viral gene expression	96	0.195251	bottom	0.0062	ks	9606.ENSP00000209873,9606.ENSP00000216190,9606.ENSP00000222247,9606.ENSP00000225430,9606.ENSP00000229179,9606.ENSP00000230050,9606.ENSP00000231498,9606.ENSP00000245544,9606.ENSP00000251453,9606.ENSP00000253108,9606.ENSP00000254508,9606.ENSP00000259469,9606.ENSP00000261396,9606.ENSP00000262584,9606.ENSP00000264883,9606.ENSP00000270625,9606.ENSP00000278572,9606.ENSP00000280557,9606.ENSP00000283195,…	AAAS,EIF3D,RPL18A,RPL19,NUP107,RPS12,NUP155,NUP85,RPS16,EIF3G,NUP210,RPL35,NUP133,RPL8,NUP54,RPS11,RPS3,DENR,RANBP2,NUP205,NUP35,RPS23,RPS9,RPL13,RPL15,RPL38,NUP93,RPL4,NUP98,RPS15A,RPLP2,RPS7,RPL7,RPS2,NUP43,NUP50,RPS21,RPL3,RPL27A,RPL21,RPS17,RPS3A,RPSA,RPS26,PTBP1,NUP214,PCBP2,EIF3B,RPL12,TPR,DHX9,EIF3A,RPL5,RPL7A,NUP188,RPS4X,RPL10A,RPL11,NUP160,RPS6,NUPL1,SEC13,RPL13A,RPL24,RPL34,RAE1,RPL14,…
GO:0030168	Platelet activation	59	0.652181	top	0.0063	ks	9606.ENSP00000046794,9606.ENSP00000078429,9606.ENSP00000211998,9606.ENSP00000215832,9606.ENSP00000216181,9606.ENSP00000217652,9606.ENSP00000225964,9606.ENSP00000232003,9606.ENSP00000234313,9606.ENSP00000248553,9606.ENSP00000261405,9606.ENSP00000263025,9606.ENSP00000279022,9606.ENSP00000279227,9606.ENSP00000286548,9606.ENSP00000289902,9606.ENSP00000297268,9606.ENSP00000304408,9606.ENSP00000306099,…	LCP2,GNA11,VCL,MAPK1,MYH9,MYL12A,COL1A1,HRG,PLEK,HSPB1,VWF,MAPK3,MYL9,FERMT3,GNAQ,FCER1G,COL1A2,COL3A1,FGB,ITPR1,FGA,F2,TLN1,BLOC1S4,DGKA,GP1BA,HBB,GNG2,FGG,PTPN11,PDPK1,PLSCR1,CSRP1,FLNA,STXBP3,GNAS,STXBP1,SRC,SYK,CLIC1,ITPR2,CD9,PRKCD,YWHAZ,ILK,GP1BB,GP5,PTPN6,GNA13,TREML1,ARRB2,PRKCA,ARRB1,DGKZ,PIK3R1,LYN,VAV1,GNB1,PLCG2
GO:0044409	Entry into host	46	0.491314	top	0.0064	ks	9606.ENSP00000220509,9606.ENSP00000222693,9606.ENSP00000245323,9606.ENSP00000252483,9606.ENSP00000261023,9606.ENSP00000261667,9606.ENSP00000261769,9606.ENSP00000263645,9606.ENSP00000264033,9606.ENSP00000264832,9606.ENSP00000264896,9606.ENSP00000265986,9606.ENSP00000269228,9606.ENSP00000275493,9606.ENSP00000283249,9606.ENSP00000284878,9606.ENSP00000293379,9606.ENSP00000296181,9606.ENSP00000296585,…	VPS18,CAV2,EFNB2,PVRL2,ITGAV,KPNA3,CDH1,CD81,CBL,ICAM1,SCARB2,IDE,NPC1,EGFR,ITGB6,CXADR,ITGA5,ITGB5,ITGA2,ANPEP,ADRBK1,CD46,LAMP1,CAV1,SIGLEC1,CTNNB1,CTSB,RPSA,EPHA2,TFRC,DPP4,CD55,F11R,EPS15,SRC,GRB2,ITGB1,CTNND1,HYAL2,PPIA,DAG1,NUP153,SLC1A5,MRC1,PHB,NCAM1
GO:0045104	Intermediate filament cytoskeleton organization	16	1.5574	bottom	0.0077	afc	9606.ENSP00000167586,9606.ENSP00000262177,9606.ENSP00000270142,9606.ENSP00000301607,9606.ENSP00000307959,9606.ENSP00000323856,9606.ENSP00000336775,9606.ENSP00000340510,9606.ENSP00000354573,9606.ENSP00000363071,9606.ENSP00000369129,9606.ENSP00000373487,9606.ENSP00000387282,9606.ENSP00000421689,9606.ENSP00000426632,9606.ENSP00000446007	KRT14,DNAJB6,SOD1,EVPL,DST,PLEC,SYNM,PPL,MACF1,DES,DSP,KRT18,AGFG1,CSNK1A1,ERBB2IP,VIM
GO:0001894	Tissue homeostasis	59	0.477726	both ends	0.0081	ks	9606.ENSP00000211998,9606.ENSP00000217402,9606.ENSP00000219150,9606.ENSP00000220166,9606.ENSP00000222120,9606.ENSP00000231751,9606.ENSP00000248553,9606.ENSP00000249071,9606.ENSP00000254801,9606.ENSP00000256078,9606.ENSP00000258341,9606.ENSP00000261799,9606.ENSP00000262461,9606.ENSP00000262746,9606.ENSP00000264758,9606.ENSP00000265462,9606.ENSP00000265686,9606.ENSP00000270142,9606.ENSP00000270645,…	VCL,CHMP4B,CORO1A,CTSH,RAB3D,LTF,HSPB1,RAC2,IGJ,KRAS,LAMC1,PDGFRB,SLC12A2,PRDX1,ADD1,PRDX5,TCIRG1,SOD1,RCN3,ESAM,TJP1,GPR116,LPCAT1,CXADR,AKR1B1,AZGP1,ALB,NOS3,TPP1,MDM1,HOMER2,CD34,LIPA,PTPN11,CDH5,CTNNB1,OCLN,RAC1,PIGR,DMD,FH,CTGF,F11R,GNAS,RBP4,SFTPD,SRC,CROCC,ITGB1,PTK2B,JAM2,CLDN5,TF,STRAP,TJP2,PECAM1,TJP3,YAP1,ACACA
GO:0045861	Negative regulation of proteolysis	115	0.702477	top	0.0083	ks	9606.ENSP00000181383,9606.ENSP00000185150,9606.ENSP00000205061,9606.ENSP00000215727,9606.ENSP00000217131,9606.ENSP00000217244,9606.ENSP00000221566,9606.ENSP00000223642,9606.ENSP00000226218,9606.ENSP00000229239,9606.ENSP00000231751,9606.ENSP00000232003,9606.ENSP00000238508,9606.ENSP00000245907,9606.ENSP00000254722,9606.ENSP00000256644,9606.ENSP00000260130,9606.ENSP00000260356,9606.ENSP00000261313,…	CPB2,ERLEC1,GLG1,SERPIND1,CTSZ,CSNK2A1,SGTA,C5,VTN,GAPDH,LTF,HRG,SERPINB10,C3,SERPINF1,LAMTOR5,SDCBP,THBS1,PEBP1,PZP,USP14,DNAJB6,DNAJA3,CSNK2A2,APLP2,PDCL3,LXN,CSTA,KNG1,AMBP,PRDX5,IDE,ITIH4,TIMP3,PML,ITIH1,SERPING1,APP,CD109,CSTB,UBXN1,COL6A3,PRDX3,MAP1A,F2,CCAR2,PAK2,BIN1,OS9,SERPINF2,UBE2O,A2M,YOD1,SERPINA5,HDAC6,DNAJB2,PSMF1,BAG5,RPS7,USP7,PAPLN,ANXA2,DDRGK1,ITIH2,UBE2Z,AGT,UCHL5,SERPINC1,EC…
GO:0002449	Lymphocyte mediated immunity	50	0.969823	top	0.0084	ks	9606.ENSP00000009530,9606.ENSP00000207549,9606.ENSP00000219150,9606.ENSP00000220166,9606.ENSP00000223642,9606.ENSP00000224181,9606.ENSP00000225698,9606.ENSP00000227266,9606.ENSP00000233146,9606.ENSP00000234420,9606.ENSP00000245907,9606.ENSP00000248598,9606.ENSP00000255040,9606.ENSP00000258787,9606.ENSP00000262640,9606.ENSP00000262746,9606.ENSP00000263408,9606.ENSP00000263413,9606.ENSP00000263645,…	CD74,UNC13D,CORO1A,CTSH,C5,C8G,C1QBP,CTSC,MSH2,MSH6,C3,FGL2,APCS,MYO1G,VAMP7,PRDX1,C9,C6,CD81,ICAM1,TCIRG1,SERPING1,FCER1G,HPRT1,C2,CD46,C1QB,CLU,SWAP70,C7,RFTN1,TUBB,DLG1,C8A,CD55,C4BPA,C8B,C1QC,C1QA,GNL1,HSPD1,CFI,PRKCD,RAB27A,PTPN6,C4A,EXOSC6,TSTA3,INPP5D,BTK
GO:0040017	Positive regulation of locomotion	192	0.2505	top	0.0084	ks	9606.ENSP00000007722,9606.ENSP00000009530,9606.ENSP00000053867,9606.ENSP00000200457,9606.ENSP00000215832,9606.ENSP00000216117,9606.ENSP00000219150,9606.ENSP00000220166,9606.ENSP00000220592,9606.ENSP00000221930,9606.ENSP00000222399,9606.ENSP00000225698,9606.ENSP00000225964,9606.ENSP00000226218,9606.ENSP00000229795,9606.ENSP00000230036,9606.ENSP00000231061,9606.ENSP00000233997,9606.ENSP00000244007,…	ITGA3,CD74,GRN,TRIP6,MAPK1,HMOX1,CORO1A,CTSH,AGO2,TGFB1,LAMB1,C1QBP,COL1A1,VTN,MAPK14,GPLD1,SPARC,AZU1,PLCG1,RRAS,PHPT1,AAMP,HSPB1,RAC2,DOCK7,PLVAP,ACTN4,LGALS3,RRAS2,DAB2IP,SDCBP,THBS1,ADAM10,ITGAV,PDGFRB,SEMA7A,SPAG9,ATP5B,CFAP20,MAPK3,PPM1F,SELP,CLASP1,EPB41L5,AKT3,MCAM,LAMC2,FGF2,STAT3,ICAM1,PDCD6,NRP1,CCAR1,PIK3C2A,IQGAP1,CDH13,S100A11,RHOB,EGFR,FERMT3,DOCK1,TJP1,THY1,APP,CSF1R,BAG4,NCKAP1L,…
GO:1903047	Mitotic cell cycle process	155	0.217003	bottom	0.0084	ks	9606.ENSP00000209873,9606.ENSP00000217402,9606.ENSP00000218089,9606.ENSP00000221855,9606.ENSP00000221930,9606.ENSP00000223129,9606.ENSP00000223208,9606.ENSP00000223500,9606.ENSP00000227322,9606.ENSP00000228872,9606.ENSP00000229195,9606.ENSP00000229340,9606.ENSP00000231487,9606.ENSP00000233146,9606.ENSP00000238497,9606.ENSP00000238616,9606.ENSP00000240922,9606.ENSP00000246868,9606.ENSP00000248437,…	AAAS,CHMP4B,STAG2,TBCB,TGFB1,RPA3,CEP41,CHMP5,ZPR1,CDKN1B,CNOT2,RAB35,SKP1,MSH2,VPS4B,NEK9,NAA50,SBDS,TUBA4A,TUBG1,ACTR10,RPA1,VPS4A,NASP,CEP135,DCTN3,ARL3,CDKN2C,BRD4,CLASP1,CHMP2B,CUL3,PRKAR2B,CDK6,CDK2,PML,PLK4,POGZ,RHOB,RASA1,ANK3,EPS8,XPC,KPNB1,FAM175B,PDS5A,YWHAG,MCM7,PRKACA,BANF1,SNX33,KHDRBS1,PDS5B,DIS3L2,SNX18,CHMP6,ROCK2,CRLF3,CNOT1,TACC1,SMC1A,PPP2R1A,PPP2R2A,CARM1,MRE11A,CUL1,EML1,HSP…
GO:0050764	Regulation of phagocytosis	42	1.18546	top	0.0088	ks	9606.ENSP00000220003,9606.ENSP00000230085,9606.ENSP00000233997,9606.ENSP00000234347,9606.ENSP00000236850,9606.ENSP00000245907,9606.ENSP00000256935,9606.ENSP00000261023,9606.ENSP00000268150,9606.ENSP00000270142,9606.ENSP00000283290,9606.ENSP00000288266,9606.ENSP00000289902,9606.ENSP00000293373,9606.ENSP00000296585,9606.ENSP00000299367,9606.ENSP00000303366,9606.ENSP00000303909,9606.ENSP00000320866,…	CSK,SNX3,AZU1,PRTN3,APOA1,C3,DOCK2,ITGAV,MFGE8,SOD1,ATG3,APPL1,FCER1G,NCKAP1L,ITGA2,C2,LMAN2,ABR,CALR,HMGB1,CD47,C4BPA,RAP1A,SFTPD,FGR,SYK,DNM2,RAB27A,SIRPA,DYSF,ADIPOQ,AHSG,C4A,CD36,PTPRJ,ANO6,PTPRC,GNB2L1,HCK,APPL2,ALOX15,RAB31
GO:1903510	Mucopolysaccharide metabolic process	31	1.39484	both ends	0.0088	ks	9606.ENSP00000052754,9606.ENSP00000221930,9606.ENSP00000256178,9606.ENSP00000258145,9606.ENSP00000261416,9606.ENSP00000262551,9606.ENSP00000262644,9606.ENSP00000264498,9606.ENSP00000264914,9606.ENSP00000265077,9606.ENSP00000266041,9606.ENSP00000266718,9606.ENSP00000268097,9606.ENSP00000268695,9606.ENSP00000273283,9606.ENSP00000302728,9606.ENSP00000306920,9606.ENSP00000312506,9606.ENSP00000319501,…	DCN,TGFB1,LYVE1,GNS,HEXB,OGN,IMPAD1,FGF2,ARSB,VCAN,ITIH4,LUM,HEXA,GALNS,ITIH1,GUSB,GLB1,CSPG4,UGDH,BGN,CHP1,PRELP,FMOD,ITIH2,SPOCK2,TMEM2,ITIH5,CD44,HYAL2,ITIH3,AKT1
GO:0002708	Positive regulation of lymphocyte mediated immunity	21	1.27439	top	0.0091	ks	9606.ENSP00000221930,9606.ENSP00000233146,9606.ENSP00000245907,9606.ENSP00000252483,9606.ENSP00000263645,9606.ENSP00000265983,9606.ENSP00000289902,9606.ENSP00000300134,9606.ENSP00000301838,9606.ENSP00000329797,9606.ENSP00000333298,9606.ENSP00000353224,9606.ENSP00000356918,9606.ENSP00000371475,9606.ENSP00000373620,9606.ENSP00000377148,9606.ENSP00000398597,9606.ENSP00000411355,9606.ENSP00000429150,…	TGFB1,MSH2,C3,PVRL2,CD81,HPX,FCER1G,STAT6,FADD,CADM1,LAMP1,TFRC,STX7,TP53BP1,HSPD1,AP1G1,EXOSC6,PTPRC,FAM49B,VAV1,BTK
GO:0006958	Complement activation, classical pathway	21	1.89539	top	0.0097	ks	9606.ENSP00000223642,9606.ENSP00000224181,9606.ENSP00000225698,9606.ENSP00000245907,9606.ENSP00000255040,9606.ENSP00000263408,9606.ENSP00000263413,9606.ENSP00000278407,9606.ENSP00000299367,9606.ENSP00000313875,9606.ENSP00000313967,9606.ENSP00000315130,9606.ENSP00000322061,9606.ENSP00000354458,9606.ENSP00000356030,9606.ENSP00000356037,9606.ENSP00000360281,9606.ENSP00000363770,9606.ENSP00000363773,…	C5,C8G,C1QBP,C3,APCS,C9,C6,SERPING1,C2,CD46,C1QB,CLU,C7,C8A,CD55,C4BPA,C8B,C1QC,C1QA,CFI,C4A
GO:0010950	Positive regulation of endopeptidase activity	55	0.277437	top	0.0125	ks	9606.ENSP00000216802,9606.ENSP00000220166,9606.ENSP00000223136,9606.ENSP00000233893,9606.ENSP00000236671,9606.ENSP00000253083,9606.ENSP00000259808,9606.ENSP00000262375,9606.ENSP00000263212,9606.ENSP00000264657,9606.ENSP00000264933,9606.ENSP00000268058,9606.ENSP00000278572,9606.ENSP00000284981,9606.ENSP00000286186,9606.ENSP00000287295,9606.ENSP00000293362,9606.ENSP00000301838,9606.ENSP00000314556,…	PSME2,CTSH,FIS1,HSPE1,CTSD,HIP1R,RIPK1,DNAJA3,PPM1F,STAT3,PDCD6,PML,RPS3,APP,CASP10,AIFM1,PSME3,FADD,UACA,ROCK2,HIP1,TRADD,HMGB1,CASP8,VCP,ATP2A3,CTGF,S100A8,S100A9,MTCH1,GSN,AGER,SYK,ASPH,PSME1,HSPD1,LGMN,PICALM,LGALS9,COL4A3,DDX3X,PSMD14,BCAP31,DIABLO,ARRB1,FAM162A,NDUFA13,GNB2L1,LYN,CASP1,CYFIP2,APAF1,PDCD5,ADRM1,BCL2L13
GO:0097530	Granulocyte migration	21	1.2308	top	0.0125	ks	9606.ENSP00000225371,9606.ENSP00000234347,9606.ENSP00000254301,9606.ENSP00000264741,9606.ENSP00000282588,9606.ENSP00000284878,9606.ENSP00000289902,9606.ENSP00000293373,9606.ENSP00000347197,9606.ENSP00000357722,9606.ENSP00000357726,9606.ENSP00000357727,9606.ENSP00000359000,9606.ENSP00000364907,9606.ENSP00000366109,9606.ENSP00000380948,9606.ENSP00000427687,9606.ENSP00000451818,9606.ENSP00000457421,…	EPX,PRTN3,LGALS3,ITGA9,ITGA1,CXADR,FCER1G,NCKAP1L,C5AR1,S100A8,S100A12,S100A9,GBF1,SYK,ANXA1,ITGB2,WDR1,SRP54,PECAM1,VAV1,CD177
GO:0001817	Regulation of cytokine production	196	0.323322	top	0.0128	ks	9606.ENSP00000008938,9606.ENSP00000009530,9606.ENSP00000215754,9606.ENSP00000216117,9606.ENSP00000216274,9606.ENSP00000218224,9606.ENSP00000219169,9606.ENSP00000220003,9606.ENSP00000221930,9606.ENSP00000223642,9606.ENSP00000225371,9606.ENSP00000225698,9606.ENSP00000226574,9606.ENSP00000229239,9606.ENSP00000229795,9606.ENSP00000231751,9606.ENSP00000233057,9606.ENSP00000233997,9606.ENSP00000234677,…	PGLYRP1,CD74,MIF,HMOX1,RIPK3,PQBP1,NUTF2,CSK,TGFB1,C5,EPX,C1QBP,NFKB1,GAPDH,MAPK14,LTF,EIF2AK2,AZU1,SARS,MMP8,APOA1,ZC3HAV1,SRGN,NMI,C3,PIN1,HSPB1,TRPM4,LAMTOR5,ORM1,RIPK1,THBS1,ITGAV,SEMA7A,YY1,MAPK3,UFD1L,CD81,STAT3,LUM,PML,IQGAP1,SOD1,SCGB1A1,RPS3,PDCD4,USP15,ITGB6,APP,CSF1R,UBE2L6,APPL1,FCER1G,NPTN,NCKAP1L,CLPB,CAPN2,REL,HMGB2,STAT6,FADD,POLR1D,IL16,CD14,TRIM56,CEBPB,HOMER2,F2,ADAM17,CD34,CD4…
GO:0002824	Positive regulation of adaptive immune response based on somatic recombination of immune receptors built from immunoglobulin superfamily domains	20	1.39065	top	0.0128	afc	9606.ENSP00000221930,9606.ENSP00000233146,9606.ENSP00000245907,9606.ENSP00000252483,9606.ENSP00000263645,9606.ENSP00000265983,9606.ENSP00000289902,9606.ENSP00000300134,9606.ENSP00000301838,9606.ENSP00000353224,9606.ENSP00000356436,9606.ENSP00000356918,9606.ENSP00000361965,9606.ENSP00000366109,9606.ENSP00000371475,9606.ENSP00000373620,9606.ENSP00000398597,9606.ENSP00000411355,9606.ENSP00000429150,…	TGFB1,MSH2,C3,PVRL2,CD81,HPX,FCER1G,STAT6,FADD,TFRC,PLA2G4A,STX7,ADA,ANXA1,TP53BP1,HSPD1,EXOSC6,PTPRC,FAM49B,BTK
GO:0002886	Regulation of myeloid leukocyte mediated immunity	26	1.31608	top	0.013	ks	9606.ENSP00000207549,9606.ENSP00000216117,9606.ENSP00000245907,9606.ENSP00000249071,9606.ENSP00000251775,9606.ENSP00000262640,9606.ENSP00000289902,9606.ENSP00000303909,9606.ENSP00000317714,9606.ENSP00000331504,9606.ENSP00000344220,9606.ENSP00000346120,9606.ENSP00000349446,9606.ENSP00000362399,9606.ENSP00000363117,9606.ENSP00000364907,9606.ENSP00000369213,9606.ENSP00000370745,9606.ENSP00000378856,…	UNC13D,HMOX1,C3,RAC2,SNX4,VAMP7,FCER1G,ABR,STX4,FES,PDPK1,DDX21,ARG1,STXBP1,FGR,SYK,DDX58,DDX1,LGALS9,ITGB2,MAVS,STXBP2,LYN,ITGAM,CD177,BTK
GO:0043315	Positive regulation of neutrophil degranulation	3	5.3363	top	0.0147	afc	9606.ENSP00000380948,9606.ENSP00000441691,9606.ENSP00000479536	ITGB2,ITGAM,CD177
GO:1903035	Negative regulation of response to wounding	37	0.768453	top	0.0147	ks	9606.ENSP00000181383,9606.ENSP00000205948,9606.ENSP00000226218,9606.ENSP00000232003,9606.ENSP00000234071,9606.ENSP00000252486,9606.ENSP00000253496,9606.ENSP00000255040,9606.ENSP00000262461,9606.ENSP00000263710,9606.ENSP00000264498,9606.ENSP00000264690,9606.ENSP00000265023,9606.ENSP00000271688,9606.ENSP00000278407,9606.ENSP00000287097,9606.ENSP00000297494,9606.ENSP00000300574,9606.ENSP00000306099,…	CPB2,APOH,VTN,HRG,PROC,APOE,F12,APCS,SLC12A2,CLASP1,FGF2,KLKB1,KNG1,CERS2,SERPING1,CD109,NOS3,CRK,FGB,FGA,F2,PLG,CD34,SERPINF2,GP1BA,FGG,ANXA2,PRKG1,ALOX5,AGER,THBD,CASK,CD9,PROS1,PRKCD,PHLDB2,CLASP2
GO:0034446	Substrate adhesion-dependent cell spreading	26	0.688379	both ends	0.0151	ks	9606.ENSP00000222399,9606.ENSP00000258341,9606.ENSP00000261023,9606.ENSP00000265371,9606.ENSP00000267257,9606.ENSP00000279227,9606.ENSP00000301945,9606.ENSP00000334008,9606.ENSP00000340998,9606.ENSP00000342858,9606.ENSP00000346839,9606.ENSP00000348461,9606.ENSP00000362680,9606.ENSP00000367316,9606.ENSP00000369375,9606.ENSP00000375778,9606.ENSP00000378332,9606.ENSP00000379975,9606.ENSP00000380227,…	LAMB1,LAMC1,ITGAV,NRP1,PXN,FERMT3,ANTXR1,PARVA,NTN4,FERMT2,FN1,RAC1,SRC,ITGA8,TEK,LAMB3,TGFB1I1,ILK,ITGA4,RADIL,PARVB,RAB1A,LAMB2,PARVG,PEAK1,SRGAP2
GO:0001969	Regulation of activation of membrane attack complex	3	5.24482	top	0.0155	afc	9606.ENSP00000245907,9606.ENSP00000263413,9606.ENSP00000379191	C3,C6,CD59
GO:0097529	Myeloid leukocyte migration	28	0.931082	top	0.0155	ks	9606.ENSP00000225371,9606.ENSP00000233997,9606.ENSP00000234347,9606.ENSP00000245544,9606.ENSP00000254301,9606.ENSP00000264741,9606.ENSP00000282588,9606.ENSP00000284878,9606.ENSP00000289902,9606.ENSP00000293373,9606.ENSP00000347197,9606.ENSP00000348461,9606.ENSP00000355361,9606.ENSP00000357722,9606.ENSP00000357726,9606.ENSP00000357727,9606.ENSP00000359000,9606.ENSP00000361366,9606.ENSP00000364907,…	EPX,AZU1,PRTN3,NUP85,LGALS3,ITGA9,ITGA1,CXADR,FCER1G,NCKAP1L,C5AR1,RAC1,CD47,S100A8,S100A12,S100A9,GBF1,SFTPD,SYK,ANXA1,ITGB2,SIRPA,WDR1,SRP54,PECAM1,RPS19,VAV1,CD177
GO:0050670	Regulation of lymphocyte proliferation	53	0.423881	top	0.0158	ks	9606.ENSP00000009530,9606.ENSP00000204961,9606.ENSP00000215754,9606.ENSP00000216274,9606.ENSP00000219150,9606.ENSP00000226279,9606.ENSP00000233154,9606.ENSP00000249071,9606.ENSP00000254301,9606.ENSP00000262375,9606.ENSP00000263645,9606.ENSP00000265016,9606.ENSP00000278282,9606.ENSP00000278572,9606.ENSP00000293373,9606.ENSP00000294728,9606.ENSP00000301838,9606.ENSP00000305422,9606.ENSP00000311032,…	CD74,EFNB1,MIF,RIPK3,CORO1A,CD38,NCK2,RAC2,LGALS3,DNAJA3,CD81,BST1,SCGB1A1,RPS3,NCKAP1L,VCAM1,FADD,CEBPB,CASP3,CD46,CD276,PAWR,PKN1,CTNNB1,HMGB1,DLG1,PDE5A,ARG1,SCRIB,TGFBR2,TFRC,SPN,PNP,CD55,SPTA1,SFTPD,ADA,VSIG4,AGER,SYK,AIF1,ANXA1,PRNP,IL6ST,PRKAR1A,LGALS9,MAD1L1,PTPN6,INPP5D,PTPRC,NCK1,LYN,BTK
GO:0046649	Lymphocyte activation	87	0.34137	top	0.0176	ks	9606.ENSP00000005587,9606.ENSP00000009530,9606.ENSP00000207549,9606.ENSP00000215909,9606.ENSP00000216181,9606.ENSP00000216274,9606.ENSP00000219150,9606.ENSP00000233146,9606.ENSP00000233154,9606.ENSP00000234420,9606.ENSP00000248598,9606.ENSP00000256935,9606.ENSP00000262375,9606.ENSP00000262640,9606.ENSP00000262746,9606.ENSP00000263645,9606.ENSP00000264657,9606.ENSP00000264832,9606.ENSP00000265686,…	SKAP2,CD74,UNC13D,LGALS1,MYH9,RIPK3,CORO1A,MSH2,NCK2,MSH6,FGL2,DOCK2,DNAJA3,VAMP7,PRDX1,CD81,STAT3,ICAM1,TCIRG1,CDK6,DOCK11,CXADR,FCER1G,VCAM1,NCSTN,HPRT1,STAT6,PRDX2,FADD,CEBPB,ADAM17,SWAP70,CD276,TBK1,PURA,CTNNB1,HMGB1,DLG1,STOML2,ITGAL,SCRIB,CASP8,PSMB10,SPN,MSN,DPP4,MTOR,IRF2BP2,SNX27,ADA,TXLNA,IGBP1,SYK,BAG6,APBB1IP,WAS,ANXA1,HSPD1,PRKCD,PPP3CB,PPP3CA,PSAP,ITGB1,RAB27A,ITGA4,PTK2B,ITGB2,LCP1…
GO:1902565	Positive regulation of neutrophil activation	4	4.31652	top	0.0178	afc	9606.ENSP00000302935,9606.ENSP00000380948,9606.ENSP00000441691,9606.ENSP00000479536	IL16,ITGB2,ITGAM,CD177
GO:0006935	Chemotaxis	126	0.255886	top	0.0184	ks	9606.ENSP00000005257,9606.ENSP00000019317,9606.ENSP00000204961,9606.ENSP00000215727,9606.ENSP00000215754,9606.ENSP00000215832,9606.ENSP00000219150,9606.ENSP00000223642,9606.ENSP00000223864,9606.ENSP00000229795,9606.ENSP00000231004,9606.ENSP00000232003,9606.ENSP00000233997,9606.ENSP00000236850,9606.ENSP00000244007,9606.ENSP00000245323,9606.ENSP00000245544,9606.ENSP00000245932,9606.ENSP00000246868,…	RALA,RALBP1,EFNB1,SERPIND1,MIF,MAPK1,CORO1A,C5,PLGRKT,MAPK14,LOX,HRG,AZU1,APOA1,PLCG1,EFNB2,NUP85,VASP,SBDS,RAC2,TRPM4,LGALS3,MATN2,DOCK2,ITGAV,PDGFRB,SEMA7A,SLC12A2,MAPK3,LAMC2,FGF2,ITGA9,NRP1,BIN2,DOK2,ITGA1,CXADR,APP,CSF1R,FCER1G,ELMO2,NPTN,NCKAP1L,HMGB2,CRK,MAP2K1,IL16,S1PR1,ALCAM,KIF5B,DPYSL2,CYP7B1,PLXND1,FES,BSG,NEXN,PARVA,RHOG,PTPN11,NTN4,PTK2,NEO1,HMGB1,CRKL,C5AR1,PDLIM7,RAC1,SPTBN1,SCRI…
GO:0050671	Positive regulation of lymphocyte proliferation	30	0.531787	top	0.0196	ks	9606.ENSP00000009530,9606.ENSP00000204961,9606.ENSP00000215754,9606.ENSP00000219150,9606.ENSP00000226279,9606.ENSP00000233154,9606.ENSP00000262375,9606.ENSP00000263645,9606.ENSP00000265016,9606.ENSP00000278572,9606.ENSP00000293373,9606.ENSP00000294728,9606.ENSP00000301838,9606.ENSP00000313875,9606.ENSP00000320084,9606.ENSP00000345347,9606.ENSP00000351905,9606.ENSP00000353224,9606.ENSP00000354532,…	CD74,EFNB1,MIF,CORO1A,CD38,NCK2,DNAJA3,CD81,BST1,RPS3,NCKAP1L,VCAM1,FADD,CD46,CD276,HMGB1,TGFBR2,TFRC,PNP,CD55,SPTA1,ADA,AGER,SYK,AIF1,ANXA1,IL6ST,LGALS9,PTPRC,NCK1
GO:0051346	Negative regulation of hydrolase activity	134	0.584082	top	0.0196	ks	9606.ENSP00000215727,9606.ENSP00000217244,9606.ENSP00000223642,9606.ENSP00000226218,9606.ENSP00000227667,9606.ENSP00000229239,9606.ENSP00000231751,9606.ENSP00000232003,9606.ENSP00000236850,9606.ENSP00000238256,9606.ENSP00000238508,9606.ENSP00000245907,9606.ENSP00000246747,9606.ENSP00000254301,9606.ENSP00000254722,9606.ENSP00000254942,9606.ENSP00000255040,9606.ENSP00000256637,9606.ENSP00000256644,…	SERPIND1,CSNK2A1,C5,VTN,APOC3,GAPDH,LTF,HRG,APOA1,FKBP15,SERPINB10,C3,ARL2,LGALS3,SERPINF1,TERF2,APCS,SORT1,LAMTOR5,DAB2IP,THBS1,PEBP1,PZP,IPO5,USP14,DNAJB6,TMED2,DNAJA3,APLP2,LXN,CSTA,KNG1,AMBP,PRDX5,ITIH4,TIMP3,IQGAP1,ITIH1,IQGAP2,SERPING1,AIP,APP,CD109,BAG4,PDE6D,CSTB,NCKAP1L,UBXN1,COL6A3,ABCE1,NOS3,PRDX3,SLC27A4,CD2BP2,PPP1R8,GNAI2,PAK2,BIN1,ROCK2,SERPINF2,UBE2O,A2M,MYO1D,GSK3B,SERPINA5,CHP1,…
GO:0098609	Cell-cell adhesion	134	0.505474	both ends	0.0196	ks	9606.ENSP00000160262,9606.ENSP00000176763,9606.ENSP00000183605,9606.ENSP00000211998,9606.ENSP00000216181,9606.ENSP00000217652,9606.ENSP00000222399,9606.ENSP00000234313,9606.ENSP00000246006,9606.ENSP00000248553,9606.ENSP00000249014,9606.ENSP00000249071,9606.ENSP00000252483,9606.ENSP00000256366,9606.ENSP00000257770,9606.ENSP00000261023,9606.ENSP00000261590,9606.ENSP00000261769,9606.ENSP00000262177,…	ICAM3,STK10,CLDN18,VCL,MYH9,MYL12A,LAMB1,PLEK,CD93,HSPB1,CDC42EP1,RAC2,PVRL2,SYNJ2BP,NT5E,ITGAV,DSG2,CDH1,DNAJB6,SELP,ADD2,CSTA,RAB10,ICAM1,GOLPH3,CDH6,CDH11,CDH13,HMCN1,S100A11,EGFR,ESAM,MYL9,FERMT3,THY1,CXADR,PCDH1,ELMO2,NPTN,ITGA5,VCAM1,ITGB5,COL14A1,CTNNA1,ALCAM,FGB,FGA,TMOD3,OLR1,CD34,TLN1,BAIAP2,BLOC1S4,STXBP6,LAMA3,PPP1CA,LIMS2,GP1BA,CADM1,PKP3,BSG,NEXN,HBB,PARVA,FGG,SIGLEC1,CDH5,CTNNB1,DL…
GO:0042730	Fibrinolysis	14	1.78648	top	0.02	afc	9606.ENSP00000181383,9606.ENSP00000232003,9606.ENSP00000253496,9606.ENSP00000264690,9606.ENSP00000278407,9606.ENSP00000306099,9606.ENSP00000306361,9606.ENSP00000308541,9606.ENSP00000308938,9606.ENSP00000321853,9606.ENSP00000329380,9606.ENSP00000336829,9606.ENSP00000346032,9606.ENSP00000377783	CPB2,HRG,F12,KLKB1,SERPING1,FGB,FGA,F2,PLG,SERPINF2,GP1BA,FGG,ANXA2,PROS1
GO:0010952	Positive regulation of peptidase activity	67	0.234821	top	0.0201	ks	9606.ENSP00000053867,9606.ENSP00000216802,9606.ENSP00000220166,9606.ENSP00000223061,9606.ENSP00000223136,9606.ENSP00000227266,9606.ENSP00000229795,9606.ENSP00000233893,9606.ENSP00000236671,9606.ENSP00000253083,9606.ENSP00000259808,9606.ENSP00000262375,9606.ENSP00000263025,9606.ENSP00000263212,9606.ENSP00000264657,9606.ENSP00000264933,9606.ENSP00000268058,9606.ENSP00000270645,9606.ENSP00000278572,…	GRN,PSME2,CTSH,PCOLCE,FIS1,CTSC,MAPK14,HSPE1,CTSD,HIP1R,RIPK1,DNAJA3,MAPK3,PPM1F,STAT3,PDCD6,PML,RCN3,RPS3,APP,CASP10,AIFM1,PSME3,FADD,ANTXR1,UACA,ROCK2,KARS,FBLN1,HIP1,CAV1,TRADD,HMGB1,DDRGK1,FN1,CASP8,VCP,ATP2A3,CTGF,S100A8,S100A9,MTCH1,GSN,AGER,SYK,ASPH,PSME1,HSPD1,LGMN,PICALM,LGALS9,COL4A3,DDX3X,PSMD14,BCAP31,DIABLO,ARRB1,FAM162A,NDUFA13,GNB2L1,LYN,CASP1,CYFIP2,APAF1,PDCD5,ADRM1,BCL2L13
GO:0002819	Regulation of adaptive immune response	38	1.15796	top	0.0206	ks	9606.ENSP00000216274,9606.ENSP00000221930,9606.ENSP00000233146,9606.ENSP00000245907,9606.ENSP00000252483,9606.ENSP00000252826,9606.ENSP00000261600,9606.ENSP00000263645,9606.ENSP00000265983,9606.ENSP00000289902,9606.ENSP00000300134,9606.ENSP00000301838,9606.ENSP00000319104,9606.ENSP00000343325,9606.ENSP00000345347,9606.ENSP00000349446,9606.ENSP00000353224,9606.ENSP00000356037,9606.ENSP00000356436,…	RIPK3,TGFB1,MSH2,C3,PVRL2,TRPM4,THOC1,CD81,HPX,FCER1G,STAT6,FADD,SUPT6H,PKN1,HMGB1,ARG1,TFRC,C4BPA,PLA2G4A,STX7,ADA,AGER,WAS,ANXA1,IL6ST,IL33,TP53BP1,HSPD1,ADCY7,PPP3CB,PARP3,PTPN6,EXOSC6,PTPRC,FAM49B,ALOX15,BTK,CD48
GO:0007159	Leukocyte cell-cell adhesion	31	0.7682	top	0.0206	ks	9606.ENSP00000176763,9606.ENSP00000249071,9606.ENSP00000257770,9606.ENSP00000263686,9606.ENSP00000264436,9606.ENSP00000264832,9606.ENSP00000265070,9606.ENSP00000279227,9606.ENSP00000293379,9606.ENSP00000294728,9606.ENSP00000309124,9606.ENSP00000349252,9606.ENSP00000350425,9606.ENSP00000353238,9606.ENSP00000353408,9606.ENSP00000355361,9606.ENSP00000356042,9606.ENSP00000357005,9606.ENSP00000357722,…	STK10,RAC2,NT5E,SELP,ADD2,ICAM1,GOLPH3,FERMT3,ITGA5,VCAM1,OLR1,ITGAL,APOA4,SPN,MSN,CD47,EZR,F11R,S100A8,S100A9,SYK,ITGB1,ITGA4,ITGB2,ROCK1,JAM2,CD44,TSTA3,PTPRC,PECAM1,CD177
GO:2000147	Positive regulation of cell motility	188	0.239753	top	0.0211	ks	9606.ENSP00000007722,9606.ENSP00000009530,9606.ENSP00000053867,9606.ENSP00000200457,9606.ENSP00000215832,9606.ENSP00000216117,9606.ENSP00000219150,9606.ENSP00000220166,9606.ENSP00000220592,9606.ENSP00000221930,9606.ENSP00000222399,9606.ENSP00000225698,9606.ENSP00000225964,9606.ENSP00000226218,9606.ENSP00000229795,9606.ENSP00000230036,9606.ENSP00000231061,9606.ENSP00000244007,9606.ENSP00000246792,…	ITGA3,CD74,GRN,TRIP6,MAPK1,HMOX1,CORO1A,CTSH,AGO2,TGFB1,LAMB1,C1QBP,COL1A1,VTN,MAPK14,GPLD1,SPARC,PLCG1,RRAS,PHPT1,AAMP,HSPB1,RAC2,DOCK7,PLVAP,ACTN4,LGALS3,RRAS2,DAB2IP,SDCBP,THBS1,ADAM10,ITGAV,PDGFRB,SEMA7A,SPAG9,ATP5B,CFAP20,MAPK3,PPM1F,SELP,CLASP1,EPB41L5,AKT3,MCAM,LAMC2,FGF2,STAT3,ICAM1,PDCD6,NRP1,CCAR1,PIK3C2A,IQGAP1,CDH13,S100A11,RHOB,EGFR,FERMT3,DOCK1,TJP1,THY1,APP,CSF1R,BAG4,NCKAP1L,ITGA5…
GO:0000041	Transition metal ion transport	28	0.935281	top	0.0216	ks	9606.ENSP00000001008,9606.ENSP00000216442,9606.ENSP00000231751,9606.ENSP00000232003,9606.ENSP00000253577,9606.ENSP00000257264,9606.ENSP00000264613,9606.ENSP00000264649,9606.ENSP00000265316,9606.ENSP00000265686,9606.ENSP00000265983,9606.ENSP00000273398,9606.ENSP00000273550,9606.ENSP00000276390,9606.ENSP00000290949,9606.ENSP00000310491,9606.ENSP00000316905,9606.ENSP00000349877,9606.ENSP00000352522,…	FKBP4,ATP6V1D,LTF,HRG,ABCB7,TCN1,CP,ATP6V0A1,ABCB6,TCIRG1,HPX,ATP6V1A,FTH1,ATP6V1B2,ATP6V0D1,ARHGAP1,SFXN1,ATP13A1,ATP6V1H,TFRC,LCN2,FTL,DNM2,ATP6V1C1,TF,ATP6V1F,PGRMC2,CLTC
GO:0003013	Circulatory system process	108	0.347171	both ends	0.0221	ks	9606.ENSP00000216117,9606.ENSP00000217131,9606.ENSP00000221930,9606.ENSP00000222330,9606.ENSP00000223127,9606.ENSP00000226279,9606.ENSP00000229416,9606.ENSP00000231498,9606.ENSP00000233997,9606.ENSP00000242249,9606.ENSP00000252486,9606.ENSP00000252826,9606.ENSP00000253796,9606.ENSP00000262288,9606.ENSP00000264424,9606.ENSP00000264832,9606.ENSP00000265023,9606.ENSP00000265162,9606.ENSP00000265970,…	HMOX1,CTSZ,TGFB1,GSK3A,PLOD3,CD38,GCLC,NUP155,AZU1,RAMP3,APOE,TRPM4,RAMP2,SCPEP1,GUCY1B3,ICAM1,KNG1,ENPEP,PIK3C2A,SOD1,EGFR,SERPING1,TJP1,GPD1L,ITGA1,DDAH1,ACE,RNPEP,ADH5,GUCY1A3,ERAP1,FABP5,COL1A2,NOS3,SLC27A4,ABR,GAA,FGB,FGA,OLR1,CD34,ADRBK1,ROCK2,SERPINF2,HBB,FGG,SGCD,CAV1,CAMK2D,RAP1GDS1,CDH5,MAP2K3,OCLN,CACNA2D1,TPM1,ELN,MYOF,CES1,STAT1,CYB5R3,MTOR,PTGS1,AKAP13,DMD,AGT,F5,ATP1B1,F11R,NPR1,GC…
GO:0007597	Blood coagulation, intrinsic pathway	14	1.68556	top	0.0221	afc	9606.ENSP00000205948,9606.ENSP00000218099,9606.ENSP00000225698,9606.ENSP00000253496,9606.ENSP00000261405,9606.ENSP00000264690,9606.ENSP00000265023,9606.ENSP00000278407,9606.ENSP00000308541,9606.ENSP00000323929,9606.ENSP00000329380,9606.ENSP00000377055,9606.ENSP00000383382,9606.ENSP00000383931	APOH,F9,C1QBP,F12,VWF,KLKB1,KNG1,SERPING1,F2,A2M,GP1BA,PRCP,GP1BB,GP5
GO:0034116	Positive regulation of heterotypic cell-cell adhesion	8	2.60098	top	0.0221	afc	9606.ENSP00000284240,9606.ENSP00000306099,9606.ENSP00000306361,9606.ENSP00000336829,9606.ENSP00000364210,9606.ENSP00000365569,9606.ENSP00000398632,9606.ENSP00000458832	THY1,FGB,FGA,FGG,AGER,FLOT1,CD44,ALOX15
GO:0034374	Low-density lipoprotein particle remodeling	3	4.84256	top	0.0221	afc	9606.ENSP00000233242,9606.ENSP00000252486,9606.ENSP00000355627	APOB,APOE,AGT
GO:0002706	Regulation of lymphocyte mediated immunity	37	0.882953	top	0.0224	ks	9606.ENSP00000216274,9606.ENSP00000221930,9606.ENSP00000233146,9606.ENSP00000245907,9606.ENSP00000252483,9606.ENSP00000252826,9606.ENSP00000261600,9606.ENSP00000263645,9606.ENSP00000265983,9606.ENSP00000289902,9606.ENSP00000300134,9606.ENSP00000300574,9606.ENSP00000301838,9606.ENSP00000319104,9606.ENSP00000329797,9606.ENSP00000333298,9606.ENSP00000345347,9606.ENSP00000349446,9606.ENSP00000353224,…	RIPK3,TGFB1,MSH2,C3,PVRL2,TRPM4,THOC1,CD81,HPX,FCER1G,STAT6,CRK,FADD,SUPT6H,CADM1,LAMP1,HMGB1,ARG1,TFRC,C4BPA,STX7,AGER,WAS,SERPINB9,TP53BP1,HSPD1,AP1G1,PPP3CB,LGALS9,PARP3,PTPN6,EXOSC6,ARRB2,PTPRC,FAM49B,VAV1,BTK
GO:0006027	Glycosaminoglycan catabolic process	28	1.15499	both ends	0.0224	ks	9606.ENSP00000008938,9606.ENSP00000052754,9606.ENSP00000221930,9606.ENSP00000225927,9606.ENSP00000256178,9606.ENSP00000258145,9606.ENSP00000261416,9606.ENSP00000262551,9606.ENSP00000264498,9606.ENSP00000264914,9606.ENSP00000265077,9606.ENSP00000266718,9606.ENSP00000268097,9606.ENSP00000268695,9606.ENSP00000302728,9606.ENSP00000306920,9606.ENSP00000312506,9606.ENSP00000327336,9606.ENSP00000335632,…	PGLYRP1,DCN,TGFB1,NAGLU,LYVE1,GNS,HEXB,OGN,FGF2,ARSB,VCAN,LUM,HEXA,GALNS,GUSB,GLB1,CSPG4,BGN,CHP1,PRELP,FMOD,FUCA1,HSPG2,TMEM2,AGRN,SDC1,CD44,HYAL2
GO:0050863	Regulation of t cell activation	81	0.282436	top	0.0224	ks	9606.ENSP00000009530,9606.ENSP00000204961,9606.ENSP00000215909,9606.ENSP00000216274,9606.ENSP00000219150,9606.ENSP00000220003,9606.ENSP00000220597,9606.ENSP00000226004,9606.ENSP00000233154,9606.ENSP00000245323,9606.ENSP00000248598,9606.ENSP00000249071,9606.ENSP00000254301,9606.ENSP00000255194,9606.ENSP00000262375,9606.ENSP00000263645,9606.ENSP00000270142,9606.ENSP00000278282,9606.ENSP00000278572,…	CD74,EFNB1,LGALS1,RIPK3,CORO1A,CSK,PAG1,DUSP3,NCK2,EFNB2,FGL2,RAC2,LGALS3,AP3B1,DNAJA3,CD81,SOD1,SCGB1A1,RPS3,THY1,NCKAP1L,VCAM1,PRDX2,FADD,CEBPB,SART1,CASP3,CD46,PAK2,HSPH1,CD276,PAWR,CAV1,PTPN11,PDPK1,CTNNB1,HMGB1,DLG1,PDE5A,AP3D1,RAC1,ARG1,SCRIB,TGFBR2,TFRC,SPN,DPP4,PNP,CD47,CD55,SPTA1,SFTPD,ADA,SRC,GSN,VSIG4,AGER,SYK,AIF1,ANXA1,PRNP,IL6ST,HSPD1,GRB2,PRKAR1A,FLOT2,LGALS9,SIRPA,CDC42,MAD1L1,PTP…
GO:0006919	Activation of cysteine-type endopeptidase activity involved in apoptotic process	26	0.473469	top	0.023	ks	9606.ENSP00000220166,9606.ENSP00000233893,9606.ENSP00000253083,9606.ENSP00000259808,9606.ENSP00000262375,9606.ENSP00000264933,9606.ENSP00000268058,9606.ENSP00000286186,9606.ENSP00000287295,9606.ENSP00000301838,9606.ENSP00000336747,9606.ENSP00000341268,9606.ENSP00000351273,9606.ENSP00000351777,9606.ENSP00000353072,9606.ENSP00000357722,9606.ENSP00000357727,9606.ENSP00000362730,9606.ENSP00000373620,…	CTSH,HSPE1,HIP1R,RIPK1,DNAJA3,PDCD6,PML,CASP10,AIFM1,FADD,HIP1,TRADD,CASP8,VCP,ATP2A3,S100A8,S100A9,MTCH1,HSPD1,COL4A3,DIABLO,FAM162A,GNB2L1,CASP1,APAF1,BCL2L13
GO:0006026	Aminoglycan catabolic process	30	1.09021	both ends	0.0232	ks	9606.ENSP00000008938,9606.ENSP00000052754,9606.ENSP00000221930,9606.ENSP00000225927,9606.ENSP00000255409,9606.ENSP00000256178,9606.ENSP00000258145,9606.ENSP00000261416,9606.ENSP00000262551,9606.ENSP00000264498,9606.ENSP00000264914,9606.ENSP00000265077,9606.ENSP00000266718,9606.ENSP00000268097,9606.ENSP00000268695,9606.ENSP00000302728,9606.ENSP00000306920,9606.ENSP00000312506,9606.ENSP00000327336,…	PGLYRP1,DCN,TGFB1,NAGLU,CHI3L1,LYVE1,GNS,HEXB,OGN,FGF2,ARSB,VCAN,LUM,HEXA,GALNS,GUSB,GLB1,CSPG4,BGN,CHP1,PRELP,FMOD,CHIA,FUCA1,HSPG2,TMEM2,AGRN,SDC1,CD44,HYAL2
GO:0050731	Positive regulation of peptidyl-tyrosine phosphorylation	43	0.573681	top	0.0232	ks	9606.ENSP00000009530,9606.ENSP00000215754,9606.ENSP00000220325,9606.ENSP00000221930,9606.ENSP00000226218,9606.ENSP00000263645,9606.ENSP00000264657,9606.ENSP00000264832,9606.ENSP00000265371,9606.ENSP00000265983,9606.ENSP00000268182,9606.ENSP00000284981,9606.ENSP00000286301,9606.ENSP00000289473,9606.ENSP00000290866,9606.ENSP00000293379,9606.ENSP00000309968,9606.ENSP00000312506,9606.ENSP00000314067,…	CD74,MIF,EHD4,TGFB1,VTN,CD81,STAT3,ICAM1,NRP1,HPX,IQGAP1,APP,CSF1R,NCF1,ACE,ITGA5,ADAM17,CSPG4,PAK2,HCLS1,PTPN11,CASS4,MTOR,ARHGEF2,AGT,PTPN1,SRC,SYK,ABI1,PRNP,IL6ST,ADNP,PTK2B,ADIPOQ,CD44,CD36,PTPRJ,ARRB2,PTPRC,LYN,HDAC2,PECAM1,YES1
GO:0030335	Positive regulation of cell migration	183	0.221227	top	0.0242	ks	9606.ENSP00000007722,9606.ENSP00000009530,9606.ENSP00000053867,9606.ENSP00000200457,9606.ENSP00000215832,9606.ENSP00000216117,9606.ENSP00000219150,9606.ENSP00000220166,9606.ENSP00000220592,9606.ENSP00000221930,9606.ENSP00000222399,9606.ENSP00000225698,9606.ENSP00000225964,9606.ENSP00000226218,9606.ENSP00000229795,9606.ENSP00000230036,9606.ENSP00000231061,9606.ENSP00000244007,9606.ENSP00000246792,…	ITGA3,CD74,GRN,TRIP6,MAPK1,HMOX1,CORO1A,CTSH,AGO2,TGFB1,LAMB1,C1QBP,COL1A1,VTN,MAPK14,GPLD1,SPARC,PLCG1,RRAS,AAMP,HSPB1,RAC2,DOCK7,PLVAP,ACTN4,LGALS3,RRAS2,DAB2IP,SDCBP,THBS1,ADAM10,ITGAV,PDGFRB,SEMA7A,SPAG9,ATP5B,MAPK3,PPM1F,SELP,CLASP1,EPB41L5,AKT3,MCAM,LAMC2,FGF2,STAT3,ICAM1,PDCD6,NRP1,CCAR1,PIK3C2A,IQGAP1,CDH13,S100A11,RHOB,EGFR,FERMT3,DOCK1,TJP1,THY1,APP,CSF1R,BAG4,NCKAP1L,ITGA5,ITGA2,NOS3,A…
GO:0032102	Negative regulation of response to external stimulus	101	0.467661	top	0.0263	ks	9606.ENSP00000008938,9606.ENSP00000053867,9606.ENSP00000181383,9606.ENSP00000205948,9606.ENSP00000215754,9606.ENSP00000216129,9606.ENSP00000223642,9606.ENSP00000225698,9606.ENSP00000226004,9606.ENSP00000226218,9606.ENSP00000226574,9606.ENSP00000231751,9606.ENSP00000232003,9606.ENSP00000234071,9606.ENSP00000236850,9606.ENSP00000243346,9606.ENSP00000244043,9606.ENSP00000248598,9606.ENSP00000249396,…	PGLYRP1,GRN,CPB2,APOH,MIF,TTLL12,C5,C1QBP,DUSP3,VTN,NFKB1,LTF,HRG,PROC,APOA1,NMI,PTGIS,FGL2,SIRT2,APOE,F12,SERPINF1,APCS,TRAFD1,NT5E,THBS1,SEMA7A,DNAJA3,SLC12A2,SAMHD1,UFD1L,CLASP1,FGF2,KLKB1,KNG1,NRP1,SOD1,CERS2,SERPING1,PDCD4,OTULIN,CD109,PSMB4,NOS3,VPS35,CRK,PRDX2,ABR,FGB,FGA,F2,PLG,CD34,GBA,SERPINF2,A2M,GP1BA,NPLOC4,FGG,CDH5,ANXA2,ARG1,PCBP2,DPP4,CNOT7,ADAR,HTRA1,ADA,PRKG1,ALOX5,VSIG4,AGER,PA…
GO:0050658	RNA transport	97	0.111652	bottom	0.0266	ks	9606.ENSP00000209873,9606.ENSP00000216727,9606.ENSP00000219169,9606.ENSP00000229179,9606.ENSP00000229390,9606.ENSP00000231498,9606.ENSP00000238112,9606.ENSP00000245544,9606.ENSP00000245838,9606.ENSP00000245934,9606.ENSP00000254508,9606.ENSP00000254942,9606.ENSP00000258962,9606.ENSP00000260665,9606.ENSP00000261396,9606.ENSP00000261600,9606.ENSP00000261700,9606.ENSP00000264883,9606.ENSP00000265097,…	AAAS,PABPN1,NUTF2,NUP107,SRSF9,NUP155,CPSF3,NUP85,THOC2,SYMPK,NUP210,TERF2,SRSF1,LRPPRC,NUP133,THOC1,C14orf166,NUP54,THOC3,XPO5,EIF4A3,HNRNPU,RANBP2,NUP205,DDX19B,U2AFBP,RFTN2,NUP35,ABCE1,NPM1,PHAX,U2AF2,NUP93,NUP98,SUPT6H,SRSF7,SRRM1,THOC6,XPOT,PURA,MX2,RFTN1,EIF5A,FIP1L1,SARNP,YTHDC1,HNRNPA1,NUP43,NUP50,HNRNPA2B1,UPF2,BICD2,SFPQ,TGFBR2,NUP214,G3BP2,MYO1C,QKI,TPR,DHX9,YBX1,NUP188,SRSF3,SRSF4,EIF…
GO:0002521	Leukocyte differentiation	63	0.437814	top	0.0272	ks	9606.ENSP00000009530,9606.ENSP00000215909,9606.ENSP00000216181,9606.ENSP00000216274,9606.ENSP00000229795,9606.ENSP00000233146,9606.ENSP00000234347,9606.ENSP00000246792,9606.ENSP00000256935,9606.ENSP00000262375,9606.ENSP00000263645,9606.ENSP00000264657,9606.ENSP00000265686,9606.ENSP00000265734,9606.ENSP00000276202,9606.ENSP00000284981,9606.ENSP00000286301,9606.ENSP00000287097,9606.ENSP00000289902,…	CD74,LGALS1,MYH9,RIPK3,MAPK14,MSH2,PRTN3,RRAS,DOCK2,DNAJA3,CD81,STAT3,TCIRG1,CDK6,DOCK11,APP,CSF1R,CD109,FCER1G,VCAM1,STAT6,FADD,FASN,ADAM17,LBR,CTNNB1,HMGB1,ANXA2,EPHA2,CASP8,TGFBR2,TFRC,SPN,MTOR,IRF2BP2,PARP1,MMP9,ADA,GLO1,SRC,SYK,ANXA1,PIR,PPP3CB,PSAP,DHRS7B,ITGB1,ITGA4,PAFAH1B1,PTK2B,CDC42,TF,VPRBP,PTPRJ,PTPRC,CBFB,PIK3R1,LYN,TPD52,SRP54,VAV1,PLCG2,BTK
GO:0008015	Blood circulation	101	0.374853	both ends	0.0272	ks	9606.ENSP00000216117,9606.ENSP00000217131,9606.ENSP00000221930,9606.ENSP00000222330,9606.ENSP00000223127,9606.ENSP00000226279,9606.ENSP00000229416,9606.ENSP00000231498,9606.ENSP00000233997,9606.ENSP00000252486,9606.ENSP00000252826,9606.ENSP00000253796,9606.ENSP00000262288,9606.ENSP00000264424,9606.ENSP00000264832,9606.ENSP00000265023,9606.ENSP00000265162,9606.ENSP00000265970,9606.ENSP00000270142,…	HMOX1,CTSZ,TGFB1,GSK3A,PLOD3,CD38,GCLC,NUP155,AZU1,APOE,TRPM4,RAMP2,SCPEP1,GUCY1B3,ICAM1,KNG1,ENPEP,PIK3C2A,SOD1,EGFR,SERPING1,TJP1,GPD1L,ITGA1,DDAH1,ACE,RNPEP,ADH5,GUCY1A3,ERAP1,COL1A2,NOS3,ABR,GAA,FGB,FGA,OLR1,CD34,ADRBK1,ROCK2,SERPINF2,HBB,FGG,SGCD,CAV1,CAMK2D,RAP1GDS1,CDH5,MAP2K3,OCLN,CACNA2D1,TPM1,ELN,MYOF,CES1,STAT1,CYB5R3,MTOR,PTGS1,DMD,AGT,F5,ATP1B1,F11R,NPR1,GCLM,ENG,SRC,PRKG1,BMPR2,SNX5…
GO:0019730	Antimicrobial humoral response	25	0.919193	top	0.0272	ks	9606.ENSP00000008938,9606.ENSP00000229239,9606.ENSP00000231751,9606.ENSP00000232003,9606.ENSP00000233997,9606.ENSP00000234347,9606.ENSP00000239666,9606.ENSP00000254301,9606.ENSP00000254801,9606.ENSP00000265023,9606.ENSP00000284981,9606.ENSP00000302046,9606.ENSP00000306099,9606.ENSP00000306361,9606.ENSP00000308541,9606.ENSP00000315130,9606.ENSP00000357722,9606.ENSP00000357726,9606.ENSP00000357727,…	PGLYRP1,GAPDH,LTF,HRG,AZU1,PRTN3,PDZD11,LGALS3,IGJ,KNG1,APP,RNASE6,FGB,FGA,F2,CLU,S100A8,S100A12,S100A9,SFTPD,LCN2,RARRES2,RPL30,ELANE,RPS19
GO:0048871	Multicellular organismal homeostasis	82	0.290928	both ends	0.0272	ks	9606.ENSP00000211998,9606.ENSP00000217402,9606.ENSP00000219150,9606.ENSP00000220166,9606.ENSP00000222120,9606.ENSP00000226760,9606.ENSP00000231751,9606.ENSP00000233710,9606.ENSP00000248553,9606.ENSP00000249071,9606.ENSP00000254801,9606.ENSP00000256078,9606.ENSP00000256578,9606.ENSP00000258341,9606.ENSP00000260600,9606.ENSP00000261799,9606.ENSP00000262461,9606.ENSP00000262746,9606.ENSP00000264657,…	VCL,CHMP4B,CORO1A,CTSH,RAB3D,WFS1,LTF,ACADL,HSPB1,RAC2,IGJ,KRAS,AMPD2,LAMC1,ADCY3,PDGFRB,SLC12A2,PRDX1,STAT3,ADD1,PRDX5,PRKAR2A,TCIRG1,PRKAR2B,CRTC3,SOD1,RCN3,ESAM,TJP1,GPR116,LPCAT1,CXADR,AKR1B1,AZGP1,ALB,NOS3,TPP1,MDM1,HOMER2,PRKACA,CD34,GBA,TENC1,LIPA,PTPN11,CDH5,CTNNB1,PRKAA1,OCLN,RAC1,PIGR,DMD,FH,CTGF,F11R,PRKACB,GNAS,RHAG,RBP4,SFTPD,SRC,CROCC,PRKAR1A,PRCP,ADCY7,ITGB1,PTK2B,JAM2,CLDN5,TF,STR…
GO:0061045	Negative regulation of wound healing	36	0.768992	top	0.0285	ks	9606.ENSP00000181383,9606.ENSP00000205948,9606.ENSP00000226218,9606.ENSP00000232003,9606.ENSP00000234071,9606.ENSP00000252486,9606.ENSP00000253496,9606.ENSP00000255040,9606.ENSP00000262461,9606.ENSP00000263710,9606.ENSP00000264498,9606.ENSP00000264690,9606.ENSP00000265023,9606.ENSP00000278407,9606.ENSP00000287097,9606.ENSP00000297494,9606.ENSP00000300574,9606.ENSP00000306099,9606.ENSP00000306361,…	CPB2,APOH,VTN,HRG,PROC,APOE,F12,APCS,SLC12A2,CLASP1,FGF2,KLKB1,KNG1,SERPING1,CD109,NOS3,CRK,FGB,FGA,F2,PLG,CD34,SERPINF2,GP1BA,FGG,ANXA2,PRKG1,ALOX5,AGER,THBD,CASK,CD9,PROS1,PRKCD,PHLDB2,CLASP2
GO:0002889	Regulation of immunoglobulin mediated immune response	17	1.43289	top	0.0292	afc	9606.ENSP00000221930,9606.ENSP00000233146,9606.ENSP00000245907,9606.ENSP00000252483,9606.ENSP00000261600,9606.ENSP00000265983,9606.ENSP00000289902,9606.ENSP00000300134,9606.ENSP00000319104,9606.ENSP00000353224,9606.ENSP00000356037,9606.ENSP00000371475,9606.ENSP00000381740,9606.ENSP00000391592,9606.ENSP00000398597,9606.ENSP00000411355,9606.ENSP00000483570	TGFB1,MSH2,C3,PVRL2,THOC1,HPX,FCER1G,STAT6,SUPT6H,TFRC,C4BPA,TP53BP1,PARP3,PTPN6,EXOSC6,PTPRC,BTK
GO:0006957	Complement activation, alternative pathway	11	1.93383	top	0.0305	afc	9606.ENSP00000223642,9606.ENSP00000224181,9606.ENSP00000245907,9606.ENSP00000263408,9606.ENSP00000322061,9606.ENSP00000332139,9606.ENSP00000354458,9606.ENSP00000356399,9606.ENSP00000360281,9606.ENSP00000363869,9606.ENSP00000416561	C5,C8G,C3,C9,C7,CFD,C8A,CFH,C8B,VSIG4,CFB
GO:0070665	Positive regulation of leukocyte proliferation	35	0.450843	top	0.0305	ks	9606.ENSP00000009530,9606.ENSP00000204961,9606.ENSP00000215754,9606.ENSP00000215832,9606.ENSP00000219150,9606.ENSP00000226279,9606.ENSP00000233154,9606.ENSP00000262375,9606.ENSP00000263025,9606.ENSP00000263645,9606.ENSP00000265016,9606.ENSP00000278572,9606.ENSP00000286301,9606.ENSP00000293373,9606.ENSP00000294728,9606.ENSP00000301838,9606.ENSP00000313875,9606.ENSP00000320084,9606.ENSP00000341189,…	CD74,EFNB1,MIF,MAPK1,CORO1A,CD38,NCK2,DNAJA3,MAPK3,CD81,BST1,RPS3,CSF1R,NCKAP1L,VCAM1,FADD,CD46,CD276,PTK2,HMGB1,TGFBR2,TFRC,PNP,CD55,SPTA1,ADA,AGER,SYK,AIF1,ANXA1,IL6ST,LGALS9,PTPRC,NCK1,LYN
GO:0042102	Positive regulation of t cell proliferation	25	0.550561	top	0.0315	ks	9606.ENSP00000204961,9606.ENSP00000219150,9606.ENSP00000233154,9606.ENSP00000262375,9606.ENSP00000263645,9606.ENSP00000278572,9606.ENSP00000293373,9606.ENSP00000294728,9606.ENSP00000301838,9606.ENSP00000313875,9606.ENSP00000320084,9606.ENSP00000345347,9606.ENSP00000351905,9606.ENSP00000353224,9606.ENSP00000354532,9606.ENSP00000356030,9606.ENSP00000357129,9606.ENSP00000364210,9606.ENSP00000364907,…	EFNB1,CORO1A,NCK2,DNAJA3,CD81,RPS3,NCKAP1L,VCAM1,FADD,CD46,CD276,HMGB1,TGFBR2,TFRC,PNP,CD55,SPTA1,AGER,SYK,AIF1,ANXA1,IL6ST,LGALS9,PTPRC,NCK1
GO:0052126	Movement in host environment	51	0.439317	top	0.0326	ks	9606.ENSP00000220509,9606.ENSP00000222693,9606.ENSP00000238497,9606.ENSP00000245323,9606.ENSP00000252483,9606.ENSP00000254950,9606.ENSP00000261023,9606.ENSP00000261667,9606.ENSP00000261769,9606.ENSP00000263645,9606.ENSP00000264033,9606.ENSP00000264832,9606.ENSP00000264896,9606.ENSP00000265062,9606.ENSP00000265986,9606.ENSP00000269228,9606.ENSP00000275493,9606.ENSP00000283249,9606.ENSP00000284878,…	VPS18,CAV2,VPS4B,EFNB2,PVRL2,VPS4A,ITGAV,KPNA3,CDH1,CD81,CBL,ICAM1,SCARB2,RAB7A,IDE,NPC1,EGFR,ITGB6,CXADR,ITGA5,ITGB5,ITGA2,ANPEP,PPID,ADRBK1,CD46,LAMP1,CAV1,SIGLEC1,CTNNB1,CTSB,RPSA,EPHA2,TFRC,DPP4,CD55,F11R,EPS15,SRC,GRB2,ITGB1,CTNND1,HYAL2,PPIA,IST1,DAG1,NUP153,SLC1A5,MRC1,PHB,NCAM1
GO:0018149	Peptide cross-linking	13	1.75466	both ends	0.0328	afc	9606.ENSP00000052754,9606.ENSP00000260356,9606.ENSP00000264474,9606.ENSP00000264870,9606.ENSP00000300215,9606.ENSP00000301607,9606.ENSP00000304408,9606.ENSP00000327336,9606.ENSP00000346839,9606.ENSP00000355330,9606.ENSP00000362201,9606.ENSP00000366109,9606.ENSP00000369129	DCN,THBS1,CSTA,F13A1,EPB42,EVPL,COL3A1,BGN,FN1,TGM2,SPOCK2,ANXA1,DSP
GO:0002821	Positive regulation of adaptive immune response	21	1.3272	top	0.0359	ks	9606.ENSP00000221930,9606.ENSP00000233146,9606.ENSP00000245907,9606.ENSP00000252483,9606.ENSP00000263645,9606.ENSP00000265983,9606.ENSP00000289902,9606.ENSP00000300134,9606.ENSP00000301838,9606.ENSP00000353224,9606.ENSP00000356436,9606.ENSP00000356918,9606.ENSP00000361965,9606.ENSP00000366109,9606.ENSP00000370698,9606.ENSP00000371475,9606.ENSP00000373620,9606.ENSP00000398597,9606.ENSP00000411355,…	TGFB1,MSH2,C3,PVRL2,CD81,HPX,FCER1G,STAT6,FADD,TFRC,PLA2G4A,STX7,ADA,ANXA1,IL6ST,TP53BP1,HSPD1,EXOSC6,PTPRC,FAM49B,BTK
GO:0006888	Endoplasmic reticulum to golgi vesicle-mediated transport	111	0.225825	top	0.0359	ks	9606.ENSP00000217131,9606.ENSP00000218099,9606.ENSP00000221114,9606.ENSP00000223369,9606.ENSP00000225567,9606.ENSP00000227266,9606.ENSP00000233557,9606.ENSP00000234071,9606.ENSP00000240851,9606.ENSP00000249923,9606.ENSP00000251047,9606.ENSP00000254286,9606.ENSP00000258198,9606.ENSP00000258654,9606.ENSP00000259632,9606.ENSP00000260643,9606.ENSP00000262225,9606.ENSP00000262640,9606.ENSP00000262646,…	CTSZ,F9,DCTN6,YKT6,GOSR2,CTSC,NRBP1,PROC,TFG,COPB1,LMAN1,ACTR10,DYNC1LI2,COG3,DCTN3,PREB,TMED2,VAMP7,RAB2A,COPE,CAPZA1,ARFGAP3,NAPA,ARCN1,CUL3,PDCD6,ANK1,DYNC1LI1,MIA2,SEC24D,ANK3,TRAPPC8,DCTN5,TRAPPC2L,TMED10,LMAN2,ARF4,SEC23A,F2,ARFGAP1,TRAPPC12,COPG1,SEC16A,COPB2,TRAPPC6B,TMED9,SEC23B,MIA3,SEC24C,VAPA,DYNC1H1,SPTBN1,ERGIC3,VCP,DCTN1,CAPZA2,CD55,F5,COPA,SPTA1,GOPC,SEC23IP,ACTR1A,GBF1,TMED5,SPTA…
GO:0030855	Epithelial cell differentiation	123	0.522343	both ends	0.0359	ks	9606.ENSP00000167586,9606.ENSP00000216780,9606.ENSP00000222726,9606.ENSP00000223029,9606.ENSP00000223127,9606.ENSP00000224073,9606.ENSP00000226253,9606.ENSP00000235090,9606.ENSP00000246533,9606.ENSP00000250559,9606.ENSP00000252242,9606.ENSP00000252542,9606.ENSP00000254301,9606.ENSP00000256594,9606.ENSP00000258173,9606.ENSP00000261590,9606.ENSP00000262613,9606.ENSP00000263713,9606.ENSP00000264474,…	KRT14,PCK2,HOXA5,AIMP2,PLOD3,EDF1,ALDOC,WDR77,CAPNS1,RAP1B,KRT5,SAFB2,LGALS3,GSTM3,TMEM231,DSG2,SLC9A3R1,EPB41L5,CSTA,RAB10,ICAM1,CASP6,VDAC1,NRP1,CPT1A,CDK6,HNRNPH3,IQGAP1,SOD1,PLK4,TJP1,AKR1B1,MYO1E,ABI2,BDH2,ITGA2,TPP1,EVPL,MAP2K1,SCEL,FASN,S1PR1,CEBPB,CD34,CASP3,DAB2,TOLLIP,BASP1,MTSS1,KRT7,PKP3,RTN4,PPL,PDPK1,CTNNB1,CTSB,COL18A1,ARHGEF26,SCRIB,SH3BP1,EPHA2,MSN,CES1,EZR,F11R,TAGLN2,RAP1A,FLNA…
GO:0019941	Modification-dependent protein catabolic process	155	0.111328	bottom	0.036	ks	9606.ENSP00000044462,9606.ENSP00000157812,9606.ENSP00000185150,9606.ENSP00000210313,9606.ENSP00000215071,9606.ENSP00000216455,9606.ENSP00000216802,9606.ENSP00000219313,9606.ENSP00000219548,9606.ENSP00000221566,9606.ENSP00000222330,9606.ENSP00000223321,9606.ENSP00000223641,9606.ENSP00000224652,9606.ENSP00000225726,9606.ENSP00000226760,9606.ENSP00000229268,9606.ENSP00000231487,9606.ENSP00000232165,…	PSMA4,PSMC4,ERLEC1,PSMD5,PSMD8,PSMA3,PSME2,PSMD7,STUB1,SGTA,GSK3A,PSMA2,SEC61B,ATE1,CCDC47,WFS1,USP5,SKP1,UBE3A,VPS4B,RNF114,SIRT2,VPS25,VPS4A,KIAA0368,PSMB7,DERL1,PSMC1,UBE2K,USP14,PSMD11,FAF2,PSMB1,UFD1L,CBL,CUL3,PSMD3,FBXL20,PCNP,PTPN23,FBXO7,CDK2,VPS37B,PML,COPS3,PSMB6,PSMA5,UBXN4,ERLIN2,USP15,UBE2L6,NTAN1,PSMB4,PSME3,UBXN1,USP24,STT3B,DTX3L,HSP90B1,DDB1,VPS37C,UBE3C,PSMD1,PSMD2,PSMC5,UBA6,TO…
GO:0050727	Regulation of inflammatory response	96	0.537257	top	0.0376	ks	9606.ENSP00000008938,9606.ENSP00000053867,9606.ENSP00000225519,9606.ENSP00000226574,9606.ENSP00000227266,9606.ENSP00000229795,9606.ENSP00000234071,9606.ENSP00000236826,9606.ENSP00000236850,9606.ENSP00000244043,9606.ENSP00000245907,9606.ENSP00000251775,9606.ENSP00000252486,9606.ENSP00000253496,9606.ENSP00000254722,9606.ENSP00000255040,9606.ENSP00000256104,9606.ENSP00000257770,9606.ENSP00000259808,…	PGLYRP1,GRN,SHPK,NFKB1,CTSC,MAPK14,PROC,MMP8,APOA1,PTGIS,C3,SNX4,APOE,F12,SERPINF1,APCS,FABP4,NT5E,RIPK1,SEMA7A,VAMP7,BRD4,CD81,STAT3,KLKB1,BST1,MGLL,SOD1,EGFR,SCGB1A1,PDCD4,OTULIN,APPL1,FCER1G,PSMB4,ITGA2,DAGLB,VPS35,IL16,ABR,CEBPB,F2,GBA,ZYX,KARS,TMEM173,PIK3AP1,TRADD,CDH5,GPX4,TGM2,CD47,AGT,DHX9,S100A8,S100A12,S100A9,ZBP1,XIAP,ADA,KPNA6,ALOX5,AGER,ABHD12,ANXA1,TEK,IL6ST,IL33,HSPD1,PLD4,ADCY7,P…
GO:0006612	Protein targeting to membrane	88	0.161201	bottom	0.038	ks	9606.ENSP00000215957,9606.ENSP00000217402,9606.ENSP00000221566,9606.ENSP00000222247,9606.ENSP00000223641,9606.ENSP00000225430,9606.ENSP00000230050,9606.ENSP00000243253,9606.ENSP00000244763,9606.ENSP00000251453,9606.ENSP00000253861,9606.ENSP00000259469,9606.ENSP00000260130,9606.ENSP00000262584,9606.ENSP00000267202,9606.ENSP00000270625,9606.ENSP00000278572,9606.ENSP00000283290,9606.ENSP00000289473,…	MICALL1,CHMP4B,SGTA,RPL18A,SEC61B,RPL19,RPS12,SEC61A1,SSR1,RPS16,EXOC4,RPL35,SDCBP,RPL8,VPS37B,RPS11,RPS3,ATG3,NCF1,RPS23,VPS37C,RPS9,SRP9,RPL13,RPL15,RPL38,RPL4,SRP68,RAB8B,RPS15A,RPLP2,HSPA5,SRPR,SEC62,ARL6,RPS7,RPL7,RPS2,SRP72,RPS21,RPL3,RPL27A,RPL21,RPS17,RPS3A,RPSA,RPS26,CHM,MYO1C,RPL12,PEX19,SEC63,RPL5,RPL7A,RPS4X,RPL10A,RPL11,PARD3,RPS6,RABGEF1,RPL13A,RPL24,RPL34,RPL14,RPS8,RPL31,RPL23A,PE…
GO:0051272	Positive regulation of cellular component movement	193	0.226471	top	0.0389	ks	9606.ENSP00000007722,9606.ENSP00000009530,9606.ENSP00000053867,9606.ENSP00000200457,9606.ENSP00000215832,9606.ENSP00000216117,9606.ENSP00000219150,9606.ENSP00000220166,9606.ENSP00000220592,9606.ENSP00000221930,9606.ENSP00000222399,9606.ENSP00000225698,9606.ENSP00000225964,9606.ENSP00000226218,9606.ENSP00000229795,9606.ENSP00000230036,9606.ENSP00000231061,9606.ENSP00000244007,9606.ENSP00000246792,…	ITGA3,CD74,GRN,TRIP6,MAPK1,HMOX1,CORO1A,CTSH,AGO2,TGFB1,LAMB1,C1QBP,COL1A1,VTN,MAPK14,GPLD1,SPARC,PLCG1,RRAS,PHPT1,AAMP,HSPB1,RAC2,DOCK7,PLVAP,ACTN4,TRPM4,LGALS3,RRAS2,DAB2IP,SDCBP,THBS1,ADAM10,ITGAV,PDGFRB,SEMA7A,SPAG9,ATP5B,CFAP20,MAPK3,PPM1F,SELP,CLASP1,EPB41L5,AKT3,MCAM,LAMC2,FGF2,STAT3,ICAM1,PDCD6,NRP1,CCAR1,PIK3C2A,IQGAP1,CDH13,S100A11,RHOB,EGFR,FERMT3,DOCK1,TJP1,THY1,APP,CSF1R,BAG4,NCKAP1L…
GO:0006898	Receptor-mediated endocytosis	91	0.752675	top	0.0392	ks	9606.ENSP00000000412,9606.ENSP00000215957,9606.ENSP00000222693,9606.ENSP00000231061,9606.ENSP00000233242,9606.ENSP00000233575,9606.ENSP00000236850,9606.ENSP00000242249,9606.ENSP00000242285,9606.ENSP00000247461,9606.ENSP00000252486,9606.ENSP00000253083,9606.ENSP00000253796,9606.ENSP00000254801,9606.ENSP00000260818,9606.ENSP00000261889,9606.ENSP00000263270,9606.ENSP00000263645,9606.ENSP00000264896,…	M6PR,MICALL1,CAV2,SPARC,APOB,SNX17,APOA1,RAMP3,CLTA,CANX,APOE,HIP1R,RAMP2,IGJ,DNAJC13,SNX1,AP2S1,CD81,SCARB2,AMBP,HPX,FNBP1L,RAB5A,FCER1G,AP2M1,ALB,FOLR2,HSP90B1,CD14,CLTB,ADRBK1,DAB2,GAK,HSPH1,MARCO,CALR,AP2A2,MX2,HBB,HSP90AA1,AP1S1,HIP1,CAV1,SIGLEC1,ITSN2,PDLIM7,HP,IGF2R,TGFBR2,AP2A1,CD163,TFRC,SCYL2,EZR,DNM3,EPS15,SFTPD,CAP1,RABEPK,LDLRAP1,HSPG2,SYK,CTTN,ITSN1,CD9,DNM2,SNX9,GRB2,PICALM,AP1G1,F…
GO:0006614	SRP-dependent cotranslational protein targeting to membrane	66	0.207719	bottom	0.0394	ks	9606.ENSP00000222247,9606.ENSP00000223641,9606.ENSP00000225430,9606.ENSP00000230050,9606.ENSP00000243253,9606.ENSP00000251453,9606.ENSP00000259469,9606.ENSP00000262584,9606.ENSP00000270625,9606.ENSP00000278572,9606.ENSP00000296674,9606.ENSP00000302896,9606.ENSP00000305230,9606.ENSP00000307889,9606.ENSP00000309334,9606.ENSP00000309830,9606.ENSP00000311430,9606.ENSP00000312066,9606.ENSP00000318646,…	RPL18A,SEC61B,RPL19,RPS12,SEC61A1,RPS16,RPL35,RPL8,RPS11,RPS3,RPS23,RPS9,SRP9,RPL13,RPL15,RPL38,RPL4,SRP68,RPS15A,RPLP2,SRPR,RPS7,RPL7,RPS2,SRP72,RPS21,RPL3,RPL27A,RPL21,RPS17,RPS3A,RPSA,RPS26,RPL12,SEC63,RPL5,RPL7A,RPS4X,RPL10A,RPL11,RPS6,RPL13A,RPL24,RPL34,RPL14,RPS8,RPL31,RPL23A,RPS18,RPL6,RPL10,RPS24,RPL32,RPL23,RPL30,RPS20,RPS25,RPS13,RPL18,RPLP0,SRP54,RPL28,RPL27,RPS19,RPS28,RPS5
GO:0006897	Endocytosis	184	0.381135	top	0.0399	ks	9606.ENSP00000000412,9606.ENSP00000019317,9606.ENSP00000215832,9606.ENSP00000215957,9606.ENSP00000216181,9606.ENSP00000216487,9606.ENSP00000220325,9606.ENSP00000222693,9606.ENSP00000223023,9606.ENSP00000226218,9606.ENSP00000231061,9606.ENSP00000232165,9606.ENSP00000233099,9606.ENSP00000233242,9606.ENSP00000233575,9606.ENSP00000236850,9606.ENSP00000238256,9606.ENSP00000242249,9606.ENSP00000242285,…	M6PR,RALBP1,MAPK1,MICALL1,MYH9,RIN3,EHD4,CAV2,WASL,VTN,SPARC,UBE3A,HEATR5B,APOB,SNX17,APOA1,FKBP15,RAMP3,CLTA,RAB22A,CANX,RAC2,RABGAP1L,ESYT2,APOE,HIP1R,RAMP2,IGJ,SORT1,DOCK2,THBS1,DNAJC13,SNX1,RAB27B,VAMP7,LGALS3BP,MAPK3,PACSIN2,AP2S1,EHD2,CD81,SCARB2,RAB7A,AMBP,PIK3C2A,HPX,BIN2,MFGE8,NPC1,SH3GL1,FNBP1L,RAB5A,MIA2,DOCK1,APP,MYO1E,FCER1G,FCN2,AP2M1,ALB,FOLR2,INPPL1,ARF6,HSP90B1,CD14,MRC2,OLR1,CLT…
GO:0070365	Hepatocyte differentiation	3	4.36056	top	0.04	afc	9606.ENSP00000216780,9606.ENSP00000296585,9606.ENSP00000366109	PCK2,ITGA2,ANXA1
GO:0042110	T cell activation	52	0.280833	top	0.0403	ks	9606.ENSP00000009530,9606.ENSP00000216181,9606.ENSP00000216274,9606.ENSP00000233154,9606.ENSP00000248598,9606.ENSP00000256935,9606.ENSP00000262375,9606.ENSP00000264657,9606.ENSP00000264832,9606.ENSP00000265686,9606.ENSP00000265734,9606.ENSP00000284878,9606.ENSP00000289902,9606.ENSP00000294785,9606.ENSP00000300134,9606.ENSP00000301522,9606.ENSP00000301838,9606.ENSP00000305422,9606.ENSP00000309968,…	CD74,MYH9,RIPK3,NCK2,FGL2,DOCK2,DNAJA3,STAT3,ICAM1,TCIRG1,CDK6,CXADR,FCER1G,NCSTN,STAT6,PRDX2,FADD,CEBPB,ADAM17,CD276,CTNNB1,HMGB1,DLG1,STOML2,ITGAL,SCRIB,CASP8,PSMB10,SPN,MSN,DPP4,MTOR,ADA,SYK,APBB1IP,WAS,ANXA1,HSPD1,PPP3CB,PPP3CA,PSAP,RAB27A,LCP1,FKBP1A,DOCK8,CD44,DDOST,PTPRC,NCK1,NEDD4,KIF13B,VAV1
GO:0042743	Hydrogen peroxide metabolic process	16	1.45147	both ends	0.0465	afc	9606.ENSP00000225371,9606.ENSP00000241052,9606.ENSP00000252804,9606.ENSP00000262746,9606.ENSP00000265462,9606.ENSP00000270142,9606.ENSP00000275493,9606.ENSP00000298510,9606.ENSP00000301522,9606.ENSP00000333994,9606.ENSP00000342026,9606.ENSP00000350425,9606.ENSP00000367309,9606.ENSP00000373477,9606.ENSP00000407375,9606.ENSP00000418770	EPX,CAT,PXDN,PRDX1,PRDX5,SOD1,EGFR,PRDX3,PRDX2,HBB,PRDX6,APOA4,MAOB,GPX3,GPX1,PARK7
GO:0006511	Ubiquitin-dependent protein catabolic process	152	0.115081	bottom	0.0466	ks	9606.ENSP00000044462,9606.ENSP00000157812,9606.ENSP00000185150,9606.ENSP00000210313,9606.ENSP00000215071,9606.ENSP00000216455,9606.ENSP00000216802,9606.ENSP00000219313,9606.ENSP00000219548,9606.ENSP00000221566,9606.ENSP00000222330,9606.ENSP00000223321,9606.ENSP00000223641,9606.ENSP00000224652,9606.ENSP00000225726,9606.ENSP00000226760,9606.ENSP00000229268,9606.ENSP00000231487,9606.ENSP00000232165,…	PSMA4,PSMC4,ERLEC1,PSMD5,PSMD8,PSMA3,PSME2,PSMD7,STUB1,SGTA,GSK3A,PSMA2,SEC61B,ATE1,CCDC47,WFS1,USP5,SKP1,UBE3A,VPS4B,RNF114,SIRT2,VPS25,VPS4A,KIAA0368,PSMB7,DERL1,PSMC1,UBE2K,USP14,PSMD11,FAF2,PSMB1,UFD1L,CBL,CUL3,PSMD3,FBXL20,PCNP,PTPN23,FBXO7,CDK2,VPS37B,PML,COPS3,PSMB6,PSMA5,UBXN4,ERLIN2,USP15,UBE2L6,NTAN1,PSMB4,PSME3,UBXN1,USP24,STT3B,DTX3L,HSP90B1,DDB1,VPS37C,UBE3C,PSMD1,PSMD2,PSMC5,UBA6,TO…
GO:0046395	Carboxylic acid catabolic process	121	0.301279	both ends	0.0466	ks	9606.ENSP00000168216,9606.ENSP00000205402,9606.ENSP00000216465,9606.ENSP00000216780,9606.ENSP00000217426,9606.ENSP00000219599,9606.ENSP00000220764,9606.ENSP00000221418,9606.ENSP00000221930,9606.ENSP00000222214,9606.ENSP00000222381,9606.ENSP00000222673,9606.ENSP00000231887,9606.ENSP00000233710,9606.ENSP00000242592,9606.ENSP00000245206,9606.ENSP00000254878,9606.ENSP00000256178,9606.ENSP00000257549,…	HSD17B10,DLD,GSTZ1,PCK2,AHCY,CRYM,DECR1,ECH1,TGFB1,GCDH,PON1,OGDH,EHHADH,ACADL,ACADS,GOT2,HRSP12,LYVE1,SDS,NPL,ALDH1L2,HEXB,BLMH,ASPA,ILVBL,FGF2,HIBADH,MCCC1,CPT1A,ACAT1,SORD,HEXA,PGD,ABHD10,ALDH1L1,GLUD1,HNMT,QDPR,DDAH1,ACAA2,ACOX1,GNPDA2,BDH2,NOS3,CRYL1,PCBD1,CRABP1,SLC27A4,GUSB,DCXR,GLUL,ALDH5A1,CRAT,GLS,BCKDHB,SHMT1,BCAT2,ACOT4,HADHB,AFMID,ACAA1,SHMT2,DLST,CHP1,MCCC2,ALDH3A2,ENOSF1,ETFB,ARG1,…
GO:0071166	Ribonucleoprotein complex localization	70	0.171775	bottom	0.0466	ks	9606.ENSP00000209873,9606.ENSP00000216727,9606.ENSP00000229179,9606.ENSP00000229390,9606.ENSP00000231498,9606.ENSP00000238112,9606.ENSP00000245544,9606.ENSP00000245838,9606.ENSP00000245934,9606.ENSP00000254508,9606.ENSP00000258962,9606.ENSP00000261396,9606.ENSP00000261600,9606.ENSP00000264883,9606.ENSP00000265097,9606.ENSP00000269349,9606.ENSP00000283195,9606.ENSP00000285968,9606.ENSP00000288071,…	AAAS,PABPN1,NUP107,SRSF9,NUP155,CPSF3,NUP85,THOC2,SYMPK,NUP210,SRSF1,NUP133,THOC1,NUP54,THOC3,EIF4A3,RANBP2,NUP205,DDX19B,U2AFBP,NUP35,ABCE1,NPM1,U2AF2,NUP93,NUP98,PRPF31,SRSF7,SRRM1,THOC6,XPOT,EIF5A,FIP1L1,SARNP,YTHDC1,NUP43,NUP50,HNRNPA2B1,UPF2,NUP214,TPR,NUP188,SRSF3,SRSF4,EIF6,NCBP1,NUP160,NUPL1,SEC13,SRSF2,RAE1,DDX39B,ALKBH5,XPO1,SSB,AGFG1,POLDIP3,ALYREF,EIF4E,NXF1,ZC3H11A,NUP153,RAN,NUP37,S…
GO:0070663	Regulation of leukocyte proliferation	58	0.357372	top	0.0472	ks	9606.ENSP00000009530,9606.ENSP00000204961,9606.ENSP00000215754,9606.ENSP00000215832,9606.ENSP00000216274,9606.ENSP00000219150,9606.ENSP00000226279,9606.ENSP00000233154,9606.ENSP00000249071,9606.ENSP00000254301,9606.ENSP00000262375,9606.ENSP00000263025,9606.ENSP00000263645,9606.ENSP00000265016,9606.ENSP00000278282,9606.ENSP00000278572,9606.ENSP00000286301,9606.ENSP00000293373,9606.ENSP00000294728,…	CD74,EFNB1,MIF,MAPK1,RIPK3,CORO1A,CD38,NCK2,RAC2,LGALS3,DNAJA3,MAPK3,CD81,BST1,SCGB1A1,RPS3,CSF1R,NCKAP1L,VCAM1,FADD,CEBPB,CASP3,CD46,CD276,PAWR,PTK2,PKN1,CTNNB1,HMGB1,DLG1,PDE5A,ARG1,SCRIB,TGFBR2,TFRC,SPN,PNP,CD55,SPTA1,SFTPD,ADA,VSIG4,AGER,SYK,AIF1,ANXA1,PRNP,IL6ST,IL33,PRKAR1A,LGALS9,MAD1L1,PTPN6,INPP5D,PTPRC,NCK1,LYN,BTK
GO:0050906	Detection of stimulus involved in sensory perception	5	2.90249	top	0.0477	afc	9606.ENSP00000264265,9606.ENSP00000292401,9606.ENSP00000296585,9606.ENSP00000348888,9606.ENSP00000403701	LXN,AZGP1,ITGA2,PIGR,ARRB2
GO:0034114	Regulation of heterotypic cell-cell adhesion	12	1.63217	top	0.0488	afc	9606.ENSP00000236850,9606.ENSP00000284240,9606.ENSP00000306099,9606.ENSP00000306361,9606.ENSP00000336829,9606.ENSP00000341292,9606.ENSP00000364210,9606.ENSP00000365569,9606.ENSP00000375649,9606.ENSP00000389814,9606.ENSP00000398632,9606.ENSP00000458832	APOA1,THY1,FGB,FGA,FGG,WNK1,AGER,FLOT1,MYADM,ADIPOQ,CD44,ALOX15
GO:0046718	Viral entry into host cell	40	0.530681	top	0.0491	ks	9606.ENSP00000220509,9606.ENSP00000222693,9606.ENSP00000245323,9606.ENSP00000252483,9606.ENSP00000261023,9606.ENSP00000261667,9606.ENSP00000263645,9606.ENSP00000264832,9606.ENSP00000264896,9606.ENSP00000265986,9606.ENSP00000269228,9606.ENSP00000275493,9606.ENSP00000283249,9606.ENSP00000284878,9606.ENSP00000293379,9606.ENSP00000296181,9606.ENSP00000296585,9606.ENSP00000300060,9606.ENSP00000312262,…	VPS18,CAV2,EFNB2,PVRL2,ITGAV,KPNA3,CD81,ICAM1,SCARB2,IDE,NPC1,EGFR,ITGB6,CXADR,ITGA5,ITGB5,ITGA2,ANPEP,ADRBK1,CD46,LAMP1,CAV1,SIGLEC1,CTSB,RPSA,EPHA2,TFRC,DPP4,CD55,F11R,EPS15,ITGB1,HYAL2,PPIA,DAG1,NUP153,SLC1A5,MRC1,PHB,NCAM1
GO:0034655	Nucleobase-containing compound catabolic process	150	0.123275	bottom	0.0499	ks	9606.ENSP00000217426,9606.ENSP00000220849,9606.ENSP00000222219,9606.ENSP00000222247,9606.ENSP00000225430,9606.ENSP00000225792,9606.ENSP00000227322,9606.ENSP00000229195,9606.ENSP00000230050,9606.ENSP00000230640,9606.ENSP00000245552,9606.ENSP00000251453,9606.ENSP00000252622,9606.ENSP00000254878,9606.ENSP00000257770,9606.ENSP00000259469,9606.ENSP00000262584,9606.ENSP00000262878,9606.ENSP00000263579,…	AHCY,EIF3E,DNASE2,RPL18A,RPL19,DDX5,ZPR1,CNOT2,RPS12,SKIV2L2,NT5C,RPS16,LSM7,HRSP12,NT5E,RPL35,RPL8,SAMHD1,DCPS,ACAT1,WDR61,EIF4A3,RPS11,RPS3,EXOG,KPNB1,HMGB2,RPS23,HPRT1,POLR2G,RNASE6,LSM3,RPS9,HINT1,FEN1,RPL13,PDE12,RPL15,RPL38,CASP3,RPL4,PPP1R8,PABPC1,HNRNPD,ZHX2,DIS3L2,RPS15A,CNOT1,RPLP2,PPP2R1A,PPP2R2A,UPP1,RPS7,NT5C2,RPL7,RPS2,OAS2,H1F0,HMGB1,RPS21,RPL3,RPL27A,RPL21,RPS17,RPS3A,RPSA,THRAP3,…
