# Supplementary material for: Multi-omics analysis of diabetic pig lungs reveals molecular derangements underlying pulmonary complications of diabetes mellitus
Source: Dis Model Mech. 2024 Jul 23;17(7):dmm050650. doi: 10.1242/dmm.050650 (PMC11583917; doi:10.1242/dmm.050650)
Supplement: Table S5. Results of quantitative targeted lipidomics of MIDY vs. WT pig (shown as ng/g tissue). [file dmm-17-050650-TableS5.xlsx]

## Sheet: Table S5
Supplementary Table 5: Results of quantitative targeted lipidomics of MIDY vs. WT pig (shown as ng/g tissue).
Compound	MIDY737	MIDY739	MIDY740	MIDY744	WT736	WT738	WT741	WT743	WT745
10,11-DiHDPA	0.04	0.04	0.04	0.04	0.04	0.03	0.04	0.04	0.04
10,11-EDP	0.17	0.16	0.25	0.16	0.28	0.21	0.16	0.26	0.13
10-HDHA	0.08	0.07	0.12	0.08	0.16	0.08	0.08	0.15	0.06
11,12-DHET	0.2	0.21	0.19	0.13	0.19	0.18	0.14	0.17	0.12
11,12-DiHETE	0.01	0.02	0.02	0.01	0.01	0.02	0.03	0.01	0.01
11,12-EEQ	0.33	0.37	0.25	0.61	0.4	0.34	0.26	0.49	0.56
11,12-EET	17.65	15.89	12.64	15.89	19.07	17.61	12.73	16.59	13.49
11-HDHA	0.1	0.09	0.15	0.1	0.17	0.1	0.08	0.17	0.08
11-HEPE	0.13	0.13	0.14	0.13	0.13	0.1	0.08	0.15	0.11
11-HETE	8.56	8.68	5.73	6.5	9.23	7.64	4.97	7.42	5.16
12,13-DiHOME	0.91	0.94	1.77	1.14	0.91	1.24	0.96	0.92	0.73
12,13-EpOME	19.66	20.39	24.79	25.83	20.28	16.54	16.3	24.9	19.9
12-HEPE	2.02	1.52	2.88	1.21	2.8	6.13	4.78	5.63	1.46
12-HETE	131.37	117.14	143.04	67.95	229.68	411.75	325.64	362.83	94.12
12-HHTrE	4.59	6.9	0.73	1.33	1.33	2.44	0.91	3.7	0.6
12-HpETE	0.04	0.07	0.09	0.04	0.05	0.03	0.04	0.05	0.03
12-oxo-ETE	1.18	1.27	1.17	1.04	1.38	1.39	0.78	1.66	0.83
13,14-DiHDPA	0.04	0.04	0.04	0.03	0.05	0.03	0.03	0.04	0.04
13,14-EDP	0.08	0.08	0.15	0.08	0.15	0.09	0.09	0.13	0.09
13-gamma-HOTrE	0.25	0.22	0.21	0.2	0.44	0.47	0.28	0.22	0.17
13-HDHA	0.14	0.12	0.17	0.13	0.22	0.09	0.08	0.2	0.07
13-HODE	34.08	34.6	40.29	28.96	46.69	75.01	58.35	58.63	29.44
13-oxo-ODE	1.33	1.36	1.66	1.44	2.01	1.65	1.56	1.71	1.54
14,15-DHET	0.17	0.15	0.13	0.14	0.18	0.15	0.11	0.15	0.11
14,15-DiHETE	0.02	0.02	0.02	0.01	0.03	0.06	0.05	0.04	0.02
14,15-EEQ	0.31	0.4	0.29	0.54	0.34	0.32	0.27	0.46	0.55
14,15-EET	24.51	23.56	18.64	22.78	26.41	25.14	18.22	23.32	19.19
14,15-EpEDE	1.76	1.44	1.36	1.44	1.56	1.45	1	1.31	1.5
14-HDHA	0.4	0.29	0.49	0.27	0.8	1.04	0.88	1.38	0.27
15-HEPE	0.44	0.39	0.53	0.37	0.48	0.82	0.58	1.06	0.45
15-HETE	26.16	25.3	20.56	16.21	32.92	41.68	27.87	35.87	18.37
15-oxo-ETE	4.18	3.38	2.87	2.36	4.76	3.72	2.53	3.81	2.91
16,17-DiHDPA	< LOQ	< LOQ	< LOQ	< LOQ	< LOQ	< LOQ	< LOQ	< LOQ	< LOQ
16,17-EDP	0.41	0.36	0.5	0.3	0.58	0.5	0.39	0.42	0.34
16-HDHA	0.1	0.07	0.18	0.11	0.19	0.08	0.07	0.18	0.05
16-HETE	0.81	0.85	0.75	0.44	1	0.87	0.5	0.75	0.62
17,18-DiHETE	0.13	0.11	0.09	0.1	0.15	0.05	0.05	0.13	0.05
17,18-EEQ	0.96	1.14	0.75	1.31	0.88	1.07	0.51	0.94	1.03
17-HDHA	0.24	0.17	0.42	0.2	0.44	0.27	0.27	0.56	0.17
17-HETE	0.06	0.06	0.05	0.04	0.07	0.06	0.09	0.05	0.06
17-oxo-DHA	0.17	0.14	0.21	0.13	0.47	0.23	0.14	0.24	0.17
18-HEPE	0.29	0.21	0.43	0.36	0.28	0.2	0.17	0.41	0.26
18-HETE	0.08	0.06	0.06	0.05	0.1	0.08	0.05	0.08	0.07
19,20-DiHDPA	0.14	0.11	0.2	0.11	0.13	0.1	0.09	0.12	0.09
19,20-EDP	0.49	0.48	0.61	0.41	0.66	0.53	0.35	0.68	0.3
19-HETE	0.22	0.13	0.22	0.15	0.3	0.2	0.1	0.2	0.11
20-COOH-ARA	0.53	0.55	0.43	0.51	0.56	0.39	0.43	0.48	0.47
20-HDHA	0.44	0.4	0.66	0.47	0.71	0.38	0.37	0.72	0.31
20-HEPE	0.06	0.07	0.06	0.06	0.07	0.05	0.06	0.07	0.06
20-HETE	1.06	0.65	1.21	0.79	1.12	0.85	0.29	1.05	0.62
20-HETE (245.2)	0.82	0.78	0.78	0.6	1.07	0.86	0.72	0.88	0.53
22-HDHA	0.16	0.09	0.09	0.09	0.09	0.09	0.09	0.11	0.09
4-HDHA	0.21	0.21	0.37	0.22	0.43	0.24	0.2	0.44	0.18
4-oxo-DHA	0.62	1.01	1.78	0.28	8.19	1.38	1.64	3.45	1.43
5(S),15(S)-DiHETE	0.2	0.22	0.27	0.14	0.3	0.41	0.25	0.22	0.14
5,12-DiHETE	0.54	0.68	0.8	0.34	1.38	3.47	5.36	1.1	0.33
5,6-DHET	0.73	0.76	0.59	0.47	0.64	0.59	0.47	0.56	0.41
5,6-DiHETE	0.48	0.6	0.56	0.57	0.41	0.35	0.33	0.53	0.4
5,6-EET	16.26	13.68	10.66	14.6	17.23	15.41	9.63	13.73	11.23
5-HEPE	0.28	0.26	0.37	0.31	0.2	0.26	0.17	0.35	0.25
5-HETE	11.21	9.98	8.31	7.59	10.94	11.51	6.82	11.36	6.7
5-HeTrE	0.15	0.15	0.17	0.15	0.22	0.24	0.14	0.17	0.13
5-oxo-ETE	4.57	3.5	3.16	2.35	5.15	4.07	2.77	3.95	3.19
7,8-DiHDPA	0.05	0.05	0.05	0.03	0.04	0.03	0.03	0.04	0.04
7,8-EDP	0.28	0.26	0.33	0.28	0.45	0.27	0.24	0.39	0.2
7-HDHA	0.12	0.11	0.15	0.12	0.23	0.12	0.09	0.27	0.09
8(S),15(S)-DiHETE	0.38	0.34	0.31	0.17	0.55	1.04	0.6	0.79	0.2
8,9-DHET	0.19	0.19	0.18	0.14	0.2	0.21	0.14	0.17	0.14
8,9-DiHETE	0.01	0.03	0.02	0.02	0.03	0.02	0.02	0.03	0.03
8,9-EEQ	0.38	0.43	0.3	0.59	0.43	0.34	0.3	0.55	0.53
8,9-EET	18.95	16.13	12.56	16.44	20.66	18.93	13.32	17.42	13.97
8,9-EET (127)	17.52	14.57	11.83	15.04	18.9	17.29	12.38	15.65	12.86
8-HDHA	0.1	0.07	0.16	0.12	0.22	0.1	0.09	0.2	0.07
8-HEPE	0.08	0.06	0.1	0.08	0.07	0.08	0.05	0.11	0.07
8-HETE	5	4.54	3.68	4	5.59	4.5	3.25	4.12	3.64
9,10-DiHOME	0.86	0.69	1.05	0.93	0.59	0.97	0.42	0.72	0.56
9,10-EpOME	17.83	18.54	21.43	23.61	19.99	16.62	15.15	23.18	18.39
9-HEPE	0.14	0.14	0.24	0.2	0.16	0.16	0.11	0.21	0.15
9-HETE	7.96	6.54	5.83	6.15	8.62	7.12	5.28	8.16	4.98
9-HODE	21.44	23.8	22.53	17.89	25.85	19.49	17.57	20.88	16.28
9-HOTrE	0.3	0.29	0.4	0.52	0.48	0.33	0.36	0.39	0.36
9-oxo-ODE	6.75	6.72	8.66	7.92	9.53	6.28	7.51	8.33	7.54
9-oxo-OtrE	0.16	0.13	0.17	0.18	0.21	0.13	0.1	0.16	0.16
Maresin 1	< LOQ	< LOQ	< LOQ	< LOQ	< LOQ	< LOQ	< LOQ	< LOQ	< LOQ
Maresin 2	< LOQ	< LOQ	< LOQ	< LOQ	< LOQ	< LOQ	< LOQ	< LOQ	< LOQ
Maresin 7-epi	< LOQ	< LOQ	< LOQ	< LOQ	< LOQ	< LOQ	< LOQ	< LOQ	< LOQ
NPD-1	0.03	0.04	0.03	0.03	0.04	0.04	0.03	0.05	0.03
NPDx	< LOQ	< LOQ	< LOQ	< LOQ	< LOQ	< LOQ	< LOQ	< LOQ	< LOQ
PGF3a	< LOQ	< LOQ	< LOQ	< LOQ	< LOQ	< LOQ	< LOQ	< LOQ	< LOQ
RvD1	< LOQ	< LOQ	< LOQ	< LOQ	< LOQ	< LOQ	< LOQ	< LOQ	< LOQ
RvD1 17(R)	< LOQ	< LOQ	< LOQ	< LOQ	< LOQ	< LOQ	< LOQ	< LOQ	< LOQ
RvD2	< LOQ	< LOQ	< LOQ	< LOQ	< LOQ	< LOQ	< LOQ	< LOQ	< LOQ
RvD3	< LOQ	< LOQ	< LOQ	< LOQ	< LOQ	< LOQ	< LOQ	< LOQ	< LOQ
RvD4 17(R,S)	< LOQ	< LOQ	< LOQ	< LOQ	< LOQ	< LOQ	< LOQ	< LOQ	< LOQ
RvD5	< LOQ	< LOQ	< LOQ	< LOQ	< LOQ	< LOQ	< LOQ	< LOQ	< LOQ
RvE1	< LOQ	< LOQ	< LOQ	< LOQ	< LOQ	< LOQ	< LOQ	< LOQ	< LOQ
tetranor-12-HETE	0.12	0.12	0.11	0.16	0.14	0.38	0.56	0.23	0.07
trans-EKODE-(E)-Ib	1.65	1.16	1.53	1.22	1.57	1.17	0.97	1.34	1.41
