# Supplementary material for: Multi-omics analysis of diabetic pig lungs reveals molecular derangements underlying pulmonary complications of diabetes mellitus
Source: Dis Model Mech. 2024 Jul 23;17(7):dmm050650. doi: 10.1242/dmm.050650 (PMC11583917; doi:10.1242/dmm.050650)
Supplement: Table S6. Global correlation matrix of quantified eicosanoid levels. [file dmm-17-050650-TableS6.xlsx]

## Sheet: Table S6
Supplementary Table 6: Global correlation matrix of quantified eicosanoid levels. The correlations were estimated using the non-parametric Spearman correlation method. Color gradient corresponds to the magnitude of the correlation.
Compound	5(S),15(S)-DiHETE	15-HETE	8(S),15(S)-DiHETE	13-gamma-HOTrE	14-HDHA	12-HETE	13-HODE	12-HEPE	15-HEPE	5,12-DiHETE	14,15-DiHETE	tetranor-12-HETE	17-HETE	12,13-DiHOME	11,12-DiHETE	9-HETE	12-oxo-ETE	5-HETE	NPD-1	18-HETE	15-oxo-ETE	5-oxo-ETE	16-HETE	8,9-DHET	14,15-DHET	8-HETE	11-HETE	14,15-EET	11,12-EET	8,9-EET	8,9-EET (127)	5,6-EET	17,18-DiHETE	9-HODE	13,14-DiHDPA	5,6-DHET	11,12-DHET	12-HHTrE	22-HDHA	14,15-EpEDE	20-HETE (245.2)	19,20-EDP	10,11-EDP	5-HeTrE	17-oxo-DHA	16,17-EDP	17-HDHA	11-HDHA	7-HDHA
5(S),15(S)-DiHETE	1	0.714311	0.680696	0.776378	0.717306	0.789944	0.815155	0.773137	0.621871	0.848769	0.719741	0.392409	0.392379	0.438822	0.526152	0.352954	0.453798	0.495816	0.432196	0.370745	0.327743	0.403376	0.645575	0.68246	0.296162	0.25211	0.277321	0.336146	0.194095	0.168073	0.168073	0.134459	-0.021461	0.445394	0.0563735	0.368644	0.37975	0.0210972	-0.276172	-0.109706	0.645575	0.563045	0.658144	0.75972	0.610169	0.860767	0.618644	0.387989	0.356253
15-HETE	0.714311	1	0.983333	0.853564	0.912142	0.933333	0.916667	0.866667	0.766667	0.8	0.905204	0.627621	0.410955	0.0167365	0.186339	0.633333	0.7	0.766667	0.708088	0.632687	0.633333	0.65	0.610884	0.604392	0.493729	0.383333	0.366667	0.516667	0.543938	0.516667	0.516667	0.35	0.178764	0.233333	0.0372678	0.294128	0.251048	0.384941	0.273861	-0.0418414	0.811723	0.6	0.627209	0.638442	0.680696	0.702935	0.647082	0.384742	0.391578
8(S),15(S)-DiHETE	0.680696	0.983333	1	0.836827	0.928878	0.95	0.933333	0.9	0.8	0.833333	0.940019	0.694567	0.428442	0.0753145	0.298142	0.516667	0.6	0.7	0.633553	0.504439	0.516667	0.533333	0.493728	0.502241	0.36604	0.25	0.233333	0.383333	0.426782	0.4	0.4	0.216667	0.059588	0.116667	-0.0931695	0.218495	0.19247	0.359836	0.273861	-0.158997	0.711303	0.5	0.525499	0.536292	0.571449	0.619252	0.605063	0.265044	0.280915
13-gamma-HOTrE	0.776378	0.853564	0.836827	1	0.697479	0.761513	0.736408	0.67783	0.460255	0.820091	0.773523	0.62605	0.623407	0.109244	0.336817	0.560674	0.460255	0.627621	0.430377	0.48509	0.53557	0.610884	0.659664	0.705231	0.547088	0.48536	0.460255	0.577411	0.57563	0.552306	0.552306	0.443519	0.149595	0.326363	-0.0561361	0.4557	0.403361	0.369748	0.0687524	0.138655	0.701681	0.393309	0.502169	0.577007	0.443042	0.663866	0.451481	0.218935	0.188062
14-HDHA	0.717306	0.912142	0.928878	0.697479	1	0.979088	0.962352	0.962352	0.912142	0.861932	0.887148	0.672269	0.23268	0.235294	0.299392	0.476992	0.577411	0.635989	0.598785	0.416405	0.393309	0.376572	0.352941	0.367575	0.252174	0.100419	0.0836827	0.19247	0.247899	0.234312	0.234312	0.0753145	0.0854826	0.150629	-0.0561361	0.105486	0.117647	0.189076	0.252092	-0.37395	0.714286	0.652725	0.680907	0.606926	0.645575	0.705882	0.822792	0.459333	0.482977
12-HETE	0.789944	0.933333	0.95	0.761513	0.979088	1	0.983333	0.983333	0.916667	0.883333	0.940019	0.644357	0.323518	0.251048	0.372678	0.416667	0.55	0.633333	0.559017	0.444591	0.4	0.416667	0.426782	0.451166	0.229839	0.1	0.0833333	0.233333	0.251048	0.233333	0.233333	0.0833333	-0.0340503	0.116667	-0.0931695	0.117651	0.125524	0.142261	0.159752	-0.284521	0.686198	0.583333	0.627209	0.621417	0.655485	0.736408	0.747926	0.367642	0.383065
13-HODE	0.815155	0.916667	0.933333	0.736408	0.962352	0.983333	1	0.966667	0.9	0.9	0.940019	0.644357	0.323518	0.29289	0.447214	0.383333	0.566667	0.6	0.633553	0.384742	0.35	0.366667	0.443519	0.451166	0.195789	0.0833333	0.1	0.216667	0.19247	0.166667	0.166667	0.0166667	-0.059588	0.15	-0.0931695	0.134459	0.142261	0.158997	0.0456435	-0.359836	0.661094	0.566667	0.593306	0.621417	0.621871	0.702935	0.705907	0.333443	0.349015
12-HEPE	0.773137	0.866667	0.9	0.67783	0.962352	0.983333	0.966667	1	0.933333	0.85	0.8965	0.594147	0.227337	0.359836	0.447214	0.316667	0.5	0.6	0.484481	0.350543	0.3	0.316667	0.351468	0.400091	0.127688	0	-0.0166667	0.116667	0.117156	0.1	0.1	-0.0333333	-0.119176	0.0833333	-0.149071	0.0924402	0.125524	0.100419	0.159752	-0.368204	0.610884	0.566667	0.593306	0.59588	0.605063	0.711303	0.731118	0.341993	0.36604
15-HEPE	0.621871	0.766667	0.8	0.460255	0.912142	0.916667	0.9	0.933333	1	0.733333	0.861684	0.493728	0.174874	0.200839	0.298142	0.183333	0.4	0.416667	0.447214	0.341993	0.233333	0.216667	0.175734	0.161739	-0.059588	-0.2	-0.216667	-0.05	-0.00836827	-0.0166667	-0.0166667	-0.166667	-0.187276	-0.1	-0.0745356	-0.18488	-0.142261	-0.133892	0.136931	-0.426782	0.48536	0.5	0.525499	0.451166	0.655485	0.619252	0.747926	0.316343	0.349015
5,12-DiHETE	0.848769	0.8	0.833333	0.820091	0.861932	0.883333	0.9	0.85	0.733333	1	0.879092	0.744776	0.515879	0.368204	0.596285	0.283333	0.3	0.383333	0.409946	0.170996	0.183333	0.216667	0.343099	0.36604	0.136201	0.0333333	0.05	0.116667	0.117156	0.1	0.1	-0.0333333	-0.0766131	0.166667	-0.186339	0.134459	0.150629	0.0585779	-0.136931	-0.401677	0.543938	0.4	0.508548	0.502241	0.411779	0.644357	0.655485	0.213745	0.204302
14,15-DiHETE	0.719741	0.905204	0.940019	0.773523	0.887148	0.940019	0.940019	0.8965	0.861684	0.879092	1	0.681749	0.538818	0.109255	0.428174	0.261116	0.391675	0.461306	0.506024	0.37506	0.330748	0.365563	0.371466	0.355643	0.102247	0	0	0.191485	0.214139	0.191485	0.191485	0.00870388	-0.200049	-0.0696311	-0.175162	-0.013166	-0.0218509	0.0611826	0.0119183	-0.249101	0.524423	0.322044	0.389518	0.422327	0.531029	0.572495	0.552972	0.093765	0.102247
tetranor-12-HETE	0.392409	0.627621	0.694567	0.62605	0.672269	0.644357	0.644357	0.594147	0.493728	0.744776	0.681749	1	0.219509	0.348739	0.336817	0.251048	0.209207	0.334731	0.336817	-0.0643925	-0.0585779	-0.0418414	-0.0504202	0.0427413	0.0683861	-0.0585779	-0.0585779	0.0753145	0.197479	0.217575	0.217575	0.0836827	-0.106853	-0.217575	-0.598785	-0.1519	-0.201681	0.218487	0.0114587	-0.44958	0.298319	0.142261	0.204272	0.282092	0.0253167	0.151261	0.409286	0.0686853	0.0854826
17-HETE	0.392379	0.410955	0.428442	0.623407	0.23268	0.323518	0.323518	0.227337	0.174874	0.515879	0.538818	0.219509	1	-0.364386	0.351928	0.0174874	-0.157387	-0.0874372	0.0195515	0.215301	0.30603	0.358492	0.359996	0.241158	0.0937836	0.113668	0.113668	0.166131	0.188778	0.148643	0.148643	0.00874372	-0.0893178	0.0437186	0.136861	0.158715	0.153657	-0.0526823	-0.179592	0.188778	0.158047	-0.209849	-0.0533592	-0.133977	0.127854	0.245851	0.00440875	-0.358835	-0.406396
12,13-DiHOME	0.438822	0.0167365	0.0753145	0.109244	0.235294	0.251048	0.29289	0.359836	0.200839	0.368204	0.109255	0.348739	-0.364386	1	0.636209	-0.200839	0	0.108788	-0.0748481	-0.472212	-0.527201	-0.460255	-0.134454	0.0812084	-0.256448	-0.276153	-0.234312	-0.267785	-0.411765	-0.393309	-0.393309	-0.29289	-0.388946	0.0251048	-0.589429	0.00843889	0.0630252	-0.0714286	-0.378138	-0.546218	-0.0588235	0.142261	0.136181	0.384672	-0.172997	0.159664	0.185656	0.107321	0.119676
11,12-DiHETE	0.526152	0.186339	0.298142	0.336817	0.299392	0.372678	0.447214	0.447214	0.298142	0.596285	0.428174	0.336817	0.351928	0.636209	1	-0.409946	-0.223607	-0.111803	-0.0833333	-0.477949	-0.409946	-0.33541	0	0.0761387	-0.399728	-0.372678	-0.298142	-0.372678	-0.523937	-0.559017	-0.559017	-0.596285	-0.57104	-0.0372678	-0.458333	0.0939558	0.18712	-0.0748481	-0.459279	-0.561361	-0.149696	-0.186339	-0.15162	0	-0.244285	0.112272	-0.0187912	-0.401478	-0.399728
9-HETE	0.352954	0.633333	0.516667	0.560674	0.476992	0.416667	0.383333	0.316667	0.183333	0.283333	0.261116	0.251048	0.0174874	-0.200839	-0.409946	1	0.85	0.833333	0.708088	0.769484	0.833333	0.8	0.694567	0.681005	0.944895	0.866667	0.833333	0.833333	0.878669	0.866667	0.866667	0.816667	0.825719	0.666667	0.447214	0.613467	0.518833	0.661094	0.502079	0.343099	0.92051	0.8	0.779773	0.706543	0.630274	0.594147	0.554641	0.769484	0.757618
12-oxo-ETE	0.453798	0.7	0.6	0.460255	0.577411	0.55	0.566667	0.5	0.4	0.3	0.391675	0.209207	-0.157387	0	-0.223607	0.85	1	0.916667	0.894427	0.735284	0.733333	0.716667	0.72804	0.723568	0.757618	0.7	0.716667	0.75	0.67783	0.65	0.65	0.6	0.544804	0.566667	0.33541	0.537834	0.460255	0.635989	0.365148	0.158997	0.870301	0.833333	0.728918	0.808694	0.705907	0.602516	0.512623	0.709635	0.723568
5-HETE	0.495816	0.766667	0.7	0.627621	0.635989	0.633333	0.6	0.6	0.416667	0.383333	0.461306	0.334731	-0.0874372	0.108788	-0.111803	0.833333	0.916667	1	0.708088	0.701085	0.716667	0.733333	0.702935	0.783156	0.774643	0.7	0.666667	0.75	0.719672	0.7	0.7	0.65	0.451166	0.483333	0.130437	0.588256	0.518833	0.694567	0.502079	0.217575	0.861932	0.766667	0.695015	0.800181	0.613467	0.627621	0.495816	0.624137	0.638442
NPD-1	0.432196	0.708088	0.633553	0.430377	0.598785	0.559017	0.633553	0.484481	0.447214	0.409946	0.506024	0.336817	0.0195515	-0.0748481	-0.0833333	0.708088	0.894427	0.708088	1	0.573539	0.596285	0.559017	0.617497	0.532971	0.57104	0.521749	0.596285	0.596285	0.523937	0.484481	0.484481	0.372678	0.437798	0.447214	0.291667	0.375823	0.299392	0.561361	0.153093	-0.0748481	0.748481	0.67082	0.568574	0.628144	0.601317	0.449089	0.450988	0.516185	0.532971
18-HETE	0.370745	0.632687	0.504439	0.48509	0.416405	0.444591	0.384742	0.350543	0.341993	0.170996	0.37506	-0.0643925	0.215301	-0.472212	-0.477949	0.769484	0.735284	0.701085	0.573539	1	0.94903	0.94903	0.777003	0.69433	0.755466	0.709635	0.649786	0.795133	0.807053	0.786583	0.786583	0.726735	0.532756	0.444591	0.611775	0.409544	0.330548	0.296206	0.421464	0.609582	0.807053	0.649786	0.660895	0.598259	0.862197	0.682561	0.456964	0.583333	0.563324
15-oxo-ETE	0.327743	0.633333	0.516667	0.53557	0.393309	0.4	0.35	0.3	0.233333	0.183333	0.330748	-0.0585779	0.30603	-0.527201	-0.409946	0.833333	0.733333	0.716667	0.596285	0.94903	1	0.983333	0.820091	0.723568	0.851257	0.816667	0.766667	0.816667	0.836827	0.8	0.8	0.716667	0.672493	0.583333	0.67082	0.605063	0.53557	0.502096	0.524901	0.585779	0.836827	0.633333	0.627209	0.510754	0.747926	0.627621	0.394972	0.530089	0.510754
5-oxo-ETE	0.403376	0.65	0.533333	0.610884	0.376572	0.416667	0.366667	0.316667	0.216667	0.216667	0.365563	-0.0418414	0.358492	-0.460255	-0.33541	0.8	0.716667	0.733333	0.559017	0.94903	0.983333	1	0.878669	0.808694	0.851257	0.833333	0.783333	0.866667	0.853564	0.816667	0.816667	0.75	0.578854	0.566667	0.596285	0.630274	0.552306	0.48536	0.433614	0.652725	0.820091	0.583333	0.593306	0.553317	0.731118	0.652725	0.336146	0.47024	0.442653
16-HETE	0.645575	0.610884	0.493728	0.659664	0.352941	0.426782	0.443519	0.351468	0.175734	0.343099	0.371466	-0.0504202	0.359996	-0.134454	0	0.694567	0.72804	0.702935	0.617497	0.777003	0.820091	0.878669	1	0.957405	0.78644	0.820091	0.836827	0.845196	0.680672	0.627621	0.627621	0.610884	0.440235	0.736408	0.523937	0.780598	0.718487	0.478992	0.0687524	0.512605	0.785714	0.585779	0.587282	0.692409	0.658234	0.718487	0.270045	0.424991	0.384672
8,9-DHET	0.68246	0.604392	0.502241	0.705231	0.367575	0.451166	0.451166	0.400091	0.161739	0.36604	0.355643	0.0427413	0.241158	0.0812084	0.0761387	0.681005	0.723568	0.783156	0.532971	0.69433	0.723568	0.808694	0.957405	1	0.782609	0.808694	0.808694	0.842744	0.671038	0.62993	0.62993	0.646955	0.36087	0.69803	0.323589	0.798349	0.73515	0.521444	0.0815942	0.491525	0.765069	0.587367	0.58875	0.773913	0.575155	0.718054	0.261824	0.436685	0.4
14,15-DHET	0.296162	0.493729	0.36604	0.547088	0.252174	0.229839	0.195789	0.127688	-0.059588	0.136201	0.102247	0.0683861	0.0937836	-0.256448	-0.399728	0.944895	0.757618	0.774643	0.57104	0.755466	0.851257	0.851257	0.78644	0.782609	1	0.978945	0.944895	0.919357	0.914664	0.893819	0.893819	0.885307	0.817391	0.740593	0.494902	0.768304	0.666764	0.709505	0.44294	0.564185	0.829181	0.655468	0.640699	0.626087	0.50648	0.521444	0.317623	0.628827	0.6
8-HETE	0.25211	0.383333	0.25	0.48536	0.100419	0.1	0.0833333	0	-0.2	0.0333333	0	-0.0585779	0.113668	-0.276153	-0.372678	0.866667	0.7	0.7	0.521749	0.709635	0.816667	0.833333	0.820091	0.808694	0.978945	1	0.983333	0.933333	0.878669	0.85	0.85	0.866667	0.774643	0.766667	0.521749	0.823558	0.719672	0.711303	0.342327	0.644357	0.736408	0.55	0.525499	0.561829	0.420183	0.443519	0.151266	0.521539	0.485216
11-HETE	0.277321	0.366667	0.233333	0.460255	0.0836827	0.0833333	0.1	-0.0166667	-0.216667	0.05	0	-0.0585779	0.113668	-0.234312	-0.298142	0.833333	0.716667	0.666667	0.596285	0.649786	0.766667	0.783333	0.836827	0.808694	0.944895	0.983333	1	0.916667	0.820091	0.783333	0.783333	0.8	0.749106	0.8	0.521749	0.840366	0.736408	0.72804	0.228218	0.569043	0.711303	0.533333	0.491596	0.561829	0.386568	0.410045	0.109248	0.48734	0.451166
14,15-EET	0.336146	0.516667	0.383333	0.577411	0.19247	0.233333	0.216667	0.116667	-0.05	0.116667	0.191485	0.0753145	0.166131	-0.267785	-0.372678	0.833333	0.75	0.75	0.596285	0.795133	0.816667	0.866667	0.845196	0.842744	0.919357	0.933333	0.916667	1	0.937247	0.916667	0.916667	0.916667	0.578854	0.566667	0.372678	0.647082	0.510465	0.610884	0.228218	0.686198	0.736408	0.5	0.491596	0.638442	0.512623	0.468623	0.151266	0.46169	0.425628
11,12-EET	0.194095	0.543938	0.426782	0.57563	0.247899	0.251048	0.19247	0.117156	-0.00836827	0.117156	0.214139	0.197479	0.188778	-0.411765	-0.523937	0.878669	0.67783	0.719672	0.523937	0.807053	0.836827	0.853564	0.680672	0.671038	0.914664	0.878669	0.820091	0.937247	1	0.995825	0.995825	0.953983	0.658216	0.426782	0.336817	0.502114	0.361345	0.592437	0.435432	0.663866	0.735294	0.476992	0.493657	0.521444	0.493675	0.403361	0.240508	0.480797	0.453058
8,9-EET	0.168073	0.516667	0.4	0.552306	0.234312	0.233333	0.166667	0.1	-0.0166667	0.1	0.191485	0.217575	0.148643	-0.393309	-0.559017	0.866667	0.65	0.7	0.484481	0.786583	0.8	0.816667	0.627621	0.62993	0.893819	0.85	0.783333	0.916667	0.995825	1	1	0.966667	0.646955	0.383333	0.298142	0.445394	0.301258	0.552306	0.433614	0.661094	0.711303	0.466667	0.491596	0.519266	0.479009	0.384941	0.25211	0.49589	0.468191
8,9-EET (127)	0.168073	0.516667	0.4	0.552306	0.234312	0.233333	0.166667	0.1	-0.0166667	0.1	0.191485	0.217575	0.148643	-0.393309	-0.559017	0.866667	0.65	0.7	0.484481	0.786583	0.8	0.816667	0.627621	0.62993	0.893819	0.85	0.783333	0.916667	0.995825	1	1	0.966667	0.646955	0.383333	0.298142	0.445394	0.301258	0.552306	0.433614	0.661094	0.711303	0.466667	0.491596	0.519266	0.479009	0.384941	0.25211	0.49589	0.468191
5,6-EET	0.134459	0.35	0.216667	0.443519	0.0753145	0.0833333	0.0166667	-0.0333333	-0.166667	-0.0333333	0.00870388	0.0836827	0.00874372	-0.29289	-0.596285	0.816667	0.6	0.65	0.372678	0.726735	0.716667	0.75	0.610884	0.646955	0.885307	0.866667	0.8	0.916667	0.953983	0.966667	0.966667	1	0.638442	0.433333	0.298142	0.470605	0.326363	0.493728	0.342327	0.736408	0.635989	0.45	0.474644	0.553317	0.420183	0.359836	0.176477	0.530089	0.493729
17,18-DiHETE	-0.021461	0.178764	0.059588	0.149595	0.0854826	-0.0340503	-0.059588	-0.119176	-0.187276	-0.0766131	-0.200049	-0.106853	-0.0893178	-0.388946	-0.57104	0.825719	0.544804	0.451166	0.437798	0.532756	0.672493	0.578854	0.440235	0.36087	0.817391	0.774643	0.749106	0.578854	0.658216	0.646955	0.646955	0.638442	1	0.740593	0.685248	0.592324	0.53854	0.555637	0.524534	0.324834	0.649668	0.62993	0.597408	0.343478	0.373422	0.316286	0.369129	0.69433	0.678261
9-HODE	0.445394	0.233333	0.116667	0.326363	0.150629	0.116667	0.15	0.0833333	-0.1	0.166667	-0.0696311	-0.217575	0.0437186	0.0251048	-0.0372678	0.666667	0.566667	0.483333	0.447214	0.444591	0.583333	0.566667	0.736408	0.69803	0.740593	0.766667	0.8	0.566667	0.426782	0.383333	0.383333	0.433333	0.740593	1	0.67082	0.87398	0.870301	0.48536	0.114109	0.24268	0.67783	0.683333	0.661112	0.578854	0.428587	0.594147	0.34455	0.624137	0.587367
13,14-DiHDPA	0.0563735	0.0372678	-0.0931695	-0.0561361	-0.0561361	-0.0931695	-0.0931695	-0.149071	-0.0745356	-0.186339	-0.175162	-0.598785	0.136861	-0.589429	-0.458333	0.447214	0.33541	0.130437	0.291667	0.611775	0.67082	0.596285	0.523937	0.323589	0.494902	0.521749	0.521749	0.372678	0.336817	0.298142	0.298142	0.298142	0.685248	0.67082	1	0.450988	0.458445	0.0842041	0.22964	0.430377	0.449089	0.465847	0.454859	0.171312	0.563735	0.411665	0.244285	0.46839	0.437798
5,6-DHET	0.368644	0.294128	0.218495	0.4557	0.105486	0.117651	0.134459	0.0924402	-0.18488	0.134459	-0.013166	-0.1519	0.158715	0.00843889	0.0939558	0.613467	0.537834	0.588256	0.375823	0.409544	0.605063	0.630274	0.780598	0.798349	0.768304	0.823558	0.840366	0.647082	0.502114	0.445394	0.445394	0.470605	0.592324	0.87398	0.450988	1	0.983131	0.729964	0.253158	0.367092	0.594942	0.470605	0.418819	0.450681	0.224576	0.438822	0.0677966	0.331946	0.304746
11,12-DHET	0.37975	0.251048	0.19247	0.403361	0.117647	0.125524	0.142261	0.125524	-0.142261	0.150629	-0.0218509	-0.201681	0.153657	0.0630252	0.18712	0.518833	0.460255	0.518833	0.299392	0.330548	0.53557	0.552306	0.718487	0.73515	0.666764	0.719672	0.736408	0.510465	0.361345	0.301258	0.301258	0.326363	0.53854	0.870301	0.458445	0.983131	1	0.659664	0.252092	0.268908	0.542017	0.460255	0.408544	0.397494	0.202533	0.44958	0.0928278	0.304791	0.282092
12-HHTrE	0.0210972	0.384941	0.359836	0.369748	0.189076	0.142261	0.158997	0.100419	-0.133892	0.0585779	0.0611826	0.218487	-0.0526823	-0.0714286	-0.0748481	0.661094	0.635989	0.694567	0.561361	0.296206	0.502096	0.48536	0.478992	0.521444	0.709505	0.711303	0.72804	0.610884	0.592437	0.552306	0.552306	0.493728	0.555637	0.48536	0.0842041	0.729964	0.659664	1	0.527102	0.163866	0.504202	0.343099	0.204272	0.282092	0.00843889	0.0504202	-0.0337556	0.210349	0.230803
22-HDHA	-0.276172	0.273861	0.273861	0.0687524	0.252092	0.159752	0.0456435	0.159752	0.136931	-0.136931	0.0119183	0.0114587	-0.179592	-0.378138	-0.459279	0.502079	0.365148	0.502079	0.153093	0.421464	0.524901	0.433614	0.0687524	0.0815942	0.44294	0.342327	0.228218	0.228218	0.435432	0.433614	0.433614	0.342327	0.524534	0.114109	0.22964	0.253158	0.252092	0.527102	1	0.18334	0.389597	0.365148	0.278543	0.0233126	0.218636	0.0916698	0.253158	0.327805	0.373002
14,15-EpEDE	-0.109706	-0.0418414	-0.158997	0.138655	-0.37395	-0.284521	-0.359836	-0.368204	-0.426782	-0.401677	-0.249101	-0.44958	0.188778	-0.546218	-0.561361	0.343099	0.158997	0.217575	-0.0748481	0.609582	0.585779	0.652725	0.512605	0.491525	0.564185	0.644357	0.569043	0.686198	0.663866	0.661094	0.661094	0.736408	0.324834	0.24268	0.430377	0.367092	0.268908	0.163866	0.18334	1	0.197479	-0.00836827	0.0340453	0.111127	0.223631	0.12605	-0.282703	0.0686853	0.0170965
20-HETE (245.2)	0.645575	0.811723	0.711303	0.701681	0.714286	0.686198	0.661094	0.610884	0.48536	0.543938	0.524423	0.298319	0.158047	-0.0588235	-0.149696	0.92051	0.870301	0.861932	0.748481	0.807053	0.836827	0.820091	0.785714	0.765069	0.829181	0.736408	0.711303	0.736408	0.735294	0.711303	0.711303	0.635989	0.649668	0.67783	0.449089	0.594942	0.542017	0.504202	0.389597	0.197479	1	0.895405	0.902201	0.824907	0.814353	0.836134	0.738403	0.781296	0.769343
19,20-EDP	0.563045	0.6	0.5	0.393309	0.652725	0.583333	0.566667	0.566667	0.5	0.4	0.322044	0.142261	-0.209849	0.142261	-0.186339	0.8	0.833333	0.766667	0.67082	0.649786	0.633333	0.583333	0.585779	0.587367	0.655468	0.55	0.533333	0.5	0.476992	0.466667	0.466667	0.45	0.62993	0.683333	0.465847	0.470605	0.460255	0.343099	0.365148	-0.00836827	0.895405	1	0.96624	0.851257	0.806751	0.811723	0.831962	0.94048	0.944895
10,11-EDP	0.658144	0.627209	0.525499	0.502169	0.680907	0.627209	0.593306	0.593306	0.525499	0.508548	0.389518	0.204272	-0.0533592	0.136181	-0.15162	0.779773	0.728918	0.695015	0.568574	0.660895	0.627209	0.593306	0.587282	0.58875	0.640699	0.525499	0.491596	0.491596	0.493657	0.491596	0.491596	0.474644	0.597408	0.661112	0.454859	0.418819	0.408544	0.204272	0.278543	0.0340453	0.902201	0.96624	1	0.857151	0.837637	0.89369	0.897469	0.93047	0.917758
5-HeTrE	0.75972	0.638442	0.536292	0.577007	0.606926	0.621417	0.621417	0.59588	0.451166	0.502241	0.422327	0.282092	-0.133977	0.384672	0	0.706543	0.808694	0.800181	0.628144	0.598259	0.510754	0.553317	0.692409	0.773913	0.626087	0.561829	0.561829	0.638442	0.521444	0.519266	0.519266	0.553317	0.343478	0.578854	0.171312	0.450681	0.397494	0.282092	0.0233126	0.111127	0.824907	0.851257	0.857151	1	0.729674	0.824907	0.669583	0.790401	0.773913
17-oxo-DHA	0.610169	0.680696	0.571449	0.443042	0.645575	0.655485	0.621871	0.605063	0.655485	0.411779	0.531029	0.0253167	0.127854	-0.172997	-0.244285	0.630274	0.705907	0.613467	0.601317	0.862197	0.747926	0.731118	0.658234	0.575155	0.50648	0.420183	0.386568	0.512623	0.493675	0.479009	0.479009	0.420183	0.373422	0.428587	0.563735	0.224576	0.202533	0.00843889	0.218636	0.223631	0.814353	0.806751	0.837637	0.729674	1	0.869206	0.758475	0.724246	0.712505
16,17-EDP	0.860767	0.702935	0.619252	0.663866	0.705882	0.736408	0.702935	0.711303	0.619252	0.644357	0.572495	0.151261	0.245851	0.159664	0.112272	0.594147	0.602516	0.627621	0.449089	0.682561	0.627621	0.652725	0.718487	0.718054	0.521444	0.443519	0.410045	0.468623	0.403361	0.384941	0.384941	0.359836	0.316286	0.594147	0.411665	0.438822	0.44958	0.0504202	0.0916698	0.12605	0.836134	0.811723	0.89369	0.824907	0.869206	1	0.797475	0.695439	0.666764
17-HDHA	0.618644	0.647082	0.605063	0.451481	0.822792	0.747926	0.705907	0.731118	0.747926	0.655485	0.552972	0.409286	0.00440875	0.185656	-0.0187912	0.554641	0.512623	0.495816	0.450988	0.456964	0.394972	0.336146	0.270045	0.261824	0.317623	0.151266	0.109248	0.151266	0.240508	0.25211	0.25211	0.176477	0.369129	0.34455	0.244285	0.0677966	0.0928278	-0.0337556	0.253158	-0.282703	0.738403	0.831962	0.897469	0.669583	0.758475	0.797475	1	0.793221	0.798349
11-HDHA	0.387989	0.384742	0.265044	0.218935	0.459333	0.367642	0.333443	0.341993	0.316343	0.213745	0.093765	0.0686853	-0.358835	0.107321	-0.401478	0.769484	0.709635	0.624137	0.516185	0.583333	0.530089	0.47024	0.424991	0.436685	0.628827	0.521539	0.48734	0.46169	0.480797	0.49589	0.49589	0.530089	0.69433	0.624137	0.46839	0.331946	0.304791	0.210349	0.327805	0.0686853	0.781296	0.94048	0.93047	0.790401	0.724246	0.695439	0.793221	1	0.995643
7-HDHA	0.356253	0.391578	0.280915	0.188062	0.482977	0.383065	0.349015	0.36604	0.349015	0.204302	0.102247	0.0854826	-0.406396	0.119676	-0.399728	0.757618	0.723568	0.638442	0.532971	0.563324	0.510754	0.442653	0.384672	0.4	0.6	0.485216	0.451166	0.425628	0.453058	0.468191	0.468191	0.493729	0.678261	0.587367	0.437798	0.304746	0.282092	0.230803	0.373002	0.0170965	0.769343	0.944895	0.917758	0.773913	0.712505	0.666764	0.798349	0.995643	1
7,8-EDP	0.333336	0.301258	0.184102	0.210084	0.382353	0.276153	0.234312	0.24268	0.200839	0.19247	0.00437019	0.0630252	-0.311703	0.0798319	-0.411665	0.761513	0.602516	0.53557	0.411665	0.510847	0.493728	0.426782	0.369748	0.380397	0.641119	0.53557	0.493728	0.426782	0.47479	0.493728	0.493728	0.53557	0.765069	0.661094	0.486513	0.358653	0.336134	0.205882	0.332303	0.0798319	0.739496	0.887037	0.902201	0.709505	0.628698	0.647059	0.767939	0.978766	0.965953
16-HDHA	0.355932	0.243706	0.134459	0.185656	0.362872	0.260513	0.218495	0.235302	0.201688	0.218495	-0.00877733	0.0886084	-0.321839	0.168778	-0.357032	0.672293	0.504219	0.445394	0.31945	0.418166	0.378165	0.319339	0.286922	0.313331	0.54511	0.43699	0.394972	0.336146	0.38397	0.411779	0.411779	0.470605	0.68246	0.605063	0.413405	0.271186	0.257386	0.0843889	0.230144	0.0210972	0.666673	0.840366	0.880374	0.695337	0.584746	0.637136	0.779661	0.957039	0.939992
13-HDHA	0.268917	0.25	0.133333	0.167365	0.317994	0.2	0.166667	0.166667	0.116667	0.133333	-0.0696311	-0.0334731	-0.271055	-0.00836827	-0.409946	0.766667	0.583333	0.5	0.409946	0.49589	0.533333	0.45	0.393309	0.374553	0.672493	0.583333	0.55	0.416667	0.460255	0.466667	0.466667	0.5	0.851257	0.75	0.596285	0.462201	0.451887	0.284521	0.38797	0.092051	0.72804	0.866667	0.864531	0.621417	0.579852	0.602516	0.705907	0.94048	0.92787
20-HDHA	0.18488	0.2	0.1	0.0418414	0.326363	0.183333	0.166667	0.166667	0.15	0.1	-0.0957427	0.0418414	-0.44593	0.092051	-0.409946	0.7	0.583333	0.466667	0.447214	0.367642	0.383333	0.283333	0.234312	0.229839	0.553317	0.45	0.433333	0.3	0.351468	0.366667	0.366667	0.4	0.783156	0.633333	0.465847	0.319339	0.309626	0.267785	0.365148	-0.0836827	0.644357	0.85	0.813676	0.59588	0.504219	0.48536	0.705907	0.94048	0.944895
4-HDHA	0.502114	0.476992	0.376572	0.273109	0.579832	0.493728	0.493728	0.476992	0.443519	0.359836	0.23599	0.226891	-0.368776	0.273109	-0.224544	0.719672	0.761513	0.652725	0.636209	0.493676	0.426782	0.376572	0.411765	0.435961	0.53854	0.426782	0.426782	0.410045	0.390756	0.401677	0.401677	0.418414	0.559911	0.569043	0.318105	0.278483	0.252101	0.218487	0.194798	-0.121849	0.777311	0.945615	0.919224	0.854826	0.708867	0.697479	0.822792	0.961595	0.965953
10-HDHA	0.531029	0.478714	0.400379	0.384577	0.624937	0.530937	0.487417	0.496121	0.478714	0.504825	0.304545	0.301543	-0.0821926	0.161697	-0.175162	0.652791	0.496121	0.461306	0.389249	0.4465	0.409082	0.348155	0.297173	0.297851	0.466782	0.322044	0.278524	0.261116	0.345245	0.365563	0.365563	0.348155	0.573475	0.513529	0.350325	0.188713	0.192288	0.0218509	0.226447	-0.135476	0.742932	0.852981	0.929531	0.693505	0.684632	0.756043	0.939175	0.897465	0.884663
8-HDHA	0.372881	0.319339	0.218495	0.215192	0.451481	0.352954	0.302532	0.319339	0.327743	0.285724	0.109717	0.194095	-0.290978	0.147681	-0.375823	0.647082	0.495816	0.43699	0.338241	0.444032	0.361357	0.302532	0.22785	0.248948	0.476434	0.34455	0.294128	0.302532	0.38397	0.420183	0.420183	0.453798	0.596616	0.462201	0.338241	0.114407	0.0928278	-0.00843889	0.218636	-0.0210972	0.662453	0.823558	0.880374	0.695337	0.639831	0.645575	0.84322	0.944106	0.931408
19-HETE	0.419492	0.294128	0.15967	0.324897	0.253167	0.235302	0.15967	0.210091	0.100844	0.100844	-0.0175547	-0.181436	-0.149898	0.0126583	-0.375823	0.722715	0.571449	0.605063	0.244285	0.685447	0.655485	0.655485	0.616039	0.656707	0.738259	0.6891	0.613467	0.605063	0.582284	0.588256	0.588256	0.672293	0.660999	0.722715	0.563735	0.559322	0.53587	0.202533	0.333708	0.464139	0.738403	0.798348	0.837637	0.738259	0.682203	0.7595	0.580508	0.849264	0.815518
20-HETE	0.394972	0.2	0.0833333	0.175734	0.251048	0.216667	0.15	0.233333	0.15	0.0666667	-0.0783349	-0.251048	-0.297286	0.142261	-0.298142	0.6	0.516667	0.533333	0.186339	0.555738	0.516667	0.5	0.493728	0.544804	0.587367	0.533333	0.466667	0.416667	0.376572	0.383333	0.383333	0.483333	0.587367	0.7	0.540383	0.495816	0.510465	0.117156	0.319505	0.29289	0.652725	0.816667	0.830628	0.706543	0.647082	0.736408	0.613467	0.863532	0.842744
19,20-DiHDPA	0.173729	0.00840366	-0.0840366	0.0210972	0.0843889	0.00840366	-0.0504219	0.0420183	-0.0672293	-0.0840366	-0.298429	-0.341775	-0.3527	0.101267	-0.281867	0.537834	0.386568	0.411779	0.0751646	0.357812	0.420183	0.369761	0.354434	0.399175	0.557986	0.521027	0.462201	0.285724	0.270045	0.268917	0.268917	0.369761	0.695337	0.756329	0.563735	0.59322	0.632917	0.257386	0.437273	0.210972	0.518992	0.705907	0.683786	0.480727	0.394068	0.523211	0.461864	0.758733	0.746843
13-oxo-ODE	0.647082	0.516667	0.45	0.301258	0.661094	0.633333	0.65	0.6	0.716667	0.583333	0.539641	0.259416	0.0699497	0.133892	0	0.333333	0.416667	0.25	0.484481	0.418941	0.266667	0.233333	0.276153	0.195789	0.110663	0	0.0166667	0.1	0.092051	0.1	0.1	0.05	0.144714	0.233333	0.298142	-0.142862	-0.133892	-0.334731	-0.182574	-0.259416	0.560674	0.666667	0.74587	0.621417	0.789944	0.72804	0.848769	0.649786	0.638442
13,14-EDP	0.602902	0.363913	0.303261	0.174018	0.539457	0.52854	0.52854	0.52854	0.667173	0.467888	0.420819	-0.00870092	0.10455	0.0826587	0.0387492	0.173292	0.251273	0.103975	0.271244	0.386701	0.242608	0.20795	0.247976	0.150466	0	-0.0866459	-0.0866459	-0.0433229	-0.0696073	-0.0693167	-0.0693167	-0.0953105	0.0885094	0.259938	0.435929	-0.117959	-0.0609064	-0.482901	-0.166103	-0.200121	0.448097	0.597857	0.687391	0.491227	0.777656	0.743928	0.786394	0.573384	0.557609
4-oxo-DHA	0.546238	0.466667	0.416667	0.24268	0.602516	0.566667	0.583333	0.533333	0.683333	0.533333	0.513529	0.0753145	0.288543	-0.125524	0.0372678	0.25	0.283333	0.1	0.409946	0.418941	0.35	0.283333	0.276153	0.110663	0.059588	-0.0333333	-0.0166667	-0.0166667	0	-0.0166667	-0.0166667	-0.116667	0.204302	0.283333	0.521749	-0.0672293	-0.0167365	-0.334731	-0.0684653	-0.251048	0.502096	0.566667	0.64416	0.36604	0.756329	0.67783	0.773137	0.49589	0.485216
11-HEPE	-0.114105	-0.0957427	-0.174078	-0.345245	0.0568125	-0.0870388	-0.0870388	-0.0435194	-0.00870388	-0.261116	-0.372727	-0.332134	-0.657541	0.0262211	-0.428174	0.443898	0.461306	0.304636	0.3114	0.21432	0.252413	0.130558	0.0874038	0.0622376	0.346752	0.295932	0.295932	0.0870388	0.0874038	0.0870388	0.0870388	0.147966	0.671277	0.557048	0.535218	0.302818	0.336505	0.262211	0.440976	-0.104885	0.371466	0.678903	0.548866	0.32897	0.324761	0.22725	0.416923	0.745655	0.773524
18-HEPE	-0.235302	-0.3	-0.366667	-0.493728	-0.092051	-0.216667	-0.266667	-0.15	-0.0666667	-0.4	-0.504825	-0.393309	-0.769447	0.092051	-0.521749	0.233333	0.2	0.116667	-0.0372678	0.102598	0.05	-0.05	-0.158997	-0.127688	0.144714	0.0833333	0.0333333	-0.0833333	-0.0334731	0	0	0.116667	0.476704	0.3	0.372678	0.025211	0.0669462	-0.0502096	0.38797	-0.0334731	0.150629	0.516667	0.440741	0.229839	0.235302	0.142261	0.369761	0.683986	0.706543
8-HEPE	0.0128766	0.110663	0.0681005	-0.188062	0.277818	0.204302	0.136201	0.280915	0.314965	-0.136201	-0.0844653	-0.0683861	-0.772599	0.277818	-0.380693	0.340503	0.485216	0.502241	0.190347	0.288212	0.161739	0.110663	-0.00854826	0.104348	0.195652	0.0936382	0.0255377	0.0851257	0.119676	0.153226	0.153226	0.221327	0.243478	0.119176	0.0666214	-0.0085844	0.00427413	0.0897567	0.489565	-0.0598378	0.34193	0.638442	0.536802	0.504348	0.424928	0.316286	0.493603	0.698697	0.743478
9-HEPE	0.148305	-0.0420183	-0.117651	-0.291142	0.168778	0.100844	0.100844	0.15967	0.25211	-0.0840366	-0.149215	-0.118145	-0.753897	0.396628	-0.300658	0.210091	0.386568	0.243706	0.225494	0.150884	-0.0336146	-0.0756329	-0.0253167	0.0343376	0.0515064	-0.0168073	-0.0168073	0	-0.0548528	-0.0168073	-0.0168073	0.100844	0.17598	0.193284	0.140934	-0.139831	-0.130803	-0.206753	-0.0115072	-0.181436	0.248947	0.613467	0.555576	0.566571	0.440678	0.341775	0.516949	0.737179	0.755427
9,10-DiHOME	0.201688	-0.0333333	-0.0666667	-0.0418414	0.0585779	0.0666667	0.0333333	0.166667	0.0166667	-0.1	-0.200189	-0.0836827	-0.699497	0.661094	0	0.183333	0.35	0.466667	0	0.0427491	-0.05	0	0.133892	0.357528	0.195789	0.183333	0.15	0.166667	0.0418414	0.0666667	0.0666667	0.233333	0.0255377	0.25	-0.186339	0.260513	0.267785	0.167365	0.114109	0.0418414	0.19247	0.433333	0.355983	0.578854	0.126055	0.276153	0.176477	0.47024	0.485216
5-HEPE	-0.172997	-0.209207	-0.225943	-0.42437	-0.00840336	-0.100419	-0.125524	0.0167365	0	-0.334731	-0.397687	-0.239496	-0.904379	0.411765	-0.224544	0.142261	0.301258	0.301258	0.0374241	-0.0558068	-0.092051	-0.150629	-0.151261	-0.0213706	0.0683861	0.0251048	0	-0.100419	-0.130252	-0.108788	-0.108788	0.00836827	0.222255	0.200839	0.018712	0.113925	0.159664	0.184874	0.389597	-0.189076	0.0882353	0.451887	0.297897	0.290641	0.0632917	0.0462185	0.210972	0.51514	0.564185
trans-EKODE-(E)-Ib	-0.0924402	-0.1	-0.216667	-0.108788	-0.150629	-0.166667	-0.283333	-0.183333	-0.133333	-0.366667	-0.330748	-0.577411	-0.139899	-0.426782	-0.67082	0.383333	0.166667	0.183333	-0.149071	0.598487	0.55	0.516667	0.284521	0.246864	0.451166	0.433333	0.316667	0.333333	0.401677	0.416667	0.416667	0.5	0.544804	0.383333	0.689454	0.243706	0.24268	-0.0836827	0.456435	0.652725	0.326363	0.4	0.440741	0.204302	0.487412	0.384941	0.25211	0.530089	0.502241
9-oxo-OtrE	-0.124474	-0.33199	-0.468191	-0.303463	-0.290641	-0.357528	-0.400091	-0.391578	-0.306452	-0.374553	-0.520128	-0.388946	-0.419793	-0.128224	-0.685248	0.314965	0.102151	-0.0340503	-0.0761387	0.266378	0.161739	0.119176	0.0427413	0.0217391	0.313043	0.29794	0.255377	0.221327	0.252174	0.29794	0.29794	0.451166	0.53913	0.357528	0.494902	0.0042922	-0.034193	-0.239351	0	0.363301	0.175239	0.374553	0.424246	0.286957	0.296162	0.200884	0.266116	0.646294	0.608696
20-HEPE	-0.0751646	0.0745356	0	-0.0748481	0.0561361	-0.0745356	0	-0.149071	-0.0931695	-0.0186339	-0.116775	-0.130984	0.0488789	-0.430377	-0.291667	0.465847	0.354044	0.0745356	0.541667	0.229416	0.391312	0.260875	0.243256	0.0380693	0.399728	0.391312	0.465847	0.204973	0.224544	0.186339	0.186339	0.111803	0.742352	0.577651	0.6875	0.347636	0.336817	0.355529	0.178609	-0.0935601	0.374241	0.391312	0.322192	0.0380693	0.225494	0.0842041	0.234889	0.38236	0.380693
20-COOH-ARA	-0.286922	-0.158997	-0.267785	-0.0420168	-0.352941	-0.43515	-0.418414	-0.543938	-0.594147	-0.334731	-0.450129	-0.285714	0.0746332	-0.563025	-0.542649	0.527201	0.209207	0.0669462	0.224544	0.283327	0.460255	0.393309	0.315126	0.188062	0.636845	0.686198	0.702935	0.493728	0.529412	0.510465	0.510465	0.527201	0.837729	0.594147	0.636209	0.514773	0.441176	0.470588	0.229175	0.453782	0.264706	0.158997	0.136181	-0.0384672	-0.00421945	-0.0798319	-0.122364	0.261863	0.226529
12-HpETE	0.224171	-0.0683986	-0.111148	-0.0987352	0.0987352	-0.00854982	0.0598487	0.0341993	-0.0341993	0.102598	-0.218785	-0.231813	-0.210815	0.236106	0.152944	0.256495	0.239395	0.0854982	0.248534	-0.0614035	0.0854982	0	0.201763	0.148473	0.22271	0.222295	0.290694	-0.0598487	-0.163128	-0.196646	-0.196646	-0.153897	0.528389	0.760934	0.506626	0.513007	0.596704	0.210349	0.0234146	-0.334841	0.309084	0.530089	0.469583	0.257644	0.150884	0.313377	0.362123	0.495614	0.493454
7,8-DiHDPA	-0.106299	-0.210819	-0.263523	-0.238165	-0.238165	-0.263523	-0.263523	-0.210819	-0.263523	-0.368932	-0.412861	-0.740959	-0.1106	-0.238165	-0.117851	0.158114	0.158114	0.105409	0	0.216295	0.368932	0.316228	0.344016	0.269191	0.29611	0.368932	0.368932	0.105409	0	-0.0527046	-0.0527046	0	0.457625	0.632456	0.707107	0.637793	0.714496	0.291091	0.360844	0.264628	0.158777	0.263523	0.160817	-0.0269191	0.132874	0.158777	-0.0797241	0.189258	0.188434
9,10-EpOME	-0.285724	-0.366667	-0.45	-0.543938	-0.209207	-0.35	-0.316667	-0.333333	-0.233333	-0.4	-0.548345	-0.234312	-0.778191	0.108788	-0.521749	0.233333	0.233333	0	0.186339	-0.0512989	-0.1	-0.2	-0.19247	-0.204302	0.127688	0.1	0.133333	-0.0166667	-0.0167365	0.0166667	0.0166667	0.133333	0.485216	0.283333	0.279508	-0.0588256	-0.0753145	0.00836827	0.0456435	-0.150629	0.0669462	0.4	0.305129	0.212814	0.0756329	-0.0753145	0.218495	0.607037	0.621417
12,13-EpOME	-0.34455	-0.416667	-0.483333	-0.602516	-0.259416	-0.4	-0.35	-0.366667	-0.283333	-0.45	-0.591864	-0.259416	-0.821909	0.150629	-0.447214	0.166667	0.216667	-0.0166667	0.186339	-0.145347	-0.166667	-0.266667	-0.225943	-0.229839	0.0766131	0.0666667	0.116667	-0.0666667	-0.092051	-0.0666667	-0.0666667	0.05	0.434141	0.266667	0.223607	-0.025211	-0.0334731	0.0836827	0.0456435	-0.209207	-0.00836827	0.333333	0.203419	0.144714	-0.0336146	-0.175734	0.109248	0.512989	0.536292
5,6-DiHETE	-0.352954	-0.483333	-0.533333	-0.510465	-0.426782	-0.533333	-0.466667	-0.483333	-0.55	-0.516667	-0.713718	-0.401677	-0.68201	0.175734	-0.223607	0.15	0.183333	0.0333333	0.111803	-0.230845	-0.116667	-0.183333	-0.0418414	-0.0170251	0.204302	0.266667	0.333333	0.0333333	-0.0753145	-0.0833333	-0.0833333	0.05	0.468191	0.483333	0.242241	0.386568	0.393309	0.401677	0.0912871	-0.0753145	-0.0502096	0.2	0.0339032	0.0425628	-0.268917	-0.259416	-0.193284	0.290694	0.306452
9-oxo-ODE	0.0336146	-0.166667	-0.25	-0.276153	0.0418414	-0.0666667	-0.0833333	-0.0833333	0.1	-0.0333333	-0.208893	-0.209207	-0.227337	-0.100419	-0.409946	0.166667	0	-0.2	0	0.136797	0.05	-0.05	-0.125524	-0.229839	0.0255377	-0.05	-0.0666667	-0.15	-0.0669462	-0.0333333	-0.0333333	0.0166667	0.425628	0.266667	0.521749	-0.210091	-0.175734	-0.460255	-0.0456435	-0.117156	0.184102	0.433333	0.508548	0.178764	0.403376	0.309626	0.571449	0.624137	0.604392
9-HOTrE	-0.00421945	-0.234312	-0.29289	-0.260504	-0.0210084	-0.108788	-0.125524	-0.125524	0.0251048	-0.0167365	-0.214139	0.0756303	-0.373166	0.176471	-0.355529	0.0418414	-0.108788	-0.24268	-0.112272	-0.0901495	-0.251048	-0.301258	-0.336134	-0.333382	-0.111127	-0.19247	-0.209207	-0.184102	-0.092437	-0.0251048	-0.0251048	0.0669462	0.170965	-0.0251048	0.0561361	-0.451481	-0.462185	-0.529412	-0.252092	-0.184874	0	0.24268	0.340453	0.205158	0.168778	0.117647	0.447261	0.506554	0.487251
8,9-DiHETE	-0.0184115	0.0730297	0	-0.192507	0.00916698	-0.0273861	0.0912871	-0.100416	0.0912871	-0.0547723	0.0715097	-0.187923	0.0909935	-0.435432	-0.224537	0.127802	0.292119	-0.0912871	0.59196	0.243512	0.228218	0.155188	0.210841	-0.0326377	0.0466252	0.0821584	0.200832	0.127802	0.0458349	0.00912871	0.00912871	-0.063901	0.219139	0.173445	0.520517	-0.0644402	-0.100837	-0.027501	-0.25	-0.0733359	0.137505	0.146059	0.0742781	0.00932505	0.317598	0	0.0460287	0.11239	0.111901
10,11-DiHDPA	-0.552345	-0.547723	-0.547723	-0.550019	-0.412514	-0.547723	-0.547723	-0.547723	-0.410792	-0.410792	-0.572078	-0.412514	-0.071837	-0.412514	-0.306186	-0.136931	-0.410792	-0.547723	-0.306186	-0.280976	-0.136931	-0.273861	-0.412514	-0.559503	-0.139876	-0.136931	-0.136931	-0.410792	-0.27501	-0.273861	-0.273861	-0.273861	0.419627	0.136931	0.459279	-0.0690431	0	-0.137505	0.1875	-0.137505	-0.27501	-0.136931	-0.139272	-0.559503	-0.276172	-0.343762	-0.0690431	0	0
8,9-EEQ	-0.639831	-0.285724	-0.352954	-0.493675	-0.362872	-0.462201	-0.43699	-0.52943	-0.369761	-0.579852	-0.438867	-0.113925	-0.484963	-0.426164	-0.770437	0.210091	0.18488	-0.0420183	0.263076	0.0819087	0.0420183	-0.0420183	-0.223631	-0.304746	0.150227	0.151266	0.176477	0.18488	0.274264	0.302532	0.302532	0.319339	0.369129	-0.134459	0.140934	-0.254237	-0.362872	0.172997	0.161101	0.15612	-0.0928278	-0.025211	-0.136757	-0.141643	-0.0932203	-0.476797	-0.20339	0.163817	0.184565
11,12-EEQ	-0.563045	-0.266667	-0.333333	-0.43515	-0.376572	-0.433333	-0.4	-0.516667	-0.333333	-0.516667	-0.339451	-0.0669462	-0.349749	-0.426782	-0.708088	0.1	0.1	-0.133333	0.223607	0.0769484	-0.0166667	-0.0666667	-0.217575	-0.306452	0.0510754	0.0666667	0.1	0.183333	0.251048	0.283333	0.283333	0.3	0.187276	-0.266667	0.0559017	-0.386568	-0.510465	0.00836827	-0.0456435	0.200839	-0.167365	-0.15	-0.220371	-0.153226	-0.0840366	-0.476992	-0.260513	0.0427491	0.0510754
14,15-EEQ	-0.605063	-0.35	-0.416667	-0.577411	-0.460255	-0.5	-0.45	-0.55	-0.35	-0.65	-0.417786	-0.29289	-0.428442	-0.43515	-0.67082	0	0.116667	-0.15	0.223607	0.0769484	-0.0166667	-0.0666667	-0.175734	-0.280915	-0.0170251	0.0333333	0.0833333	0.133333	0.133892	0.15	0.15	0.183333	0.119176	-0.233333	0.149071	-0.327743	-0.426782	0.00836827	-0.0456435	0.217575	-0.234312	-0.166667	-0.288177	-0.195789	-0.0756329	-0.502096	-0.369761	-0.0170996	0
17,18-EEQ	-0.445394	-0.316667	-0.35	-0.284521	-0.527201	-0.5	-0.45	-0.516667	-0.583333	-0.566667	-0.443898	-0.125524	-0.437186	0	-0.298142	0.0166667	0.15	0.1	0.111803	-0.102598	-0.116667	-0.0666667	0	0.0766131	0.144714	0.25	0.3	0.333333	0.225943	0.233333	0.233333	0.333333	-0.0255377	-0.116667	-0.260875	0.0756329	-0.0418414	0.401677	-0.0912871	0.326363	-0.251048	-0.283333	-0.42379	-0.0510754	-0.403376	-0.543938	-0.655485	-0.205196	-0.195789
[truncated: 36 more columns]
