# Supplementary material for: Multi-omics analysis of diabetic pig lungs reveals molecular derangements underlying pulmonary complications of diabetes mellitus
Source: Dis Model Mech. 2024 Jul 23;17(7):dmm050650. doi: 10.1242/dmm.050650 (PMC11583917; doi:10.1242/dmm.050650)
Supplement: Table S7. Statistical analysis of targeted lipidomics data. [file dmm-17-050650-TableS7.xlsx]

## Sheet: Table S7
Supplementary Table 7: Statistical analysis of targeted lipidomics data. Positive log2 fold changes means more abundant in the MIDY group. P-values are calculated using two-tailed Welch's t-test. Variance importance in projection (VIP) scores are from the orthogonal partial least squares discriminant analysis (OPLS-DA) model.
Compound	log2 fold change (MIDY/WT)	P-value
5,6-DiHETE	0.466809	0.0135893
14,15-DiHETE	-1.14837	0.0183402
12-HETE	-1.1981	0.0360297
14-HDHA	-1.13167	0.0467794
4-oxo-DHA	-1.72295	0.0583826
13-oxo-ODE	-0.225556	0.0593295
13-HODE	-0.580824	0.0621101
12-HEPE	-1.02461	0.0680933
15-HEPE	-0.583502	0.069836
9,10-DiHOME	0.476618	0.0882144
8(S),15(S)-DiHETE	-0.958617	0.0890391
5,12-DiHETE	-1.4749	0.105104
15-HETE	-0.479626	0.105493
5-HEPE	0.341267	0.150216
17-HETE	-0.320863	0.150586
19,20-DiHDPA	0.372601	0.171828
17-oxo-DHA	-0.514692	0.176708
12-HpETE	0.531564	0.178649
11-HEPE	0.249431	0.186221
12,13-EpOME	0.218522	0.187023
7,8-DiHDPA	0.303702	0.211216
13-gamma-HOTrE	-0.419271	0.216144
tetranor-12-HETE	-0.781372	0.216633
17,18-DiHETE	0.498308	0.251155
18-HETE	-0.267279	0.255831
5,6-DHET	0.248318	0.257012
NPD-1	-0.209649	0.27056
8,9-DiHETE	-0.454737	0.271789
12,13-DiHOME	0.288652	0.306718
14,15-EpEDE	0.147404	0.332996
20-COOH-ARA	0.120278	0.338586
18-HEPE	0.306675	0.358683
17,18-EEQ	0.247141	0.373799
10,11-DiHDPA	0.0830075	0.373901
5-HeTrE	-0.175897	0.377292
9,10-EpOME	0.131331	0.384768
5(S),15(S)-DiHETE	-0.299117	0.386585
11,12-DHET	0.186127	0.388453
17-HDHA	-0.376137	0.393841
16,17-EDP	-0.183848	0.403868
20-HETE	0.344599	0.431165
12-HHTrE	0.69306	0.471095
9-HODE	0.10832	0.480972
9-HEPE	0.178672	0.492583
5-oxo-ETE	-0.179946	0.500198
13,14-EDP	-0.196698	0.50548
22-HDHA	0.149617	0.531064
13-HDHA	0.243327	0.535173
trans-EKODE-(E)-Ib	0.108999	0.547153
15-oxo-ETE	-0.146151	0.55778
10-HDHA	-0.200291	0.559651
14,15-DHET	0.0950231	0.578121
7-HDHA	-0.206591	0.582649
4-HDHA	-0.179122	0.6136
10,11-EDP	-0.137281	0.614495
9-oxo-OtrE	0.10652	0.622248
11-HETE	0.116182	0.626127
20-HETE (245.2)	-0.09619	0.64448
8-HDHA	-0.187552	0.662998
9-oxo-ODE	-0.0561829	0.686997
8-HEPE	0.0975087	0.693726
8,9-EET	-0.0683393	0.706839
8,9-EET (127)	-0.0592632	0.732174
11,12-EEQ	-0.0992688	0.775506
16-HDHA	0.130233	0.792302
8-HETE	0.0441224	0.797968
5,6-EET	0.0520755	0.801589
16-HETE	-0.0733614	0.803243
9-HOTrE	-0.0541119	0.81525
11-HDHA	-0.0692028	0.822272
8,9-DHET	0.0350001	0.835336
7,8-EDP	-0.0479208	0.843424
11,12-EET	-0.0281516	0.857787
19-HETE	0.0651271	0.859749
20-HEPE	0.019248	0.861098
20-HDHA	0.0488358	0.875733
19,20-EDP	0.0428002	0.878294
9-HETE	-0.0204282	0.917256
8,9-EEQ	-0.0200482	0.942305
11,12-DiHETE	-0.0169925	0.970158
12-oxo-ETE	0.00794372	0.973552
14,15-EEQ	-0.00720618	0.979912
14,15-EET	0.00226703	0.987336
5-HETE	-0.00306047	0.989357
13,14-DiHDPA	-0.00212999	0.990631
