# Supplementary material for: Multi-omics analysis of diabetic pig lungs reveals molecular derangements underlying pulmonary complications of diabetes mellitus
Source: Dis Model Mech. 2024 Jul 23;17(7):dmm050650. doi: 10.1242/dmm.050650 (PMC11583917; doi:10.1242/dmm.050650)
Supplement: Table S8. Results of quantitative targeted lipidomics of selected eicosanoid precursors from MIDY vs. WT pigs (shown as ng/g tissue). [file dmm-17-050650-TableS8.xlsx]

## Sheet: Table S8
Supplementary Table 8: Results of quantitative targeted lipidomics of selected eicosanoid precursors from MIDY vs. WT pigs (shown as ng/g tissue).
Compound	MIDY737	MIDY739	MIDY740	MIDY744	WT736	WT738	WT741	WT743	WT745	log2 fold change (MIDY/WT)	P-value
AA	2.5721	2.81744	3.36283	1.83263	2.74703	3.57464	2.5511	3.28436	4.01508	-0.303336	0.222068
DHA	0.0614723	0.0457757	0.0563171	0.0376409	0.0865483	0.0714591	0.0422327	0.0548906	0.0422804	-0.208008	0.449535
DGLA	0.642464	0.597505	0.770603	0.38491	0.466375	0.743537	0.370362	0.468099	0.608177	0.171041	0.555175
EPA	0.19973	0.205062	0.195644	0.129117	0.143635	0.150532	0.0867812	0.13693	0.227451	0.333368	0.261235
ALA	0.46822	0.308512	0.334517	0.243149	0.292723	0.303095	0.207606	0.172349	0.303403	0.401164	0.167583
