# Supplementary material for: Multi-omics analysis of diabetic pig lungs reveals molecular derangements underlying pulmonary complications of diabetes mellitus
Source: Dis Model Mech. 2024 Jul 23;17(7):dmm050650. doi: 10.1242/dmm.050650 (PMC11583917; doi:10.1242/dmm.050650)
Supplement: Table S9. Window placements optimized by Skyline software (v.21.1) for the single-injection DIA runs and gas-phase fractionation (GPF) DIA runs. [file dmm-17-050650-TableS9.xlsx]

## Sheet: Table S9
Supplementary Table 9: Window placements optimized by Skyline software (v.21.1) for the single-injection DIA runs and gas-phase fractionation (GPF) DIA runs
Single-injection DIA measurments				GPF1 (400-500 m/z)				GPF2 (500-600 m/z)				GPF 3 (600-700 m/z)				GPF4 (700-800 m/z)				GPF5 (800-900 m/z)				GPF6 (900-1000 m/z)
Scan	Center m/z	Delta m/z		Scan	Center m/z	Delta m/z		Scan	Center m/z	Delta m/z		Scan	Center m/z	Delta m/z		Scan	Center m/z	Delta m/z		Scan	Center m/z	Delta m/z		Scan	Center m/z	Delta m/z
1	406.435	12.0055		1	402.433	4.00183		1	502.478	4.0018		1	602.524	4.00183		1	702.569	4.00183		1	802.615	4.00183		1	902.66	4.00177
2	418.44	12.0055		2	406.435	4.00183		2	506.48	4.00183		2	606.526	4.00183		2	706.571	4.00183		2	806.616	4.00183		2	906.662	4.00183
3	430.446	12.0055		3	410.436	4.0018		3	510.482	4.00183		3	610.527	4.00183		3	710.573	4.00183		3	810.618	4.00183		3	910.664	4.00183
4	442.451	12.0055		4	414.438	4.00183		4	514.484	4.00183		4	614.529	4.00183		4	714.575	4.00183		4	814.62	4.00183		4	914.666	4.00183
5	454.456	12.0055		5	418.44	4.00183		5	518.486	4.00177		5	618.531	4.00177		5	718.577	4.00177		5	818.622	4.00183		5	918.668	4.00183
6	466.462	12.0054		6	422.442	4.0018		6	522.487	4.00183		6	622.533	4.00183		6	722.578	4.00183		6	822.624	4.00177		6	922.669	4.00177
7	478.467	12.0055		7	426.444	4.00183		7	526.489	4.00183		7	626.535	4.00183		7	726.58	4.00183		7	826.626	4.00183		7	926.671	4.00183
8	490.473	12.0055		8	430.446	4.0018		8	530.491	4.00183		8	630.537	4.00183		8	730.582	4.00183		8	830.627	4.00183		8	930.673	4.00183
9	502.478	12.0055		9	434.447	4.00183		9	534.493	4.00183		9	634.538	4.00183		9	734.584	4.00183		9	834.629	4.00183		9	934.675	4.00183
10	514.484	12.0054		10	438.449	4.00183		10	538.495	4.00177		10	638.54	4.00177		10	738.586	4.00177		10	838.631	4.00183		10	938.677	4.00183
11	526.489	12.0055		11	442.451	4.0018		11	542.496	4.00183		11	642.542	4.00183		11	742.587	4.00183		11	842.633	4.00177		11	942.678	4.00177
12	538.495	12.0054		12	446.453	4.00183		12	546.498	4.00183		12	646.544	4.00183		12	746.589	4.00183		12	846.635	4.00183		12	946.68	4.00183
13	550.5	12.0055		13	450.455	4.0018		13	550.5	4.00183		13	650.546	4.00183		13	750.591	4.00183		13	850.637	4.00183		13	950.682	4.00183
14	562.506	12.0054		14	454.456	4.00183		14	554.502	4.00183		14	654.547	4.00183		14	754.593	4.00183		14	854.638	4.00183		14	954.684	4.00183
15	574.511	12.0054		15	458.458	4.00183		15	558.504	4.00177		15	658.549	4.00177		15	758.595	4.00177		15	858.64	4.00183		15	958.686	4.00183
16	586.516	12.0055		16	462.46	4.0018		16	562.506	4.00183		16	662.551	4.00183		16	762.596	4.00183		16	862.642	4.00177		16	962.688	4.00177
17	598.522	12.0054		17	466.462	4.00183		17	566.507	4.00183		17	666.553	4.00183		17	766.598	4.00183		17	866.644	4.00183		17	966.689	4.00183
18	610.527	12.0055		18	470.464	4.0018		18	570.509	4.00183		18	670.555	4.00183		18	770.6	4.00183		18	870.646	4.00183		18	970.691	4.00183
19	622.533	12.0054		19	474.466	4.00183		19	574.511	4.00183		19	674.557	4.00183		19	774.602	4.00183		19	874.647	4.00183		19	974.693	4.00183
20	634.538	12.0054		20	478.467	4.00183		20	578.513	4.00177		20	678.558	4.00177		20	778.604	4.00177		20	878.649	4.00183		20	978.695	4.00183
21	646.544	12.0055		21	482.469	4.0018		21	582.515	4.00183		21	682.56	4.00183		21	782.606	4.00183		21	882.651	4.00177		21	982.697	4.00177
22	658.549	12.0054		22	486.471	4.00183		22	586.516	4.00183		22	686.562	4.00183		22	786.607	4.00183		22	886.653	4.00183		22	986.698	4.00183
23	670.555	12.0055		23	490.473	4.0018		23	590.518	4.00183		23	690.564	4.00183		23	790.609	4.00183		23	890.655	4.00183		23	990.7	4.00183
24	682.56	12.0054		24	494.475	4.00183		24	594.52	4.00183		24	694.566	4.00183		24	794.611	4.00183		24	894.657	4.00183		24	994.702	4.00183
25	694.566	12.0054		25	498.476	4.00183		25	598.522	4.00177		25	698.567	4.00177		25	798.613	4.00177		25	898.658	4.00183		25	998.704	4.00183
26	706.571	12.0055		26	400.432	4.0018		26	500.477	4.0018		26	600.523	4.00183		26	700.568	4.00177		26	800.614	4.00177		26	900.659	4.00177
27	718.577	12.0054		27	404.434	4.00183		27	504.479	4.00183		27	604.525	4.00183		27	704.57	4.00183		27	804.616	4.00183		27	904.661	4.00183
28	730.582	12.0055		28	408.436	4.00183		28	508.481	4.00183		28	608.527	4.00183		28	708.572	4.00183		28	808.617	4.00183		28	908.663	4.00183
29	742.587	12.0054		29	412.437	4.0018		29	512.483	4.00183		29	612.528	4.00183		29	712.574	4.00183		29	812.619	4.00183		29	912.665	4.00183
30	754.593	12.0054		30	416.439	4.00183		30	516.485	4.00177		30	616.53	4.00177		30	716.576	4.00183		30	816.621	4.00183		30	916.667	4.00183
31	766.598	12.0055		31	420.441	4.0018		31	520.486	4.00183		31	620.532	4.00183		31	720.577	4.00177		31	820.623	4.00177		31	920.668	4.00177
32	778.604	12.0054		32	424.443	4.00183		32	524.488	4.00183		32	624.534	4.00183		32	724.579	4.00183		32	824.625	4.00183		32	924.67	4.00183
33	790.609	12.0055		33	428.445	4.00183		33	528.49	4.00183		33	628.536	4.00183		33	728.581	4.00183		33	828.626	4.00183		33	928.672	4.00183
34	802.615	12.0054		34	432.446	4.0018		34	532.492	4.00183		34	632.537	4.00183		34	732.583	4.00183		34	832.628	4.00183		34	932.674	4.00183
35	814.62	12.0055		35	436.448	4.00183		35	536.494	4.00177		35	636.539	4.00177		35	736.585	4.00183		35	836.63	4.00183		35	936.676	4.00183
36	826.626	12.0054		36	440.45	4.0018		36	540.496	4.00183		36	640.541	4.00183		36	740.587	4.00177		36	840.632	4.00177		36	940.678	4.00177
37	838.631	12.0054		37	444.452	4.00183		37	544.497	4.00183		37	644.543	4.00183		37	744.588	4.00183		37	844.634	4.00183		37	944.679	4.00183
38	850.637	12.0055		38	448.454	4.00183		38	548.499	4.00183		38	648.545	4.00183		38	748.59	4.00183		38	848.636	4.00183		38	948.681	4.00183
39	862.642	12.0054		39	452.456	4.0018		39	552.501	4.00183		39	652.547	4.00183		39	752.592	4.00183		39	852.637	4.00183		39	952.683	4.00183
40	874.647	12.0055		40	456.457	4.00183		40	556.503	4.00177		40	656.548	4.00183		40	756.594	4.00183		40	856.639	4.00183		40	956.685	4.00183
41	886.653	12.0054		41	460.459	4.0018		41	560.505	4.00183		41	660.55	4.00177		41	760.596	4.00177		41	860.641	4.00177		41	960.687	4.00183
42	898.658	12.0054		42	464.461	4.00183		42	564.506	4.00183		42	664.552	4.00183		42	764.597	4.00183		42	864.643	4.00183		42	964.688	4.00177
43	910.664	12.0055		43	468.463	4.00183		43	568.508	4.00183		43	668.554	4.00183		43	768.599	4.00183		43	868.645	4.00183		43	968.69	4.00183
44	922.669	12.0054		44	472.465	4.0018		44	572.51	4.00183		44	672.556	4.00183		44	772.601	4.00183		44	872.647	4.00183		44	972.692	4.00183
45	934.675	12.0055		45	476.466	4.00183		45	576.512	4.00177		45	676.557	4.00183		45	776.603	4.00183		45	876.648	4.00183		45	976.694	4.00183
46	946.68	12.0054		46	480.468	4.0018		46	580.514	4.00183		46	680.559	4.00177		46	780.605	4.00177		46	880.65	4.00177		46	980.696	4.00183
47	958.686	12.0054		47	484.47	4.00183		47	584.516	4.00183		47	684.561	4.00183		47	784.606	4.00183		47	884.652	4.00183		47	984.697	4.00177
48	970.691	12.0055		48	488.472	4.00183		48	588.517	4.00183		48	688.563	4.00183		48	788.608	4.00183		48	888.654	4.00183		48	988.699	4.00183
49	982.697	12.0054		49	492.474	4.0018		49	592.519	4.00183		49	692.565	4.00183		49	792.61	4.00183		49	892.656	4.00183		49	992.701	4.00183
50	994.702	12.0055		50	496.476	4.00183		50	596.521	4.00177		50	696.567	4.00183		50	796.612	4.00183		50	896.658	4.00183		50	996.703	4.00183
51	400.432	12.0055		51	500.477	4.0018		51	600.523	4.00183		51	700.568	4.00177		51	800.614	4.00177		51	900.659	4.00177		51	1000.7	4.00183
52	412.437	12.0055
53	424.443	12.0055
54	436.448	12.0054
55	448.454	12.0055
56	460.459	12.0055
57	472.465	12.0055
58	484.47	12.0055
59	496.476	12.0054
60	508.481	12.0055
61	520.486	12.0054
62	532.492	12.0054
63	544.497	12.0055
64	556.503	12.0054
65	568.508	12.0055
66	580.514	12.0054
67	592.519	12.0054
68	604.525	12.0055
69	616.53	12.0054
70	628.536	12.0055
71	640.541	12.0054
72	652.547	12.0055
73	664.552	12.0054
74	676.557	12.0054
75	688.563	12.0055
76	700.568	12.0054
77	712.574	12.0055
78	724.579	12.0054
79	736.585	12.0054
80	748.59	12.0055
81	760.596	12.0054
82	772.601	12.0055
83	784.607	12.0054
84	796.612	12.0054
85	808.617	12.0055
86	820.623	12.0054
87	832.628	12.0055
88	844.634	12.0054
89	856.639	12.0054
90	868.645	12.0055
91	880.65	12.0054
92	892.656	12.0055
93	904.661	12.0054
94	916.667	12.0054
95	928.672	12.0055
96	940.678	12.0054
97	952.683	12.0055
98	964.688	12.0054
99	976.694	12.0055
100	988.699	12.0054
101	1000.7	12.0054
