# Supplementary material for: Multi-omics analysis of diabetic pig lungs reveals molecular derangements underlying pulmonary complications of diabetes mellitus
Source: Dis Model Mech. 2024 Jul 23;17(7):dmm050650. doi: 10.1242/dmm.050650 (PMC11583917; doi:10.1242/dmm.050650)
Supplement: Table S10. Detailed description of DIA-NN parameters. [file dmm-17-050650-TableS10.xlsx]

## Sheet: Table S10
Supplementary Table 10: Detailed description of DIA-NN parameters
	Step 1 - Library generation from GPF-DIA files	Step 2 - Quantification
Spectral library	-	Library generated in step 1
Fasta file	Sus Scrofa UniProt Reference Proteome and contaminants FASTA files	Sus Scrofa UniProt Reference Proteome and contaminants FASTA files
Reannotate	Unchecked	Unchecked
Precursor ion generation
FASTA digest for library-free search/library generation	Checked	Unchecked
Deep learning-based spectra and RTs prediction	Checked	Unchecked
Protease	Trypsin/P	Trypsin/P
Missed cleavages	1	1
Maximum number of variable modifictaions	0	0
N-term excision	Checked	Checked
C carbamidomethylation	Checked	Checked
M oxidation	Unchecked	Unchecked
Peptide length range	7-30	7-30
Precursor charge range	2+, 3+, 4+	2+, 3+, 4+
Precursor m/z range	390-1010	390-1010
Fragment m/z range	200-1800	200-1800
Output
Use existing .quant files when available	Unchecked	Unchecked
Generate spectral library	Checked	Unchecked
Quantities matrices	Unchecked	Checked
Output library	GPF library
Generate Prosit input from FASTA or spectral library	Unchecked
Precursor FDR (%)	1	1
Generate PDF report	Checked	Checked
Additinal options	--relaxed-prot-inf	--relaxed-prot-inf
Algorithm
Mass accuracy	0	0
MS1 accuracy	0	0
Scan window	0	0
Unrelated runs	Unchecked	Unchecked
Use isotopologues	Checked	Checked
Reduce RAM usage	Checked	Checked
MBR	Unchecked	Unchecked
Remove likely interferences	Checked	Checked
Neural network clasifier	Single-pass mode	Single-pass mode
Protein inference	Genes	Genes
Quantification strategy	Robust LC (high accuracy)	Robust LC (high accuracy)
Cross-run normalisation	RT-dependant	RT-dependant
Library generation	Smart profiling
